# Supplementary material for: Identification of COVID-19-Specific Immune Markers Using a Machine Learning Method
Source: Front Mol Biosci. 2022 Jul 19;9:952626. doi: 10.3389/fmolb.2022.952626 (PMC9344575; doi:10.3389/fmolb.2022.952626)
Supplement: Supplementary file 1 [file Table2.XLSX]

## Sheet: B cell_DT
Number of features	F1 score				Macro F1	Weighed F1
	COVID	Healthy	LPS	Non-COVID
5	0.871828	0.58313	0.567868	0.496109	0.629734	0.823729
10	0.890033	0.593366	0.647804	0.565445	0.674162	0.84433
15	0.900409	0.609626	0.690804	0.607588	0.702107	0.857104
20	0.90174	0.611381	0.698451	0.599943	0.702879	0.858586
25	0.902186	0.611892	0.698543	0.599139	0.70294	0.859004
30	0.90347	0.614569	0.694474	0.626274	0.709697	0.860634
35	0.903482	0.618784	0.677265	0.611498	0.702757	0.860177
40	0.907993	0.627304	0.698727	0.615612	0.712409	0.865766
45	0.910401	0.633704	0.696566	0.639828	0.720125	0.868759
50	0.910851	0.62931	0.698866	0.646154	0.721295	0.868867
55	0.907932	0.625245	0.685359	0.642749	0.715321	0.865405
60	0.909251	0.621305	0.705646	0.644608	0.720202	0.866926
65	0.910064	0.624789	0.695137	0.623932	0.71348	0.867234
70	0.90715	0.618283	0.684591	0.602324	0.703087	0.863348
75	0.908955	0.616117	0.690521	0.606935	0.705632	0.864943
80	0.91161	0.622244	0.716257	0.611585	0.715424	0.868898
85	0.911102	0.622276	0.708749	0.588912	0.70776	0.867821
90	0.912189	0.627079	0.710757	0.60957	0.714899	0.869644
95	0.910043	0.617348	0.705981	0.605969	0.709835	0.866577
100	0.914305	0.628944	0.722057	0.605697	0.717751	0.871998
105	0.913589	0.621929	0.729458	0.60953	0.718626	0.871013
110	0.913598	0.624091	0.728797	0.595668	0.715538	0.871001
115	0.914656	0.624847	0.721813	0.592277	0.713398	0.871642
120	0.914151	0.623144	0.725325	0.590174	0.713198	0.871143
125	0.91371	0.622408	0.723861	0.583662	0.71091	0.870536
130	0.911735	0.609752	0.717793	0.583157	0.70561	0.867305
135	0.912507	0.614952	0.717164	0.579218	0.70596	0.868411
140	0.913385	0.614309	0.72379	0.586923	0.709602	0.869464
145	0.915427	0.616984	0.737504	0.588861	0.714694	0.872028
150	0.914286	0.617374	0.715192	0.588668	0.70888	0.870232
155	0.912862	0.607833	0.717089	0.579639	0.704356	0.867968
160	0.913847	0.611489	0.732272	0.58511	0.71068	0.86986
165	0.913263	0.609848	0.738263	0.572986	0.70859	0.86924
170	0.913769	0.608912	0.726538	0.56462	0.70346	0.868975
175	0.914627	0.61405	0.716943	0.586081	0.707925	0.870198
180	0.914024	0.613668	0.726533	0.580824	0.708762	0.869944
185	0.918066	0.620581	0.75099	0.583127	0.718191	0.875059
190	0.918145	0.619241	0.737963	0.578847	0.713549	0.874407
195	0.918829	0.61979	0.743008	0.592898	0.718631	0.87546
200	0.917411	0.615026	0.737487	0.576134	0.711515	0.873287
205	0.920212	0.62222	0.748225	0.596313	0.721742	0.877134
210	0.920507	0.620068	0.747496	0.601753	0.722456	0.877215
215	0.919948	0.624087	0.738965	0.607063	0.722516	0.876916
220	0.918925	0.6183	0.74504	0.600306	0.720643	0.875582
225	0.91807	0.612397	0.742171	0.593613	0.716563	0.874026
230	0.917908	0.611451	0.739442	0.60139	0.717548	0.873807
235	0.919856	0.621337	0.742204	0.585215	0.717153	0.876331
240	0.918979	0.615114	0.740642	0.593468	0.717051	0.875012
245	0.918687	0.61148	0.736998	0.587869	0.713758	0.874155
250	0.920435	0.621989	0.743768	0.593263	0.719864	0.877075
255	0.920008	0.617595	0.747243	0.580584	0.716357	0.876191
260	0.918943	0.613608	0.732244	0.590541	0.713834	0.874449
265	0.919966	0.617981	0.743861	0.578802	0.715152	0.876035
270	0.919306	0.619002	0.738699	0.578298	0.713826	0.875377
275	0.920617	0.616372	0.747717	0.573248	0.714489	0.876477
280	0.919927	0.620246	0.727966	0.564214	0.708088	0.875385
285	0.922374	0.623254	0.740483	0.572698	0.714702	0.878382
290	0.921546	0.621886	0.736997	0.569797	0.712556	0.87736
295	0.920915	0.615712	0.739345	0.572423	0.712099	0.876317
300	0.920286	0.615671	0.731743	0.566698	0.708599	0.875395
305	0.920399	0.615133	0.732127	0.56631	0.708492	0.875443
310	0.920726	0.615368	0.73467	0.557533	0.707074	0.875703
315	0.922017	0.624526	0.727681	0.554735	0.70724	0.877429
320	0.920855	0.617269	0.729554	0.571338	0.709754	0.876029
325	0.921555	0.621589	0.728351	0.55622	0.706929	0.876782
330	0.920894	0.617264	0.729907	0.545857	0.70348	0.875671
335	0.921742	0.621049	0.727381	0.556011	0.706546	0.876842
340	0.920686	0.614497	0.722206	0.550143	0.701883	0.874972
345	0.92173	0.617647	0.742463	0.566447	0.712072	0.877232
350	0.925492	0.630462	0.741825	0.589891	0.721917	0.882081
355	0.922598	0.623229	0.729674	0.573396	0.712224	0.878154
360	0.922821	0.616146	0.73044	0.581094	0.712625	0.877752
365	0.921423	0.610151	0.737524	0.558347	0.706861	0.875867
370	0.919912	0.605146	0.723985	0.547362	0.699101	0.873369
375	0.924611	0.619748	0.727874	0.589344	0.715394	0.879663
380	0.923414	0.615763	0.740639	0.548134	0.706988	0.878088
385	0.922458	0.610623	0.7273	0.554278	0.703665	0.876321
390	0.919881	0.597108	0.728691	0.549057	0.698684	0.872712
395	0.917769	0.592499	0.726398	0.550353	0.696755	0.870386
400	0.918338	0.595657	0.722396	0.539256	0.693912	0.870862
405	0.919895	0.600863	0.725773	0.534157	0.695172	0.872767
410	0.918988	0.59439	0.718877	0.527542	0.689949	0.870952
415	0.91912	0.60148	0.726424	0.518244	0.691317	0.871953
420	0.92165	0.609318	0.732428	0.54168	0.701269	0.875507
425	0.921221	0.608608	0.716471	0.569528	0.703957	0.874888
430	0.922954	0.612468	0.739676	0.589467	0.716141	0.877974
435	0.922936	0.614989	0.729278	0.574771	0.710494	0.877582
440	0.920153	0.601923	0.719179	0.535554	0.694202	0.872858
445	0.920372	0.603308	0.726699	0.562141	0.70313	0.873903
450	0.918489	0.596686	0.724607	0.526282	0.691516	0.870978
455	0.922893	0.607822	0.734327	0.550301	0.703836	0.876605
460	0.922575	0.615026	0.735171	0.578523	0.712824	0.877573
465	0.922357	0.610227	0.732822	0.567619	0.708256	0.876622
470	0.923362	0.617819	0.734003	0.579874	0.713764	0.878502
475	0.918724	0.595479	0.730523	0.557587	0.700578	0.871777
480	0.922088	0.610036	0.727921	0.564537	0.706146	0.876136
485	0.921499	0.605288	0.734621	0.574788	0.709049	0.875569
490	0.919704	0.594199	0.717689	0.569872	0.700366	0.872158
495	0.920354	0.600202	0.730787	0.56926	0.705151	0.873837
500	0.918605	0.592675	0.717795	0.55918	0.697064	0.87091
505	0.921458	0.605021	0.724828	0.56486	0.704042	0.874965
510	0.9176	0.588833	0.709908	0.555417	0.69294	0.869294
515	0.920107	0.605124	0.724854	0.559154	0.70231	0.873751
520	0.92143	0.606355	0.730705	0.554884	0.703344	0.875154
525	0.920728	0.59872	0.723678	0.554341	0.699367	0.87348
530	0.921476	0.604369	0.724599	0.55047	0.700229	0.874675
535	0.922084	0.60602	0.729832	0.55845	0.704097	0.875691
540	0.920695	0.600531	0.725431	0.558507	0.701291	0.873777
545	0.921796	0.604832	0.732628	0.561914	0.705293	0.875488
550	0.921245	0.601282	0.731153	0.548397	0.70052	0.874382
555	0.921339	0.60302	0.735325	0.547482	0.701792	0.874792
560	0.920746	0.601208	0.719351	0.561592	0.700724	0.873701
565	0.919584	0.592467	0.724585	0.567344	0.700995	0.872106
570	0.92212	0.596782	0.743594	0.549843	0.703085	0.875156

## Sheet: CD4+T cell_DT
Number of features	F1 score				Macro F1	Weighed F1
	COVID	Healthy	LPS	Non-COVID
5	0.834873	0.610505	0.317712	0.459126	0.555554	0.781014
10	0.846376	0.622382	0.42197	0.543011	0.608435	0.794858
15	0.85225	0.628471	0.437992	0.561753	0.620117	0.801139
20	0.851288	0.623282	0.437782	0.574962	0.621829	0.79973
25	0.852122	0.622829	0.439537	0.573286	0.621944	0.80027
30	0.855753	0.623511	0.438639	0.577934	0.623959	0.803348
35	0.864303	0.638474	0.474637	0.597989	0.643851	0.81353
40	0.865954	0.638887	0.483287	0.597009	0.646284	0.814929
45	0.867296	0.640443	0.470658	0.593355	0.642938	0.81611
50	0.869678	0.643869	0.461585	0.604842	0.644993	0.818836
55	0.869949	0.64519	0.481083	0.601841	0.649516	0.819338
60	0.870387	0.642122	0.487066	0.596773	0.649087	0.819023
65	0.870125	0.639325	0.478008	0.584062	0.64288	0.81794
70	0.870009	0.635767	0.483648	0.581671	0.642774	0.817162
75	0.873612	0.640478	0.495376	0.593553	0.650755	0.821217
80	0.873303	0.637141	0.512329	0.593698	0.654118	0.820456
85	0.875225	0.641412	0.504242	0.592614	0.653373	0.822685
90	0.876256	0.641513	0.501523	0.591308	0.65265	0.823464
95	0.875128	0.636023	0.517951	0.587991	0.654273	0.821575
100	0.875336	0.637755	0.514587	0.590125	0.65445	0.822091
105	0.875732	0.63747	0.50188	0.581154	0.649059	0.82206
110	0.874197	0.632517	0.501048	0.572504	0.645067	0.819722
115	0.874083	0.632548	0.50533	0.575933	0.646974	0.819746
120	0.873554	0.629851	0.499467	0.570208	0.64327	0.818657
125	0.873709	0.628013	0.521644	0.577898	0.650316	0.818749
130	0.873131	0.626499	0.550356	0.579143	0.657282	0.818213
135	0.873379	0.626415	0.52262	0.581511	0.650981	0.818285
140	0.873456	0.625916	0.512141	0.569286	0.6452	0.817898
145	0.873742	0.627929	0.505132	0.566235	0.643259	0.818384
150	0.874215	0.625376	0.505486	0.5626	0.641919	0.818194
155	0.872371	0.6194	0.545655	0.558661	0.649022	0.815777
160	0.874057	0.624348	0.500365	0.56008	0.639712	0.817788
165	0.87356	0.621497	0.487477	0.556019	0.634638	0.816694
170	0.873711	0.621515	0.499251	0.556221	0.637675	0.816891
175	0.872443	0.620969	0.510781	0.541361	0.636388	0.815509
180	0.874069	0.619732	0.49528	0.557303	0.636596	0.81684
185	0.874057	0.61941	0.497765	0.55338	0.636153	0.816692
190	0.872755	0.614891	0.495758	0.555962	0.634842	0.814879
195	0.872781	0.614371	0.497625	0.556495	0.635318	0.814825
200	0.875161	0.620579	0.49725	0.537513	0.632626	0.817394
205	0.873382	0.616425	0.500728	0.54748	0.634504	0.815483
210	0.872835	0.613791	0.484288	0.534664	0.626395	0.814161
215	0.873316	0.616592	0.492787	0.537047	0.629935	0.815167
220	0.872429	0.611817	0.506358	0.535338	0.631485	0.813621
225	0.874338	0.616393	0.521352	0.534214	0.636574	0.816032
230	0.874947	0.61623	0.527767	0.539291	0.639559	0.816638
235	0.873122	0.610603	0.516201	0.531928	0.632964	0.813914
240	0.876097	0.619947	0.50304	0.535056	0.633535	0.817985
245	0.876243	0.617804	0.545383	0.533774	0.643301	0.81792
250	0.876541	0.617914	0.528433	0.530612	0.638375	0.817998
255	0.875367	0.614678	0.526235	0.521168	0.634362	0.816236
260	0.876389	0.617199	0.539795	0.527532	0.640229	0.817739
265	0.877914	0.620122	0.520155	0.527891	0.63652	0.819372
270	0.877577	0.62066	0.525954	0.533721	0.639478	0.819382
275	0.876877	0.617761	0.540755	0.524178	0.639893	0.818153
280	0.878213	0.620092	0.540852	0.532465	0.642905	0.819832
285	0.877572	0.620687	0.53888	0.52987	0.641752	0.819368
290	0.877844	0.619276	0.545527	0.528496	0.642786	0.819324
295	0.87714	0.616678	0.528199	0.521082	0.635775	0.818009
300	0.876795	0.612045	0.550394	0.520218	0.639863	0.816984
305	0.876158	0.614989	0.520169	0.516329	0.631911	0.816763
310	0.875687	0.612082	0.517483	0.525883	0.632783	0.816063
315	0.877653	0.614675	0.518489	0.529298	0.635029	0.818176
320	0.875765	0.611437	0.531656	0.518495	0.634338	0.815912
325	0.873197	0.602501	0.527456	0.520827	0.630995	0.812264
330	0.873205	0.601146	0.511574	0.516332	0.625564	0.811816
335	0.874224	0.606138	0.517656	0.512518	0.627634	0.813491
340	0.873934	0.605525	0.522624	0.508792	0.627719	0.813089
345	0.870809	0.591335	0.518519	0.49408	0.618686	0.807619
350	0.870439	0.587796	0.512959	0.50285	0.618511	0.806845
355	0.875294	0.604148	0.523089	0.50278	0.626328	0.813758
360	0.874741	0.601674	0.537037	0.498452	0.627976	0.812842
365	0.874994	0.602194	0.548603	0.509282	0.633768	0.813464
370	0.875279	0.603104	0.515931	0.489017	0.620833	0.813182
375	0.875633	0.602875	0.52652	0.502829	0.626964	0.813807
380	0.874452	0.60023	0.534113	0.512248	0.630261	0.812658
385	0.875204	0.60254	0.530742	0.510883	0.629842	0.813626
390	0.875404	0.605592	0.514376	0.491601	0.621743	0.813796
395	0.874412	0.600065	0.493318	0.488355	0.614037	0.811786
400	0.87476	0.599775	0.507218	0.486481	0.617058	0.812042
405	0.87381	0.596725	0.522013	0.48966	0.620552	0.810892
410	0.874389	0.599027	0.523306	0.489534	0.621564	0.811779
415	0.872459	0.592166	0.527048	0.485915	0.619397	0.808923
420	0.879228	0.612758	0.516551	0.521608	0.632536	0.818858
425	0.880159	0.609092	0.535476	0.522226	0.636738	0.81903
430	0.877798	0.604747	0.533545	0.515581	0.632918	0.816199
435	0.879834	0.607159	0.521331	0.5209	0.632306	0.8183
440	0.877957	0.604864	0.528465	0.516438	0.631931	0.816336
445	0.878405	0.604637	0.513398	0.508438	0.62622	0.816365
450	0.878994	0.603496	0.514331	0.500547	0.624342	0.816432
455	0.877535	0.602463	0.520364	0.517624	0.629496	0.815538
460	0.878117	0.60345	0.531485	0.510823	0.630969	0.816082
465	0.878144	0.605492	0.504839	0.507223	0.623925	0.816241
470	0.878386	0.602423	0.516283	0.504501	0.625398	0.81586
475	0.877667	0.598977	0.519722	0.505972	0.625584	0.81471
480	0.87959	0.605369	0.524487	0.508885	0.629583	0.817506
485	0.878057	0.601038	0.524385	0.495544	0.624756	0.815179
490	0.877331	0.597568	0.500191	0.489716	0.616202	0.813681
495	0.876523	0.595845	0.504456	0.486303	0.615782	0.81267
500	0.877902	0.598632	0.499208	0.490331	0.616518	0.814336
505	0.876707	0.598415	0.490257	0.501	0.616595	0.81356
510	0.876642	0.594263	0.507302	0.489818	0.617006	0.812569
515	0.877013	0.595409	0.501764	0.481663	0.613962	0.812847
520	0.877069	0.598195	0.500597	0.491944	0.616951	0.813648
525	0.87675	0.593136	0.52988	0.48924	0.622252	0.812562
530	0.8787	0.602006	0.506289	0.4902	0.619299	0.815629
535	0.878043	0.5979	0.511377	0.497731	0.621262	0.814557
540	0.877175	0.596146	0.499608	0.480553	0.613371	0.813071
545	0.877249	0.594837	0.517891	0.487945	0.619481	0.813169
550	0.876346	0.591842	0.510672	0.482524	0.615346	0.811731
555	0.876994	0.594775	0.52071	0.485888	0.619592	0.812925
560	0.877841	0.59379	0.502924	0.4918	0.616589	0.813442
565	0.875702	0.586775	0.514694	0.47828	0.613863	0.810204
570	0.876145	0.589195	0.506656	0.479416	0.612853	0.810982
575	0.876889	0.590742	0.489617	0.488252	0.611375	0.811964
580	0.876895	0.590282	0.488996	0.491993	0.612041	0.811968
585	0.876122	0.591035	0.501375	0.467477	0.609002	0.810991
590	0.877256	0.588794	0.461479	0.481585	0.602278	0.811563
595	0.877755	0.593302	0.47316	0.481502	0.60643	0.812863
600	0.877632	0.592882	0.494043	0.482667	0.611806	0.812839
605	0.877451	0.593354	0.483333	0.473078	0.606804	0.812493
610	0.87834	0.593097	0.501804	0.478855	0.613024	0.813388
615	0.879581	0.595654	0.482678	0.490579	0.612123	0.815005
620	0.878954	0.593382	0.505083	0.487668	0.616272	0.814152
625	0.878158	0.591383	0.51084	0.483793	0.616043	0.813097
630	0.879521	0.596159	0.482121	0.498706	0.614127	0.815242
635	0.87942	0.595313	0.485499	0.498718	0.614738	0.815025
640	0.878579	0.592794	0.493323	0.471996	0.609173	0.813305
645	0.878157	0.590417	0.485459	0.482804	0.609209	0.812742
650	0.876856	0.585796	0.485083	0.474253	0.605497	0.810655
655	0.877164	0.587871	0.4907	0.46901	0.606186	0.811192
660	0.879641	0.59566	0.490566	0.486158	0.613006	0.814994
665	0.879599	0.594724	0.501201	0.478305	0.613457	0.814662
670	0.878727	0.59659	0.458939	0.471818	0.601518	0.813923
675	0.878797	0.595553	0.466382	0.464852	0.601396	0.813662
680	0.878901	0.592955	0.450749	0.472833	0.598859	0.813357
685	0.878612	0.593379	0.4689	0.466547	0.60186	0.813167
690	0.878552	0.59175	0.450138	0.467738	0.597044	0.812733
695	0.878895	0.594008	0.452543	0.464314	0.59744	0.813356
700	0.879189	0.593927	0.452496	0.462819	0.597108	0.813536
705	0.878468	0.59182	0.443155	0.453821	0.591816	0.812308
710	0.87891	0.592579	0.420175	0.457478	0.587285	0.812748
715	0.877296	0.586441	0.449662	0.45374	0.591785	0.810423
720	0.878343	0.591215	0.467124	0.460636	0.599329	0.812401
725	0.880036	0.596751	0.450988	0.465243	0.598254	0.814775
730	0.878552	0.59425	0.443209	0.468785	0.596199	0.813184
735	0.880125	0.593873	0.44462	0.467994	0.596653	0.814336
740	0.878192	0.592702	0.453156	0.456453	0.595126	0.812378
745	0.877428	0.589642	0.452611	0.440786	0.590117	0.810832
750	0.871258	0.567146	0.438293	0.446066	0.580691	0.801841
755	0.877772	0.587019	0.460234	0.442424	0.591862	0.810696
760	0.872053	0.567255	0.452549	0.42256	0.578604	0.802008
765	0.869662	0.557506	0.432578	0.434149	0.573474	0.798474
770	0.874571	0.576854	0.445388	0.441417	0.584558	0.80618
775	0.870715	0.559808	0.455304	0.435522	0.580337	0.799896
780	0.873737	0.570183	0.456418	0.434587	0.583731	0.804183
785	0.871408	0.561648	0.442712	0.434368	0.577534	0.80068
790	0.873298	0.568875	0.438771	0.441271	0.580554	0.803651
795	0.873195	0.569217	0.443567	0.435981	0.58049	0.803536
800	0.872561	0.56509	0.454799	0.429793	0.58056	0.802188
805	0.871947	0.564838	0.45628	0.429943	0.580752	0.801672
810	0.87182	0.564129	0.451411	0.434156	0.580379	0.801512
815	0.871451	0.560178	0.444268	0.429063	0.57624	0.800322
820	0.87145	0.561562	0.463299	0.433179	0.582373	0.80079
825	0.872384	0.565258	0.454862	0.431391	0.580974	0.80212
830	0.871315	0.563164	0.454758	0.437153	0.581598	0.801027
835	0.872085	0.565131	0.455525	0.429109	0.580462	0.801811
840	0.872204	0.564203	0.485406	0.434802	0.589154	0.802043

## Sheet: CD8+T cell_DT
Number of features	F1 score				Macro F1	Weighed F1
	COVID	Healthy	LPS	Non-COVID
5	0.857006	0.645819	0.431462	0.564621	0.624727	0.800954
10	0.873187	0.669268	0.511054	0.608332	0.66546	0.82043
15	0.872274	0.662976	0.531782	0.598423	0.666364	0.818443
20	0.872845	0.667114	0.529265	0.598882	0.667027	0.819615
25	0.87302	0.663873	0.54081	0.599817	0.66938	0.81935
30	0.872941	0.668418	0.534252	0.604869	0.67012	0.820241
35	0.87407	0.667686	0.542652	0.607752	0.67304	0.821201
40	0.87134	0.664023	0.527277	0.608716	0.667839	0.818295
45	0.871835	0.663312	0.531514	0.607235	0.668474	0.818536
50	0.873476	0.660864	0.558972	0.611575	0.676222	0.819884
55	0.877897	0.668599	0.580058	0.632858	0.689853	0.825831
60	0.879403	0.669005	0.574519	0.634365	0.689323	0.827047
65	0.877736	0.663644	0.57933	0.628974	0.687421	0.824638
70	0.879636	0.665468	0.580853	0.623921	0.68747	0.826227
75	0.881028	0.667612	0.58016	0.626558	0.688839	0.82778
80	0.880038	0.665077	0.570232	0.619063	0.683603	0.826121
85	0.879992	0.66451	0.563547	0.621266	0.682329	0.825989
90	0.879393	0.662021	0.570637	0.619431	0.682871	0.825095
95	0.880717	0.666422	0.587147	0.62045	0.688684	0.827159
100	0.88109	0.666175	0.586902	0.629204	0.690843	0.827766
105	0.883283	0.673668	0.600201	0.632794	0.697487	0.83112
110	0.880747	0.667282	0.583916	0.626518	0.689616	0.827552
115	0.880648	0.665926	0.579975	0.615397	0.685487	0.826711
120	0.880937	0.66328	0.58427	0.626339	0.688706	0.82697
125	0.879185	0.659298	0.586066	0.614954	0.684876	0.824454
130	0.879239	0.658034	0.567857	0.614911	0.68001	0.82403
135	0.880061	0.66198	0.575391	0.614473	0.682976	0.82545
140	0.878433	0.655792	0.580396	0.605001	0.679906	0.822752
145	0.876326	0.648699	0.550339	0.603076	0.66961	0.819389
150	0.877115	0.650327	0.558727	0.606137	0.673076	0.820524
155	0.87732	0.647647	0.56482	0.605764	0.673888	0.820258
160	0.881658	0.655881	0.604918	0.61281	0.688817	0.825877
165	0.881179	0.651135	0.615256	0.622382	0.692488	0.825189
170	0.881432	0.654873	0.599726	0.619175	0.688802	0.825724
175	0.883874	0.657878	0.619538	0.623292	0.696146	0.828562
180	0.881628	0.654014	0.586652	0.61236	0.683664	0.825262
185	0.879257	0.646383	0.613894	0.611215	0.687687	0.822372
190	0.881769	0.652733	0.593584	0.606902	0.683747	0.824997
195	0.881071	0.65215	0.591309	0.616748	0.68532	0.824744
200	0.881511	0.650135	0.593638	0.609683	0.683742	0.824447
205	0.881139	0.648724	0.601558	0.607017	0.684609	0.823897
210	0.880276	0.644427	0.600335	0.602003	0.68176	0.822233
215	0.879703	0.642751	0.598058	0.605277	0.681447	0.8216
220	0.879206	0.640232	0.596335	0.603725	0.679875	0.820677
225	0.880549	0.642153	0.604337	0.606161	0.6833	0.822257
230	0.880915	0.642544	0.595503	0.597197	0.67904	0.822115
235	0.879529	0.639769	0.59364	0.603115	0.679013	0.82078
240	0.879928	0.636732	0.594773	0.6008	0.678058	0.820452
245	0.879225	0.636918	0.604396	0.604918	0.681364	0.820246
250	0.876913	0.630729	0.60231	0.582702	0.673163	0.816396
255	0.879773	0.638387	0.58454	0.589027	0.672932	0.820005
260	0.881855	0.642513	0.614623	0.605775	0.686192	0.823436
265	0.880376	0.635649	0.617754	0.603045	0.684206	0.820989
270	0.880714	0.639371	0.600113	0.599628	0.679956	0.821549
275	0.88062	0.638111	0.601336	0.59277	0.678209	0.820976
280	0.880952	0.637703	0.611283	0.603113	0.683263	0.82172
285	0.881545	0.63823	0.621047	0.592765	0.683397	0.821958
290	0.881792	0.636184	0.633537	0.589046	0.68514	0.82178
295	0.882368	0.636659	0.612013	0.59056	0.6804	0.822093
300	0.881877	0.634108	0.601318	0.592237	0.677385	0.821189
305	0.880202	0.632441	0.60961	0.582612	0.676216	0.819309
310	0.880172	0.630751	0.610326	0.579749	0.675249	0.818868
315	0.880219	0.63175	0.612986	0.58576	0.677679	0.819373
320	0.882709	0.633187	0.614127	0.585383	0.678852	0.821534
325	0.881624	0.633403	0.608999	0.569151	0.673294	0.819993
330	0.879311	0.629674	0.606703	0.566338	0.670507	0.817403
335	0.879988	0.62692	0.62093	0.574569	0.675602	0.817952
340	0.88161	0.627695	0.61188	0.582516	0.675925	0.81955
345	0.879763	0.625302	0.608224	0.571582	0.671218	0.817197
350	0.881508	0.632799	0.581911	0.582109	0.669582	0.819992
355	0.878897	0.62509	0.59971	0.574873	0.669642	0.816527
360	0.879126	0.623879	0.614269	0.575281	0.673139	0.816687
365	0.878758	0.62608	0.591911	0.566462	0.665803	0.816144
370	0.879256	0.626144	0.599305	0.561143	0.666462	0.816408
375	0.878608	0.623737	0.59128	0.564712	0.664584	0.815523
380	0.877767	0.621483	0.592445	0.561784	0.66337	0.814364
385	0.879545	0.625066	0.592885	0.552756	0.662563	0.815996
390	0.878669	0.621863	0.594408	0.562539	0.664369	0.815179
395	0.877187	0.6173	0.589099	0.562449	0.661509	0.813149
400	0.87843	0.618323	0.601525	0.563578	0.665464	0.814492
405	0.875616	0.611542	0.589579	0.558563	0.658825	0.810749
410	0.880182	0.625639	0.577371	0.575749	0.664735	0.817357
415	0.880992	0.622446	0.599097	0.57909	0.670406	0.817818
420	0.881794	0.627785	0.584426	0.576474	0.66762	0.819098
425	0.880836	0.620089	0.600285	0.576	0.669303	0.817157
430	0.879446	0.622242	0.592297	0.555077	0.662265	0.8155
435	0.880869	0.621635	0.600782	0.568945	0.668058	0.817172
440	0.878876	0.617873	0.595051	0.562647	0.663611	0.814628
445	0.8798	0.616339	0.582497	0.570958	0.662398	0.815245
450	0.880364	0.615895	0.592486	0.562546	0.662823	0.815369
455	0.879691	0.61662	0.603001	0.554163	0.663369	0.814769
460	0.877585	0.609381	0.561709	0.541312	0.647497	0.810775
465	0.878011	0.612772	0.570867	0.546905	0.652139	0.812068
470	0.879349	0.613599	0.589888	0.545935	0.657193	0.813444
475	0.878748	0.612911	0.584041	0.544132	0.654958	0.812709
480	0.877407	0.6112	0.59289	0.547204	0.657175	0.811619
485	0.878975	0.609432	0.566863	0.545032	0.650075	0.812069
490	0.8807	0.615994	0.577626	0.563633	0.659488	0.815499
495	0.879858	0.61272	0.581441	0.558522	0.658135	0.814096
500	0.880356	0.617104	0.572145	0.557871	0.656869	0.815123
505	0.879415	0.613612	0.568927	0.536843	0.649699	0.812843
510	0.879006	0.615786	0.585324	0.539059	0.654794	0.813229
515	0.880832	0.61733	0.57445	0.552099	0.656178	0.815314
520	0.878279	0.613721	0.573383	0.530986	0.649092	0.811806
525	0.877781	0.611746	0.572482	0.536691	0.649675	0.811297
530	0.879209	0.612596	0.571348	0.542855	0.651502	0.812787
535	0.878278	0.611293	0.570615	0.537003	0.649297	0.811583
540	0.877208	0.610061	0.571024	0.535862	0.648539	0.810501
545	0.878268	0.607964	0.567506	0.530371	0.646027	0.810653
550	0.876543	0.604628	0.567291	0.519659	0.64203	0.808277
555	0.877979	0.606163	0.558543	0.53703	0.644929	0.810272
560	0.878707	0.610669	0.572824	0.518874	0.645268	0.811062
565	0.877474	0.604876	0.542745	0.521667	0.63669	0.808801
570	0.877766	0.606304	0.527566	0.517754	0.632347	0.808922
575	0.878661	0.606356	0.56284	0.520673	0.642133	0.810194
580	0.875403	0.600275	0.547739	0.521916	0.636333	0.806461
585	0.879957	0.610324	0.572249	0.518187	0.645179	0.811918
590	0.87793	0.605888	0.562993	0.520887	0.641925	0.809561
595	0.877688	0.605232	0.565627	0.51939	0.641984	0.809228
600	0.878771	0.605907	0.553742	0.516428	0.638712	0.809899
605	0.880576	0.611724	0.579775	0.53162	0.650924	0.813308
610	0.87775	0.608079	0.568131	0.524087	0.644512	0.810022
615	0.877491	0.604104	0.562677	0.527336	0.642902	0.809171
620	0.877038	0.60093	0.552349	0.527477	0.639448	0.808123
625	0.878759	0.604332	0.568605	0.52348	0.643794	0.810095
630	0.876922	0.602107	0.562843	0.506299	0.637043	0.807489
635	0.876915	0.603541	0.539047	0.493322	0.628206	0.806889
640	0.877135	0.599323	0.563793	0.493797	0.633512	0.806633
645	0.878729	0.608327	0.551606	0.503661	0.635581	0.809739
650	0.876582	0.597735	0.56359	0.494272	0.633045	0.80594
655	0.877855	0.601753	0.562021	0.507244	0.637218	0.808167
660	0.878471	0.607265	0.550935	0.488607	0.631319	0.808706
665	0.87946	0.609171	0.553204	0.509402	0.637809	0.810714
670	0.878822	0.600377	0.545974	0.504108	0.63232	0.808318
675	0.879862	0.606446	0.555334	0.498893	0.635134	0.810112
680	0.877283	0.596578	0.531753	0.50028	0.626473	0.806109
685	0.877804	0.601564	0.542354	0.487115	0.627209	0.806991
690	0.874888	0.592342	0.544518	0.485023	0.624193	0.803034
695	0.876333	0.595871	0.551195	0.497499	0.630224	0.805389
700	0.876773	0.595889	0.533755	0.497246	0.625916	0.805493
705	0.878065	0.59966	0.554665	0.491713	0.631026	0.807199
710	0.874626	0.593472	0.552499	0.483871	0.626117	0.803093
715	0.876861	0.59787	0.528238	0.494186	0.624289	0.805718
720	0.876285	0.598796	0.524713	0.486572	0.621591	0.805079
725	0.876104	0.591746	0.551111	0.478294	0.624314	0.803656
730	0.877189	0.595832	0.525641	0.490446	0.622277	0.805409
735	0.876268	0.59535	0.527185	0.503915	0.625679	0.805206
740	0.877273	0.600534	0.526615	0.483206	0.621907	0.806031
745	0.876917	0.594059	0.543503	0.48188	0.62409	0.804749
750	0.877691	0.598463	0.517546	0.47524	0.617235	0.805523
755	0.876226	0.594929	0.53002	0.473869	0.618761	0.803867
760	0.876547	0.596473	0.538764	0.47037	0.620539	0.804357
765	0.875777	0.594037	0.538288	0.485205	0.623327	0.803947
770	0.876426	0.595594	0.545923	0.466188	0.621033	0.804022
775	0.87423	0.58816	0.534011	0.472246	0.617161	0.8011
780	0.875625	0.593702	0.538351	0.471948	0.619907	0.803213
785	0.876633	0.591779	0.561423	0.484081	0.628479	0.804443
790	0.87601	0.597025	0.530196	0.462525	0.616439	0.803605
795	0.875927	0.593937	0.540266	0.475849	0.621495	0.803675
800	0.875029	0.5885	0.531445	0.473645	0.617155	0.801798
805	0.87469	0.591916	0.536905	0.477851	0.620341	0.802405
810	0.876225	0.590432	0.540805	0.478673	0.621534	0.803394
815	0.876794	0.600163	0.543761	0.473437	0.623539	0.805408
820	0.876201	0.597805	0.539825	0.477262	0.622773	0.804638
825	0.876258	0.591575	0.558408	0.482604	0.627211	0.804019
830	0.875435	0.591151	0.538548	0.48046	0.621398	0.802967
835	0.877068	0.594713	0.551208	0.479184	0.625543	0.804969
840	0.876013	0.596401	0.546552	0.471239	0.622551	0.804074
845	0.875377	0.592679	0.561836	0.473758	0.625913	0.803217
850	0.874938	0.593385	0.532999	0.470465	0.617947	0.802499
855	0.874811	0.590704	0.558848	0.468416	0.623195	0.802163
860	0.875601	0.593928	0.524342	0.46319	0.614265	0.802685
865	0.876273	0.595562	0.559103	0.465051	0.623997	0.804021
870	0.874798	0.588541	0.563038	0.461902	0.62207	0.801541
875	0.876467	0.59336	0.550527	0.469215	0.622392	0.803835
880	0.87464	0.59219	0.549351	0.473136	0.62233	0.802379
885	0.876859	0.599431	0.56492	0.484974	0.631546	0.806084
890	0.876115	0.595464	0.549381	0.478244	0.624801	0.804313
895	0.877926	0.598505	0.551645	0.483771	0.627962	0.80651

## Sheet: Natural killer cell_DT
Number of features	F1 score				Macro F1	Weighed F1
	COVID	Healthy	LPS	Non-COVID
5	0.879768	0.663762	0.586183	0.522084	0.662949	0.833227
10	0.894486	0.668069	0.721348	0.600711	0.721154	0.850509
15	0.897615	0.677533	0.703867	0.609506	0.72213	0.854457
20	0.900024	0.681593	0.713732	0.609637	0.726247	0.857091
25	0.90007	0.675745	0.701003	0.613529	0.722587	0.856337
30	0.899998	0.675418	0.706531	0.606075	0.722005	0.856012
35	0.898845	0.674833	0.698464	0.608871	0.720253	0.855005
40	0.900828	0.67641	0.712397	0.609703	0.724834	0.857035
45	0.901621	0.67546	0.703339	0.619036	0.724864	0.857805
50	0.902862	0.675901	0.704746	0.62294	0.726612	0.859044
55	0.901274	0.672716	0.684056	0.628354	0.7216	0.857279
60	0.900603	0.668342	0.6875	0.621817	0.719566	0.855933
65	0.900915	0.671649	0.679535	0.615938	0.717009	0.856305
70	0.90403	0.67492	0.701831	0.636248	0.729257	0.860345
75	0.905516	0.672839	0.699293	0.651487	0.732284	0.861836
80	0.906479	0.674282	0.693844	0.652615	0.731805	0.862792
85	0.906458	0.675664	0.694669	0.649914	0.731676	0.862866
90	0.904216	0.671114	0.676198	0.63959	0.72278	0.8598
95	0.904758	0.668599	0.688392	0.640577	0.725582	0.860092
100	0.905706	0.670641	0.692999	0.646684	0.729008	0.861432
105	0.905641	0.669461	0.691807	0.64321	0.72753	0.86107
110	0.904077	0.667192	0.680308	0.636677	0.722063	0.859096
115	0.904852	0.666478	0.68438	0.638042	0.723438	0.859735
120	0.904908	0.665422	0.683983	0.634581	0.722224	0.8595
125	0.903911	0.666667	0.680556	0.633157	0.721073	0.858757
130	0.904764	0.664642	0.675159	0.641239	0.721451	0.859428
135	0.904609	0.660993	0.684932	0.645727	0.724065	0.859106
140	0.903278	0.661346	0.673241	0.636497	0.71859	0.857566
145	0.903966	0.658943	0.692875	0.639614	0.72385	0.858167
150	0.904532	0.662587	0.688792	0.63275	0.722165	0.8588
155	0.904791	0.66356	0.683293	0.639012	0.722664	0.859318
160	0.904861	0.657588	0.681585	0.638755	0.720698	0.858541
165	0.904554	0.658901	0.693275	0.636426	0.723289	0.85852
170	0.902908	0.653632	0.67984	0.628366	0.716186	0.855993
175	0.904259	0.659939	0.677081	0.634121	0.71885	0.858131
180	0.905457	0.658897	0.678242	0.629248	0.717961	0.858792
185	0.906266	0.663972	0.689016	0.641582	0.725209	0.860744
190	0.907775	0.659738	0.697972	0.648382	0.728467	0.861779
195	0.906586	0.661036	0.685636	0.643189	0.724112	0.860632
200	0.904826	0.658059	0.690125	0.636861	0.722468	0.858607
205	0.907112	0.659771	0.685014	0.631607	0.720876	0.860432
210	0.905924	0.655682	0.692455	0.6416	0.723915	0.859395
215	0.904844	0.655399	0.6807	0.626871	0.716953	0.85776
220	0.904892	0.655368	0.678123	0.631514	0.717474	0.857944
225	0.905004	0.648548	0.665939	0.624801	0.711073	0.856708
230	0.905668	0.650952	0.670668	0.615712	0.71075	0.857276
235	0.905225	0.649443	0.684932	0.627895	0.716873	0.857361
240	0.906089	0.65295	0.696828	0.636583	0.723112	0.859021
245	0.904749	0.649911	0.687188	0.615181	0.714257	0.856571
250	0.905327	0.648292	0.685842	0.6096	0.712265	0.85659
255	0.904169	0.649281	0.683268	0.603127	0.709961	0.855497
260	0.904858	0.648583	0.678174	0.617388	0.712251	0.856456
265	0.904795	0.646194	0.683516	0.607357	0.710466	0.855759
270	0.90419	0.645186	0.690664	0.603615	0.710914	0.855073
275	0.905235	0.649972	0.67541	0.623122	0.713435	0.857139
280	0.903833	0.647196	0.680946	0.599982	0.707989	0.854792
285	0.903978	0.647304	0.676776	0.599056	0.706779	0.854837
290	0.904244	0.641434	0.681473	0.603502	0.707663	0.854496
295	0.906511	0.649848	0.689205	0.61642	0.715496	0.85807
300	0.906962	0.652096	0.679204	0.615895	0.713539	0.858596
305	0.905491	0.64369	0.672887	0.604914	0.706745	0.855764
310	0.90432	0.642335	0.669945	0.614273	0.707718	0.854956
315	0.905052	0.63964	0.699622	0.609825	0.713535	0.855381
320	0.905064	0.640736	0.683079	0.606828	0.708927	0.855219
325	0.905208	0.641746	0.678812	0.604996	0.707691	0.855348
330	0.904242	0.635316	0.673684	0.593589	0.701708	0.853191
335	0.905062	0.639016	0.685585	0.605533	0.708799	0.854966
340	0.906097	0.648644	0.681704	0.627053	0.715875	0.857892
345	0.906966	0.643344	0.700029	0.61288	0.715805	0.857562
350	0.907352	0.644953	0.69133	0.627529	0.717791	0.858555
355	0.905474	0.642433	0.710107	0.614912	0.718232	0.856427
360	0.905612	0.632564	0.678672	0.625556	0.710601	0.855241
365	0.903637	0.635489	0.678061	0.612492	0.70742	0.85351
370	0.906154	0.635714	0.705139	0.610469	0.714369	0.855844
375	0.903906	0.630406	0.692553	0.608246	0.708777	0.853058
380	0.904662	0.631391	0.69186	0.599526	0.70686	0.853459
385	0.903719	0.629547	0.6894	0.605826	0.707123	0.852658
390	0.905032	0.636829	0.699281	0.613561	0.713675	0.855128
395	0.905328	0.632682	0.710052	0.613815	0.715469	0.854954
400	0.904694	0.634138	0.696662	0.608563	0.711014	0.854265
405	0.905121	0.631993	0.691287	0.602967	0.707842	0.854041
410	0.903699	0.625768	0.692197	0.6083	0.707491	0.852265
415	0.905041	0.626978	0.701322	0.61642	0.71244	0.853948
420	0.904066	0.62421	0.673684	0.599205	0.700291	0.851773
425	0.905587	0.628057	0.690045	0.602882	0.706643	0.853873
430	0.904457	0.625967	0.698859	0.595005	0.706072	0.852474
435	0.903258	0.619507	0.683151	0.611585	0.704375	0.85108
440	0.904933	0.624476	0.688715	0.599414	0.704384	0.852708
445	0.903928	0.620312	0.69499	0.606783	0.706503	0.851693
450	0.903229	0.617988	0.693092	0.606405	0.705179	0.850774
455	0.904409	0.623277	0.698394	0.598586	0.706166	0.852207
460	0.901755	0.616029	0.683841	0.589168	0.697698	0.848526
465	0.903395	0.619623	0.691817	0.591746	0.701645	0.850543
470	0.903086	0.611437	0.672577	0.594414	0.695378	0.849059
475	0.902397	0.618814	0.667238	0.580074	0.692131	0.848866
480	0.902132	0.613582	0.681818	0.578967	0.694125	0.848083
485	0.902835	0.6164	0.679461	0.589131	0.696957	0.849401
490	0.903044	0.614758	0.670872	0.589867	0.694635	0.849273
495	0.902939	0.612097	0.678717	0.585812	0.694891	0.848768
500	0.903273	0.612927	0.669709	0.590679	0.694147	0.849231
505	0.903039	0.609215	0.682041	0.580269	0.693641	0.848288
510	0.903037	0.609589	0.665333	0.58568	0.69091	0.848342
515	0.901644	0.605862	0.664	0.581872	0.688344	0.846542
520	0.90288	0.609609	0.681975	0.58237	0.694209	0.848293
525	0.90102	0.606217	0.667433	0.575746	0.687604	0.845886
530	0.901783	0.608513	0.652186	0.58483	0.686828	0.846981
535	0.902064	0.607933	0.66245	0.56749	0.684984	0.846584
540	0.903583	0.615708	0.657102	0.581862	0.689564	0.849359
545	0.903261	0.604758	0.675243	0.586719	0.692495	0.848037
550	0.90525	0.618002	0.667238	0.576198	0.691672	0.850929
555	0.903773	0.612012	0.663012	0.577795	0.689148	0.848932
560	0.903272	0.612844	0.675145	0.564241	0.688875	0.848258
565	0.901663	0.607155	0.660644	0.567897	0.68434	0.846147
570	0.904311	0.610503	0.648573	0.5776	0.685247	0.848982
575	0.902304	0.60594	0.665507	0.571455	0.686302	0.846703
580	0.903728	0.610311	0.682652	0.568683	0.691344	0.848554
585	0.901602	0.602416	0.635976	0.558352	0.674587	0.844786
590	0.902274	0.605444	0.641863	0.565682	0.678816	0.846098
595	0.902319	0.603319	0.657135	0.559664	0.680609	0.845803
600	0.901555	0.60368	0.665886	0.556531	0.681913	0.845214
605	0.902769	0.600491	0.656725	0.560888	0.680218	0.845831
610	0.901954	0.602037	0.642327	0.556871	0.675797	0.845042
615	0.902002	0.60153	0.653181	0.550798	0.676878	0.84491

## Sheet: Dendritic cell_DT
Number of features	F1 score		Macro F1	Weighted F1
	Healthy	COVID
5	0.877572	0.689175	0.783373	0.83229
10	0.893476	0.718692	0.806084	0.851466
15	0.906584	0.748579	0.827581	0.868607
20	0.908911	0.748512	0.828711	0.870358
25	0.907999	0.746384	0.827191	0.869154
30	0.910774	0.752462	0.831618	0.872723
35	0.911092	0.75367	0.832381	0.873255
40	0.907607	0.745136	0.826371	0.868557
45	0.910781	0.750568	0.830675	0.872273
50	0.908465	0.74767	0.828068	0.869818
55	0.910338	0.749716	0.830027	0.871732
60	0.911067	0.752026	0.831547	0.872841
65	0.905278	0.732537	0.818908	0.863759
70	0.905047	0.734362	0.819705	0.864022
75	0.908449	0.7404	0.824425	0.868058
80	0.910111	0.74466	0.827385	0.870344
85	0.910936	0.749347	0.830142	0.872098
90	0.906186	0.737782	0.821984	0.86571
95	0.909744	0.745713	0.827729	0.870319
100	0.907663	0.736008	0.821835	0.866405
105	0.906585	0.735877	0.821231	0.865555
110	0.908544	0.740899	0.824721	0.86825
115	0.911593	0.748478	0.830036	0.872388
120	0.908314	0.737694	0.823004	0.867305
125	0.911748	0.743992	0.82787	0.871427
130	0.909154	0.739109	0.824131	0.868283
135	0.904905	0.729872	0.817388	0.862835
140	0.907017	0.731715	0.819366	0.864883
145	0.904284	0.726041	0.815162	0.861443
150	0.906616	0.73182	0.819218	0.864603
155	0.906357	0.733936	0.820146	0.864915
160	0.905789	0.729022	0.817405	0.863302
165	0.906275	0.728847	0.817561	0.86363
170	0.904913	0.727904	0.816408	0.862368
175	0.904389	0.723886	0.814137	0.861004
180	0.904422	0.72361	0.814016	0.860963
185	0.906019	0.733508	0.819763	0.864555
190	0.907208	0.730763	0.818986	0.864799
195	0.906272	0.730169	0.81822	0.863945
200	0.90384	0.723291	0.813565	0.860444
205	0.908078	0.731241	0.819659	0.865575
210	0.905924	0.729833	0.817878	0.8636
215	0.900565	0.71438	0.807473	0.855815
220	0.90712	0.732792	0.819956	0.86522
225	0.904938	0.729605	0.817272	0.862796
230	0.903723	0.727422	0.815572	0.861348
235	0.902753	0.721349	0.812051	0.859152
240	0.904459	0.727153	0.815806	0.861843
245	0.903166	0.719853	0.81151	0.859107
250	0.903815	0.726045	0.81493	0.861088
255	0.904696	0.723908	0.814302	0.861243
260	0.901152	0.714666	0.807909	0.85633
265	0.905521	0.726728	0.816125	0.862548
270	0.904023	0.724988	0.814505	0.860991
275	0.907061	0.730699	0.81888	0.864672
280	0.904636	0.720484	0.81256	0.860375
285	0.905767	0.729201	0.817484	0.863329
290	0.906266	0.728274	0.81727	0.863485
295	0.906453	0.729302	0.817878	0.863875
300	0.903693	0.720628	0.81216	0.859693
305	0.90543	0.725543	0.815486	0.862194
310	0.908703	0.736404	0.822554	0.867291
315	0.903686	0.72004	0.811863	0.859546
320	0.904883	0.724942	0.814912	0.861633
325	0.903786	0.721147	0.812467	0.859889
330	0.902038	0.71955	0.810794	0.858176
335	0.90128	0.71618	0.80873	0.856791
340	0.904091	0.721842	0.812966	0.860287
345	0.904625	0.723205	0.813915	0.86102
350	0.902787	0.721073	0.81193	0.859111
355	0.899868	0.710504	0.805186	0.854354
360	0.905682	0.726027	0.815855	0.862502
365	0.903018	0.717846	0.810432	0.858511
370	0.898344	0.704447	0.801395	0.85174
375	0.903982	0.720147	0.812065	0.859797
380	0.901119	0.716225	0.808672	0.856679
385	0.90225	0.716503	0.809376	0.857605
390	0.90237	0.719377	0.810873	0.858387
395	0.900859	0.715162	0.80801	0.856226
400	0.904549	0.721234	0.812892	0.860489
405	0.899896	0.712202	0.806049	0.854783
410	0.899468	0.713155	0.806312	0.854688
415	0.901882	0.712412	0.807147	0.856342
420	0.900616	0.713312	0.806964	0.855597
425	0.902525	0.716792	0.809658	0.857883
430	0.903971	0.720241	0.812106	0.859811
435	0.902067	0.716736	0.809401	0.857522
440	0.902146	0.716074	0.80911	0.857423
445	0.901215	0.714785	0.808	0.856406
450	0.902335	0.716433	0.809384	0.857653
455	0.900034	0.708445	0.80424	0.853985
460	0.905287	0.724138	0.814713	0.861748
465	0.899827	0.711487	0.805657	0.854559
470	0.899551	0.709914	0.804732	0.853971
475	0.903441	0.718189	0.810815	0.858915
480	0.898227	0.705432	0.801829	0.851888
485	0.900581	0.711015	0.805798	0.855018
490	0.900909	0.712809	0.806859	0.855699
495	0.899585	0.709624	0.804605	0.853928
500	0.897123	0.701702	0.799412	0.850153
505	0.896623	0.703918	0.800271	0.850306
510	0.899562	0.709817	0.80469	0.853957
515	0.89842	0.707697	0.803059	0.85258
520	0.900496	0.714947	0.807722	0.855899
525	0.902227	0.716692	0.809459	0.857633
530	0.898756	0.707488	0.803122	0.852784
535	0.898088	0.705295	0.801692	0.85175
540	0.897731	0.707611	0.802671	0.852035
545	0.903781	0.717914	0.810848	0.859107
550	0.894172	0.696559	0.795365	0.846675
555	0.896198	0.700366	0.798282	0.849129
560	0.901834	0.714787	0.808311	0.856877
565	0.898749	0.708188	0.803469	0.852948
570	0.902715	0.715174	0.808944	0.857639
575	0.900522	0.707568	0.804045	0.854145
580	0.903448	0.71681	0.810129	0.858589
585	0.898628	0.708554	0.803591	0.852943
590	0.903059	0.714189	0.808624	0.857664
595	0.900431	0.709667	0.805049	0.85458
600	0.900477	0.710584	0.80553	0.854836
605	0.901417	0.71046	0.805938	0.85552
610	0.901473	0.714572	0.808022	0.856551
615	0.896488	0.70247	0.799479	0.849855
620	0.902777	0.717271	0.810024	0.85819
625	0.899135	0.709495	0.804315	0.853555
630	0.900236	0.710012	0.805124	0.854515
635	0.90213	0.71359	0.80786	0.856814
640	0.898686	0.70807	0.803378	0.852871
645	0.899028	0.712923	0.805976	0.854298
650	0.90095	0.713119	0.807034	0.855804
655	0.901152	0.714666	0.807909	0.85633
660	0.897396	0.701355	0.799376	0.850277
665	0.902736	0.716962	0.809849	0.858085
670	0.901093	0.712567	0.80683	0.85578
675	0.897922	0.701478	0.7997	0.850706
680	0.90068	0.713431	0.807055	0.855674
685	0.900827	0.710888	0.805858	0.855175
690	0.903337	0.71776	0.810548	0.858733
695	0.90599	0.725382	0.815686	0.86258
700	0.898947	0.706531	0.802739	0.8527
705	0.901394	0.719711	0.810552	0.857726
710	0.899401	0.70987	0.804636	0.853847
715	0.906602	0.7287	0.817651	0.863843
720	0.899793	0.707873	0.803833	0.853665
725	0.900252	0.706577	0.803414	0.853702
730	0.899988	0.712724	0.806356	0.854979
735	0.896416	0.70306	0.799738	0.849943
740	0.898023	0.706487	0.802255	0.851987
745	0.897619	0.702739	0.800179	0.850779
750	0.901774	0.70935	0.805562	0.855525
755	0.900599	0.712812	0.806705	0.855464
760	0.899723	0.711059	0.805391	0.854378
765	0.902766	0.717366	0.810066	0.858204
770	0.898305	0.707366	0.802835	0.852412
775	0.898167	0.699357	0.798762	0.850383
780	0.901457	0.715355	0.808406	0.856727
785	0.897473	0.703315	0.800394	0.850806
790	0.897917	0.700858	0.799387	0.850553
795	0.899908	0.709516	0.804712	0.854147
800	0.896695	0.701398	0.799046	0.849755
805	0.896004	0.699401	0.797702	0.84875
810	0.898244	0.705941	0.802092	0.852023
815	0.897299	0.698231	0.797765	0.849453
820	0.897526	0.700252	0.798889	0.85011
825	0.895937	0.696701	0.796319	0.84805
830	0.898238	0.702067	0.800152	0.851088
835	0.898176	0.697263	0.79772	0.849886
840	0.896572	0.697869	0.797221	0.848813
845	0.899731	0.703773	0.801752	0.852632
850	0.898088	0.702031	0.80006	0.850965
855	0.896254	0.701195	0.798724	0.849371
860	0.898843	0.701487	0.800165	0.851408
865	0.898642	0.701233	0.799937	0.851194
870	0.898893	0.703049	0.800971	0.851821
875	0.896548	0.696092	0.79632	0.848368
880	0.896182	0.701789	0.798986	0.849459
885	0.901726	0.707084	0.804405	0.854943
890	0.897399	0.700017	0.798708	0.849958
895	0.898771	0.704759	0.801765	0.852139
900	0.89372	0.69128	0.7925	0.845063
905	0.899519	0.702272	0.800896	0.85211
910	0.891448	0.686304	0.788876	0.842141
915	0.898832	0.706197	0.802515	0.852532
920	0.900563	0.709201	0.804882	0.854568
925	0.898379	0.70415	0.801265	0.851696
930	0.899384	0.708062	0.803723	0.8534
935	0.899155	0.706079	0.802617	0.852749
940	0.901684	0.713448	0.807566	0.856441
945	0.898641	0.702575	0.800608	0.851516
950	0.901747	0.713568	0.807657	0.856517
955	0.897096	0.703224	0.80016	0.850498
960	0.899323	0.705309	0.802316	0.852691
965	0.900511	0.708984	0.804747	0.854477
970	0.901841	0.715382	0.808612	0.857025
975	0.89304	0.692422	0.792731	0.844821

## Sheet: Monocyte_DT
Number of features	F1 score		Macro F1	Weighted F1
	COVID	Healthy
5	0.960297	0.720475	0.840386	0.937114
10	0.970384	0.777065	0.873724	0.951696
15	0.970645	0.777584	0.874114	0.951983
20	0.970594	0.776346	0.87347	0.951817
25	0.971407	0.780877	0.876142	0.952989
30	0.971312	0.779069	0.87519	0.952729
35	0.970887	0.77579	0.873338	0.952028
40	0.970368	0.771417	0.870893	0.951137
45	0.970956	0.775435	0.873195	0.952056
50	0.971045	0.775197	0.873121	0.952113
55	0.971281	0.776598	0.87394	0.952462
60	0.971224	0.775471	0.873347	0.952301
65	0.971803	0.779151	0.875477	0.95318
70	0.971841	0.779029	0.875435	0.953202
75	0.971941	0.778615	0.875278	0.953253
80	0.97253	0.781684	0.877107	0.954082
85	0.972462	0.781484	0.876973	0.954001
90	0.97252	0.781146	0.876833	0.954021
95	0.972381	0.780379	0.87638	0.953821
100	0.972417	0.780627	0.876522	0.953878
105	0.972641	0.78138	0.877011	0.954153
110	0.971631	0.774301	0.872966	0.952556
115	0.972338	0.778884	0.875611	0.953638
120	0.971376	0.770683	0.87103	0.951976
125	0.971821	0.773238	0.872529	0.952625
130	0.971397	0.769627	0.870512	0.951893
135	0.97113	0.76733	0.86923	0.95143
140	0.972316	0.775145	0.87373	0.953256
145	0.971436	0.768788	0.870112	0.951847
150	0.970669	0.763817	0.867243	0.950674
155	0.970797	0.764201	0.867499	0.950826
160	0.971228	0.767027	0.869128	0.951489
165	0.970931	0.764696	0.867814	0.950995
170	0.971698	0.769404	0.870551	0.952143
175	0.972838	0.778717	0.875777	0.954073
180	0.97183	0.770339	0.871085	0.952353
185	0.972332	0.774675	0.873503	0.953225
190	0.972684	0.776861	0.874773	0.953755
195	0.972174	0.771857	0.872016	0.952811
200	0.972058	0.772235	0.872146	0.952742
205	0.97183	0.770048	0.870939	0.952324
210	0.971561	0.768197	0.869879	0.951902
215	0.972337	0.772813	0.872575	0.95305
220	0.970937	0.761084	0.86601	0.950651
225	0.971763	0.76801	0.869886	0.952067
230	0.971865	0.769191	0.870528	0.952273
235	0.971679	0.767101	0.86939	0.951903
240	0.971104	0.762925	0.867014	0.95098
245	0.971453	0.765038	0.868245	0.9515
250	0.971802	0.766221	0.869012	0.95193
255	0.970845	0.760119	0.865482	0.950475
260	0.97149	0.763983	0.867737	0.951432
265	0.972205	0.770671	0.871438	0.952724
270	0.972215	0.770338	0.871276	0.9527
275	0.972298	0.770985	0.871641	0.952838
280	0.970894	0.760384	0.865639	0.950545
285	0.971512	0.764332	0.867922	0.951485
290	0.971393	0.762779	0.867086	0.951228
295	0.971075	0.761301	0.866188	0.950797
300	0.971313	0.761624	0.866469	0.951043
305	0.970576	0.756432	0.863504	0.949876
310	0.970643	0.75611	0.863376	0.949905
315	0.971007	0.758406	0.864706	0.950455
320	0.970211	0.752397	0.861304	0.949156
325	0.970291	0.753319	0.861805	0.949317
330	0.970467	0.755159	0.862813	0.949654
335	0.971442	0.76152	0.866481	0.95115
340	0.971101	0.758262	0.864682	0.950527
345	0.970729	0.755941	0.863335	0.949966
350	0.970812	0.754783	0.862797	0.949929
355	0.970635	0.755089	0.862862	0.9498
360	0.970651	0.755252	0.862951	0.949829
365	0.970191	0.750765	0.860478	0.94898
370	0.970238	0.750824	0.860531	0.949029
375	0.970311	0.751269	0.86079	0.949137
380	0.969857	0.747943	0.8589	0.948405
385	0.96977	0.74751	0.85864	0.948285
390	0.969685	0.745484	0.857584	0.948012
395	0.969045	0.740587	0.854816	0.946961
400	0.969557	0.745443	0.8575	0.947893
405	0.969541	0.745979	0.85776	0.94793
410	0.969613	0.746178	0.857896	0.948015
415	0.97039	0.752198	0.861294	0.949299
420	0.969282	0.743156	0.856219	0.947423
425	0.969995	0.748408	0.859202	0.948576
430	0.969184	0.741664	0.855424	0.947191
435	0.969211	0.743448	0.85633	0.947388
440	0.969151	0.741503	0.855327	0.947146
445	0.969238	0.74188	0.855559	0.947261
450	0.969254	0.7414	0.855327	0.947228
455	0.969411	0.741795	0.855603	0.947409
460	0.968792	0.739512	0.854152	0.946629
465	0.968777	0.738397	0.853587	0.946507
470	0.969366	0.742818	0.856092	0.947467
475	0.96971	0.745548	0.857629	0.948041
480	0.969797	0.745292	0.857545	0.948095
485	0.97005	0.747623	0.858837	0.948549
490	0.969334	0.741925	0.85563	0.947352
495	0.969419	0.742509	0.855964	0.947484
500	0.969698	0.743896	0.856797	0.947871
505	0.968693	0.737799	0.853246	0.946374
510	0.969424	0.742099	0.855762	0.94745
515	0.969203	0.740328	0.854766	0.947079
520	0.969011	0.73958	0.854296	0.946833
525	0.969751	0.743255	0.856503	0.947857
530	0.968797	0.736992	0.852895	0.946389
535	0.969195	0.740245	0.85472	0.947064
540	0.96885	0.737006	0.852928	0.946438
545	0.96934	0.741215	0.855278	0.947288
550	0.969323	0.740517	0.85492	0.947206
555	0.968503	0.73441	0.851457	0.945875
560	0.968859	0.736664	0.852761	0.946414
565	0.969379	0.741897	0.855638	0.947389
570	0.969219	0.739152	0.854186	0.94698
575	0.96941	0.739688	0.854549	0.947204
580	0.969712	0.743204	0.856458	0.947817
585	0.969109	0.738237	0.853673	0.946792
590	0.970173	0.746418	0.858295	0.948543
595	0.96928	0.740142	0.854711	0.947131
600	0.969252	0.738369	0.853811	0.946934
605	0.9692	0.738318	0.853759	0.946882
610	0.968861	0.735842	0.852352	0.946337
615	0.969676	0.742964	0.85632	0.947761
620	0.969304	0.740359	0.854831	0.947173
625	0.96974	0.741489	0.855614	0.947676
630	0.969034	0.737039	0.853036	0.946608
635	0.969058	0.736863	0.852961	0.946613
640	0.968905	0.735859	0.852382	0.946378
645	0.968972	0.73708	0.853026	0.946556
650	0.968972	0.73735	0.853161	0.946582
655	0.969947	0.743361	0.856654	0.948044
660	0.970138	0.744449	0.857293	0.948322
665	0.969619	0.741348	0.855483	0.947553
670	0.969186	0.737434	0.85331	0.946784
675	0.969668	0.740686	0.855177	0.947533
680	0.969166	0.737634	0.8534	0.946785
685	0.969458	0.739985	0.854722	0.947276
690	0.969309	0.738087	0.853698	0.946958
695	0.969318	0.739639	0.854479	0.947116
700	0.969354	0.738934	0.854144	0.947081
705	0.970135	0.746279	0.858207	0.948496
710	0.968918	0.735211	0.852065	0.946327
715	0.969464	0.739263	0.854363	0.947211
720	0.969276	0.738873	0.854075	0.947004
725	0.969714	0.742468	0.856091	0.947747
730	0.969731	0.74085	0.855291	0.947607
735	0.969764	0.742345	0.856054	0.94778
740	0.969722	0.740601	0.855161	0.947574
745	0.969889	0.743749	0.856819	0.948029
750	0.969097	0.736585	0.852841	0.946621
755	0.9689	0.735255	0.852078	0.946315
760	0.969301	0.73802	0.853661	0.946944
765	0.968946	0.734492	0.851719	0.946282
770	0.969425	0.738893	0.854159	0.947141
775	0.969227	0.73734	0.853283	0.946812
780	0.969452	0.738219	0.853836	0.9471
785	0.968571	0.732081	0.850326	0.945711
790	0.969289	0.736303	0.852796	0.946768
795	0.969579	0.738542	0.854061	0.947246
800	0.969204	0.736796	0.853	0.946738
805	0.969767	0.741109	0.855438	0.947664
810	0.968273	0.730128	0.849201	0.945253
815	0.969066	0.73503	0.852048	0.946443
820	0.968565	0.73154	0.850053	0.945653
825	0.968926	0.732757	0.850842	0.946096
830	0.969003	0.734456	0.85173	0.946331
835	0.96849	0.731556	0.850023	0.945587
840	0.968983	0.734369	0.851676	0.946304
845	0.96898	0.73389	0.851435	0.946255
850	0.968369	0.728546	0.848458	0.945187
855	0.968807	0.731836	0.850321	0.9459
860	0.969194	0.734285	0.85174	0.946486
865	0.968846	0.733111	0.850979	0.946059
870	0.968409	0.727519	0.847964	0.945124
875	0.968825	0.732122	0.850473	0.945944
880	0.968625	0.730708	0.849667	0.945627

## Sheet: B cell_RF
Number of features	F1 score				Macro F1	Weighted F1
	COVID	Healthy	LPS	Non-COVID
5	0.89979	0.648987	0.718315	0.59816	0.716313	0.861635
10	0.920504	0.67684	0.786738	0.753213	0.784324	0.887096
15	0.927025	0.681416	0.856446	0.766443	0.807833	0.895996
20	0.930967	0.688439	0.86927	0.796657	0.821333	0.901026
25	0.932073	0.690606	0.874109	0.805634	0.825605	0.902514
30	0.935209	0.695807	0.882889	0.841486	0.838848	0.906606
35	0.935727	0.694876	0.885065	0.855967	0.842909	0.907258
40	0.939558	0.709008	0.889524	0.845613	0.845925	0.911968
45	0.943574	0.720799	0.896143	0.872616	0.858283	0.917265
50	0.9439	0.721677	0.897522	0.870955	0.858514	0.917658
55	0.944928	0.723244	0.902561	0.871619	0.860588	0.918894
60	0.946939	0.726115	0.917062	0.889148	0.869816	0.921731
65	0.947321	0.726371	0.920118	0.895499	0.872327	0.922299
70	0.9477	0.726163	0.919895	0.899725	0.873371	0.922654
75	0.948918	0.729174	0.926797	0.906783	0.877918	0.924375
80	0.950111	0.731645	0.942814	0.908297	0.883217	0.926288
85	0.9504	0.73307	0.938988	0.906783	0.88231	0.926506
90	0.951003	0.731672	0.949181	0.914034	0.886473	0.92738
95	0.952464	0.738013	0.949848	0.915566	0.888973	0.929323
100	0.952061	0.735335	0.949652	0.91918	0.889057	0.928753
105	0.953001	0.737099	0.955381	0.922146	0.891907	0.93
110	0.953786	0.737386	0.958319	0.935022	0.896128	0.931008
115	0.95462	0.739179	0.960959	0.931865	0.896655	0.93195
120	0.95444	0.738039	0.959135	0.930346	0.89549	0.931584
125	0.954153	0.738272	0.957626	0.930669	0.89518	0.931313
130	0.954983	0.73899	0.958994	0.934043	0.896752	0.932193
135	0.954508	0.736202	0.953883	0.937551	0.895536	0.931357
140	0.95506	0.734931	0.965255	0.944192	0.899859	0.932239
145	0.955203	0.736274	0.96423	0.941808	0.899379	0.932422
150	0.954665	0.732759	0.956552	0.940692	0.896167	0.931283
155	0.954488	0.731574	0.961645	0.943459	0.897791	0.931254
160	0.954453	0.728355	0.966892	0.947281	0.899245	0.931154
165	0.956762	0.739053	0.967273	0.950561	0.903412	0.93428
170	0.956724	0.736761	0.966031	0.949293	0.902202	0.93394
175	0.956807	0.736005	0.971468	0.948505	0.903196	0.934131
180	0.955724	0.72847	0.970014	0.949833	0.90101	0.932396
185	0.95763	0.735447	0.973721	0.955136	0.905484	0.934958
190	0.957906	0.734687	0.973901	0.960643	0.906784	0.935204
195	0.95793	0.732508	0.974126	0.965663	0.907557	0.935085
200	0.957481	0.729148	0.975053	0.965605	0.906822	0.934391
205	0.957844	0.731737	0.974675	0.960951	0.906302	0.934879
210	0.958451	0.733705	0.976425	0.965634	0.908554	0.935737
215	0.957547	0.727561	0.974097	0.960784	0.904997	0.934167
220	0.956318	0.717561	0.9753	0.95771	0.901722	0.932085
225	0.956884	0.719703	0.972801	0.960684	0.902518	0.932735
230	0.956507	0.715273	0.973164	0.95771	0.900664	0.931921
235	0.957037	0.719022	0.971217	0.960205	0.90187	0.932722
240	0.957636	0.719643	0.972792	0.964362	0.903608	0.933418
245	0.955902	0.708862	0.97238	0.962296	0.89986	0.930783
250	0.958067	0.721403	0.973078	0.966524	0.904768	0.93401
255	0.95707	0.712833	0.971125	0.961588	0.900654	0.93212
260	0.956996	0.712139	0.963449	0.962387	0.898743	0.931697
265	0.956238	0.70353	0.969288	0.9569	0.896489	0.9303
270	0.95625	0.704249	0.963347	0.955691	0.894884	0.930134
275	0.957633	0.708855	0.96463	0.951923	0.89576	0.931769
280	0.957433	0.703861	0.963373	0.946538	0.892801	0.930943
285	0.95778	0.70461	0.962457	0.953091	0.894484	0.931381
290	0.956257	0.692293	0.964811	0.949804	0.890791	0.928852
295	0.956435	0.695166	0.958258	0.944715	0.888644	0.928965
300	0.956427	0.691855	0.962244	0.939138	0.887416	0.928679
305	0.954765	0.683128	0.956962	0.934404	0.882315	0.926087
310	0.955119	0.681241	0.956349	0.942488	0.883799	0.926291
315	0.954654	0.678386	0.956647	0.924944	0.878658	0.925335
320	0.955421	0.681758	0.958356	0.938921	0.883614	0.926621
325	0.955672	0.682995	0.956443	0.941439	0.884137	0.926926
330	0.954929	0.67575	0.950391	0.930149	0.877805	0.925127
335	0.954805	0.675089	0.957135	0.930926	0.879489	0.92523
340	0.953773	0.665066	0.947867	0.922025	0.872183	0.92281
345	0.953606	0.662601	0.948442	0.928991	0.87341	0.922544
350	0.954027	0.663651	0.945155	0.923702	0.871634	0.922795
355	0.952524	0.650528	0.944495	0.928278	0.868956	0.920204
360	0.952695	0.647709	0.945435	0.912963	0.8647	0.919848
365	0.952501	0.645398	0.944781	0.915099	0.864445	0.91945
370	0.952458	0.6435	0.941566	0.915207	0.863183	0.919092
375	0.951006	0.631321	0.930491	0.901869	0.853672	0.915951
380	0.952163	0.63981	0.939919	0.905904	0.859449	0.918246
385	0.949645	0.617926	0.924743	0.894096	0.846603	0.913056
390	0.950075	0.616399	0.927854	0.898226	0.848139	0.913445
395	0.950378	0.623418	0.927303	0.894096	0.848799	0.914347
400	0.950412	0.619712	0.929688	0.900141	0.849988	0.914177
405	0.949227	0.612588	0.917669	0.894787	0.843568	0.91188
410	0.949024	0.609274	0.919631	0.871745	0.837419	0.911074
415	0.948956	0.606696	0.925753	0.881032	0.840609	0.911134
420	0.948947	0.609386	0.912533	0.872955	0.835955	0.910761
425	0.949438	0.611313	0.921801	0.881566	0.84103	0.911876
430	0.948639	0.608883	0.915768	0.890483	0.840943	0.910855
435	0.949098	0.606197	0.92134	0.890677	0.841828	0.911181
440	0.9496	0.607725	0.929841	0.889734	0.844225	0.912081
445	0.949828	0.610792	0.927715	0.892773	0.845277	0.912559
450	0.948993	0.606638	0.923974	0.879581	0.839797	0.911066
455	0.947923	0.596087	0.916509	0.878846	0.834841	0.908758
460	0.948784	0.604867	0.916273	0.886882	0.839202	0.910519
465	0.94917	0.602427	0.923048	0.882692	0.839334	0.910787
470	0.947672	0.593449	0.907877	0.866928	0.828981	0.907744
475	0.947778	0.594987	0.906376	0.872745	0.830471	0.908027
480	0.948429	0.597714	0.91055	0.875424	0.83303	0.909066
485	0.947975	0.592444	0.91172	0.871919	0.831014	0.908123
490	0.947825	0.594676	0.901961	0.870669	0.828783	0.907828
495	0.949631	0.608038	0.921801	0.888889	0.84209	0.911812
500	0.947503	0.590016	0.906968	0.885591	0.83252	0.907502
505	0.948947	0.601171	0.913515	0.876646	0.83507	0.909999
510	0.94825	0.597534	0.909056	0.875182	0.832506	0.908834
515	0.947349	0.589384	0.903399	0.862764	0.825724	0.906805
520	0.947122	0.58681	0.896512	0.845351	0.818949	0.905799
525	0.94808	0.590422	0.910308	0.86286	0.827918	0.907801
530	0.948283	0.592534	0.909509	0.870073	0.8301	0.908275
535	0.948144	0.590414	0.907804	0.859932	0.826573	0.907709
540	0.948296	0.59035	0.904899	0.869313	0.828215	0.907865
545	0.948694	0.593773	0.907975	0.86468	0.828781	0.908605
550	0.949015	0.594763	0.917871	0.87343	0.83377	0.909505
555	0.949326	0.598148	0.913401	0.883205	0.83602	0.9101
560	0.94826	0.591582	0.898125	0.866149	0.826029	0.907648
565	0.948799	0.596136	0.90079	0.862726	0.827113	0.908627
570	0.948046	0.590922	0.901387	0.857706	0.824515	0.907393

## Sheet: CD4+T cell_RF
Number of features	F1 score				Macro F1	Weighted F1
	COVID	Healthy	LPS	Non-COVID
5	0.848149	0.659711	0.382998	0.523286	0.603536	0.802512
10	0.871382	0.678877	0.633177	0.699216	0.720663	0.829963
15	0.879424	0.686301	0.734506	0.747904	0.762034	0.839408
20	0.88414	0.688743	0.740803	0.787331	0.775254	0.844536
25	0.88925	0.694949	0.77645	0.803236	0.790971	0.850288
30	0.896746	0.704646	0.833572	0.827133	0.815524	0.858878
35	0.896659	0.707974	0.761697	0.829705	0.799008	0.859067
40	0.900467	0.709253	0.7819	0.852439	0.811015	0.862951
45	0.903812	0.715242	0.801294	0.860149	0.820124	0.866988
50	0.905943	0.717226	0.815269	0.863575	0.825503	0.869193
55	0.906001	0.717602	0.82426	0.87284	0.830176	0.869582
60	0.909316	0.720415	0.867603	0.883815	0.845287	0.873222
65	0.910068	0.720948	0.861125	0.878636	0.842694	0.873749
70	0.910059	0.717727	0.875758	0.87718	0.845181	0.873193
75	0.911552	0.718642	0.914621	0.882375	0.856798	0.874887
80	0.912324	0.719568	0.928726	0.881532	0.860537	0.875728
85	0.914316	0.723959	0.930682	0.870117	0.859769	0.877847
90	0.915497	0.724264	0.96124	0.880292	0.870323	0.879252
95	0.915374	0.721606	0.964942	0.878166	0.870022	0.878631
100	0.916045	0.722606	0.959956	0.887222	0.871457	0.87953
105	0.91473	0.717777	0.962211	0.885033	0.869938	0.87756
110	0.914991	0.714362	0.971203	0.887409	0.871991	0.877237
115	0.914771	0.712653	0.974504	0.89006	0.872997	0.876829
120	0.914883	0.710222	0.973893	0.898672	0.874418	0.876664
125	0.914239	0.707524	0.976691	0.895928	0.873595	0.875607
130	0.915068	0.707809	0.979358	0.895699	0.874484	0.876321
135	0.915729	0.709375	0.98569	0.894303	0.876274	0.877135
140	0.914507	0.704105	0.980594	0.897662	0.874217	0.875244
145	0.915211	0.704585	0.982255	0.901342	0.875848	0.875982
150	0.914459	0.700987	0.982838	0.894292	0.873144	0.874557
155	0.915123	0.70053	0.991424	0.900825	0.876976	0.875199
160	0.914301	0.697084	0.985075	0.906723	0.875795	0.874014
165	0.915621	0.700846	0.990235	0.905805	0.878127	0.87576
170	0.914359	0.693882	0.98037	0.894494	0.870776	0.873144
175	0.914106	0.692944	0.98389	0.906168	0.874277	0.873069
180	0.91314	0.686907	0.979287	0.903908	0.87081	0.871105
185	0.913965	0.688491	0.985607	0.905405	0.873367	0.87212
190	0.913395	0.684608	0.982071	0.904157	0.871058	0.870899
195	0.914322	0.687134	0.9874	0.91055	0.874851	0.87228
200	0.912933	0.680097	0.983285	0.90394	0.870064	0.869697
205	0.912289	0.677115	0.986175	0.904213	0.869948	0.868659
210	0.912018	0.675166	0.983852	0.899477	0.867628	0.867957
215	0.911661	0.67048	0.989099	0.89446	0.866425	0.866714
220	0.910981	0.665511	0.986175	0.898349	0.865254	0.86533
225	0.911509	0.6671	0.991982	0.88425	0.86371	0.865738
230	0.912361	0.667595	0.985624	0.888919	0.863625	0.866572
235	0.909472	0.653116	0.983266	0.886921	0.858194	0.861545
240	0.90959	0.652235	0.988479	0.880518	0.857706	0.861351
245	0.909719	0.648741	0.990815	0.890335	0.859903	0.861049
250	0.908619	0.641194	0.987882	0.884291	0.855496	0.858617
255	0.907636	0.635381	0.987882	0.885785	0.854171	0.856798
260	0.907921	0.637195	0.987298	0.885463	0.854469	0.857349
265	0.9076	0.634293	0.986159	0.883156	0.852802	0.856494
270	0.908988	0.642376	0.987882	0.892725	0.857993	0.859328
275	0.907059	0.631798	0.989062	0.881989	0.852477	0.855594
280	0.906013	0.626944	0.984366	0.879172	0.849124	0.853774
285	0.90641	0.626774	0.989643	0.889073	0.852975	0.85432
290	0.904944	0.618663	0.980847	0.873653	0.844527	0.851239
295	0.905544	0.617975	0.990794	0.884998	0.849828	0.85191
300	0.905573	0.617615	0.989631	0.886827	0.849912	0.851902
305	0.904798	0.6114	0.989631	0.887927	0.848439	0.850162
310	0.903813	0.606593	0.992533	0.879807	0.845687	0.848316
315	0.903091	0.601926	0.982619	0.874803	0.84061	0.846702
320	0.902564	0.596763	0.986127	0.872007	0.839365	0.84528
325	0.903029	0.599369	0.986127	0.881733	0.842564	0.846362
330	0.901681	0.591999	0.986728	0.872138	0.838136	0.843706
335	0.901412	0.590321	0.982599	0.86806	0.835598	0.843061
340	0.901265	0.588335	0.989643	0.865827	0.836268	0.842563
345	0.900939	0.585147	0.983188	0.850125	0.82985	0.8413
350	0.899253	0.574459	0.977259	0.846086	0.824264	0.837854
355	0.898766	0.57145	0.985541	0.848423	0.826045	0.837016
360	0.898114	0.566874	0.980233	0.839575	0.821199	0.835409
365	0.896927	0.558839	0.976663	0.828644	0.815268	0.832698
370	0.89631	0.549373	0.978451	0.8384	0.815634	0.830692
375	0.897285	0.55334	0.978476	0.839923	0.817256	0.832232
380	0.89594	0.546647	0.977855	0.829581	0.812506	0.82968
385	0.894767	0.53792	0.979045	0.826691	0.809606	0.82707
390	0.894584	0.53572	0.974868	0.826486	0.807915	0.826487
395	0.89386	0.528761	0.966411	0.819079	0.802028	0.824395
400	0.893872	0.525205	0.974269	0.819346	0.803173	0.823794
405	0.893221	0.523134	0.971261	0.82059	0.802052	0.822909
410	0.893251	0.522312	0.983188	0.819904	0.804664	0.822833
415	0.893192	0.517829	0.975467	0.821156	0.801911	0.821935
420	0.893584	0.516752	0.980825	0.8313	0.805615	0.822314
425	0.893581	0.513871	0.979045	0.835931	0.805607	0.821875
430	0.891867	0.501318	0.980233	0.8275	0.80023	0.817996
435	0.891491	0.498089	0.976663	0.815835	0.795519	0.8168
440	0.890763	0.494894	0.973068	0.813681	0.793101	0.815561
445	0.891773	0.500383	0.975467	0.819585	0.796802	0.817531
450	0.891579	0.497427	0.977855	0.814977	0.79546	0.816732
455	0.890431	0.490805	0.961516	0.8	0.785688	0.814144
460	0.889829	0.483882	0.95905	0.792164	0.781231	0.812179
465	0.890141	0.483731	0.971864	0.810038	0.788944	0.812897
470	0.889735	0.482018	0.96702	0.799936	0.784678	0.81199
475	0.888892	0.474925	0.96213	0.798925	0.781218	0.809952
480	0.888858	0.473629	0.972466	0.785166	0.78003	0.809418
485	0.888093	0.471599	0.954708	0.773472	0.771968	0.808056
490	0.887665	0.462831	0.938899	0.764524	0.76348	0.805779
495	0.887534	0.461355	0.943442	0.761135	0.763366	0.805346
500	0.886003	0.453358	0.94781	0.751412	0.759646	0.802449
505	0.8875	0.456349	0.949071	0.762095	0.763754	0.804442
510	0.885909	0.445532	0.943373	0.738721	0.753384	0.800587
515	0.885672	0.445142	0.953461	0.747519	0.757948	0.800597
520	0.885595	0.441446	0.940181	0.741263	0.752122	0.79962
525	0.885539	0.443532	0.947179	0.738606	0.753714	0.799943
530	0.885165	0.440249	0.950329	0.738984	0.753682	0.799065
535	0.884619	0.435439	0.930488	0.716975	0.74188	0.797099
540	0.884174	0.432051	0.923926	0.711923	0.738019	0.795959
545	0.884333	0.430636	0.93179	0.720262	0.741755	0.796064
550	0.883211	0.422878	0.919951	0.713916	0.734989	0.793517
555	0.883761	0.417862	0.937614	0.725567	0.741201	0.793393
560	0.883153	0.417942	0.914604	0.707511	0.730802	0.792366
565	0.882664	0.411771	0.911911	0.701258	0.726901	0.790667
570	0.88171	0.402584	0.912585	0.695115	0.722999	0.788063
575	0.880535	0.396389	0.903064	0.669651	0.71241	0.785324
580	0.880944	0.395151	0.919951	0.670259	0.716576	0.785527
585	0.88101	0.395349	0.917952	0.680919	0.718808	0.785858
590	0.880367	0.393468	0.901003	0.656668	0.707876	0.784326
595	0.881709	0.39582	0.896855	0.677087	0.712868	0.786278
600	0.881041	0.388855	0.89477	0.673338	0.709501	0.784354
605	0.881196	0.388417	0.896855	0.672299	0.709692	0.784381
610	0.879703	0.378387	0.879233	0.646272	0.695899	0.780616
615	0.879541	0.377278	0.898241	0.644118	0.699795	0.780343
620	0.879399	0.374855	0.877799	0.631579	0.690908	0.77936
625	0.879491	0.379564	0.866925	0.622743	0.687181	0.780036
630	0.878822	0.375178	0.869845	0.61878	0.685656	0.778616
635	0.879036	0.373109	0.877081	0.623652	0.68822	0.778557
640	0.879078	0.370617	0.863253	0.623604	0.684138	0.778042
645	0.879148	0.367962	0.862516	0.610202	0.679957	0.777278
650	0.87912	0.368345	0.853595	0.594471	0.673883	0.7769
655	0.87894	0.365976	0.853595	0.610395	0.677226	0.776696
660	0.87846	0.361252	0.858073	0.602787	0.675143	0.775284
665	0.878258	0.358865	0.849081	0.587483	0.668422	0.774263
670	0.878608	0.356561	0.836098	0.594439	0.666426	0.774196
675	0.877621	0.353097	0.814865	0.559827	0.651352	0.771827
680	0.877663	0.35267	0.80273	0.558075	0.647785	0.771667
685	0.877709	0.35162	0.803547	0.560016	0.648223	0.771558
690	0.876672	0.343048	0.784477	0.549712	0.638477	0.768789
695	0.876614	0.345104	0.805177	0.552887	0.644946	0.769324
700	0.876674	0.342904	0.797807	0.547226	0.641153	0.768782
705	0.876652	0.343219	0.786999	0.537487	0.636089	0.768528
710	0.875687	0.337596	0.799452	0.515972	0.632177	0.766284
715	0.876538	0.340303	0.774284	0.524331	0.628864	0.767506
720	0.876059	0.334781	0.779402	0.521527	0.627942	0.766064
725	0.875616	0.335884	0.7777	0.499381	0.622146	0.765385
730	0.87635	0.333476	0.776307	0.521227	0.62684	0.766023
735	0.87653	0.332635	0.763918	0.500821	0.618476	0.765448
740	0.875793	0.332251	0.75691	0.503603	0.617139	0.764824
745	0.876677	0.336392	0.771709	0.506979	0.622939	0.766457
750	0.875325	0.330298	0.727141	0.489821	0.605646	0.763589
755	0.876068	0.332233	0.744452	0.502566	0.61383	0.764938
760	0.876126	0.331581	0.737221	0.492077	0.609251	0.764569
765	0.875315	0.32835	0.720642	0.486927	0.602809	0.76311
770	0.875499	0.325349	0.740847	0.464762	0.601614	0.762286
775	0.875312	0.328522	0.746247	0.471034	0.605279	0.762913
780	0.875565	0.325815	0.733574	0.458333	0.598322	0.762229
785	0.87563	0.324649	0.738129	0.467977	0.601597	0.762319
790	0.875099	0.323544	0.711242	0.442482	0.588091	0.76093
795	0.874984	0.324301	0.69688	0.439414	0.583895	0.760824
800	0.87516	0.32229	0.708395	0.461997	0.59196	0.761192
805	0.874563	0.319376	0.707443	0.445259	0.58666	0.759777
810	0.874777	0.321516	0.715018	0.445019	0.589083	0.760382
815	0.874797	0.323967	0.699778	0.447357	0.586475	0.760821
820	0.875428	0.324866	0.736311	0.445827	0.595608	0.761662
825	0.875436	0.322446	0.753376	0.463472	0.603682	0.761738
830	0.875006	0.325129	0.745351	0.453613	0.599774	0.761619
835	0.875462	0.322856	0.744452	0.476832	0.604901	0.762101
840	0.876186	0.328783	0.755145	0.47434	0.608614	0.763778

## Sheet: CD8+T cell_RF
Number of features	F1 score				Macro F1	Weighted F1
	COVID	Healthy	LPS	Non-COVID
5	0.866795	0.695379	0.549257	0.643128	0.68864	0.822234
10	0.888369	0.715789	0.814545	0.747471	0.791544	0.850232
15	0.893371	0.721541	0.902105	0.758884	0.818975	0.856705
20	0.896864	0.727872	0.883949	0.774599	0.820821	0.860949
25	0.898202	0.727582	0.89248	0.781166	0.824858	0.862305
30	0.899313	0.731491	0.910498	0.781247	0.830637	0.864097
35	0.899286	0.72972	0.909886	0.792951	0.832961	0.864242
40	0.900642	0.731499	0.916243	0.803032	0.837854	0.866107
45	0.901551	0.73006	0.923761	0.810342	0.841428	0.866946
50	0.901659	0.730161	0.906774	0.811361	0.837489	0.866871
55	0.904509	0.731368	0.921763	0.842761	0.8501	0.870784
60	0.905269	0.731511	0.92921	0.844474	0.852616	0.871559
65	0.906125	0.731866	0.931403	0.851406	0.8552	0.872598
70	0.908151	0.732864	0.94171	0.851549	0.858568	0.874465
75	0.910232	0.736106	0.930345	0.864422	0.860276	0.877038
80	0.909358	0.734344	0.936111	0.866693	0.861627	0.876222
85	0.910121	0.734682	0.929063	0.867024	0.860223	0.876789
90	0.910382	0.734416	0.948034	0.867714	0.865136	0.877214
95	0.909829	0.731892	0.953053	0.87619	0.867741	0.876756
100	0.912787	0.739184	0.953086	0.878215	0.870818	0.880422
105	0.912761	0.738125	0.952415	0.880161	0.870865	0.880284
110	0.912163	0.73526	0.955076	0.883589	0.871522	0.879488
115	0.911931	0.734355	0.953357	0.886727	0.871593	0.879257
120	0.912201	0.732633	0.950635	0.896007	0.872869	0.879507
125	0.913546	0.734585	0.949188	0.894149	0.872867	0.880791
130	0.913619	0.733947	0.955997	0.897077	0.87516	0.880943
135	0.912979	0.730538	0.955966	0.897354	0.874209	0.879848
140	0.912817	0.729128	0.956243	0.89738	0.873892	0.879473
145	0.912582	0.726445	0.954852	0.902462	0.874085	0.879005
150	0.913297	0.726718	0.956955	0.898942	0.873978	0.87948
155	0.912573	0.722396	0.957726	0.901285	0.873495	0.878253
160	0.912884	0.722912	0.950796	0.916358	0.875738	0.87913
165	0.91103	0.715063	0.951367	0.91092	0.872095	0.876071
170	0.910614	0.713429	0.946441	0.914643	0.871282	0.875551
175	0.910183	0.70949	0.950355	0.913168	0.870799	0.874496
180	0.910958	0.710046	0.947294	0.914474	0.870693	0.875205
185	0.9096	0.705188	0.951837	0.912557	0.869796	0.873265
190	0.910409	0.706518	0.950925	0.913933	0.870446	0.874171
195	0.909187	0.699954	0.953978	0.91428	0.86935	0.872103
200	0.909735	0.701104	0.953747	0.911891	0.869119	0.872626
205	0.908855	0.69681	0.951498	0.914739	0.867975	0.871268
210	0.908978	0.694496	0.957148	0.914912	0.868883	0.871023
215	0.907443	0.686408	0.955492	0.915963	0.866326	0.868409
220	0.908343	0.687472	0.960403	0.913864	0.867521	0.869264
225	0.908646	0.688577	0.96055	0.916902	0.868669	0.869826
230	0.908075	0.683263	0.962829	0.91866	0.868207	0.868531
235	0.907769	0.681646	0.959654	0.917829	0.866725	0.867928
240	0.906827	0.674818	0.95925	0.918356	0.864813	0.86599
245	0.906462	0.674515	0.96197	0.91302	0.863992	0.865466
250	0.906509	0.672228	0.959479	0.914666	0.863221	0.865126
255	0.909169	0.679597	0.955765	0.923246	0.866944	0.868806
260	0.909377	0.679522	0.953421	0.921301	0.865905	0.868839
265	0.911144	0.682395	0.961257	0.922006	0.869201	0.87084
270	0.909075	0.673101	0.960763	0.920878	0.865954	0.867522
275	0.907797	0.669181	0.958763	0.914	0.862435	0.865521
280	0.908569	0.669685	0.962909	0.91419	0.863838	0.866263
285	0.908097	0.667041	0.96261	0.912917	0.862666	0.865366
290	0.908369	0.667204	0.96	0.912584	0.862039	0.865556
295	0.907531	0.664141	0.964906	0.908431	0.861252	0.864249
300	0.90654	0.656356	0.960444	0.907856	0.857799	0.862002
305	0.907099	0.658958	0.966667	0.907694	0.860104	0.862973
310	0.907115	0.657547	0.960418	0.902865	0.856986	0.862445
315	0.905488	0.649821	0.954087	0.891594	0.850248	0.859247
320	0.904661	0.645786	0.953306	0.898688	0.85061	0.858174
325	0.903571	0.639524	0.958474	0.892254	0.848456	0.856003
330	0.903034	0.63813	0.94812	0.871644	0.840232	0.854338
335	0.90365	0.637487	0.953984	0.885507	0.845157	0.855352
340	0.903058	0.634458	0.958801	0.881188	0.844376	0.854231
345	0.902516	0.63001	0.953096	0.881468	0.841772	0.85295
350	0.900935	0.623077	0.952667	0.871247	0.836982	0.850051
355	0.899698	0.620538	0.955932	0.856245	0.833103	0.848056
360	0.900529	0.62117	0.95045	0.87328	0.836357	0.849453
365	0.901003	0.622196	0.949906	0.873018	0.836531	0.849982
370	0.899566	0.617784	0.954101	0.868015	0.834866	0.847929
375	0.898293	0.611105	0.954066	0.853375	0.82921	0.84513
380	0.89896	0.612829	0.949602	0.846238	0.826907	0.845593
385	0.89803	0.607241	0.947688	0.846783	0.824935	0.843869
390	0.896829	0.597901	0.93987	0.837461	0.818015	0.840766
395	0.894969	0.594054	0.949828	0.834959	0.818452	0.838672
400	0.89478	0.588512	0.945565	0.829707	0.814641	0.837248
405	0.895861	0.590202	0.93901	0.826779	0.812963	0.838172
410	0.894454	0.586145	0.942573	0.823191	0.811591	0.836257
415	0.893088	0.57843	0.929892	0.807712	0.802281	0.833001
420	0.89284	0.57586	0.930358	0.804061	0.80078	0.832198
425	0.893145	0.574384	0.93118	0.814226	0.803234	0.832603
430	0.893128	0.573844	0.920981	0.799441	0.796849	0.831738
435	0.892124	0.566193	0.925768	0.794414	0.794625	0.829435
440	0.891355	0.565738	0.927019	0.790312	0.793606	0.828608
445	0.890852	0.564922	0.922838	0.775574	0.788547	0.827401
450	0.889222	0.557386	0.906656	0.757152	0.777604	0.823806
455	0.889619	0.556963	0.911672	0.760287	0.779635	0.82423
460	0.888531	0.554452	0.917058	0.751374	0.777854	0.822637
465	0.88889	0.552043	0.913367	0.739301	0.7734	0.821919
470	0.888852	0.550457	0.914084	0.760762	0.778539	0.822517
475	0.887487	0.544951	0.911742	0.744392	0.772143	0.819756
480	0.886493	0.543077	0.908732	0.734555	0.768214	0.818204
485	0.887077	0.54309	0.905421	0.721199	0.764197	0.818047
490	0.886205	0.540462	0.907576	0.723252	0.764374	0.817019
495	0.886862	0.539063	0.894315	0.718629	0.759717	0.816902
500	0.88543	0.534185	0.888174	0.702892	0.75267	0.814182
505	0.886139	0.535297	0.89442	0.704072	0.754982	0.815055
510	0.884918	0.528241	0.887012	0.699013	0.749796	0.812536
515	0.883807	0.527621	0.882305	0.663568	0.739325	0.81002
520	0.883291	0.519454	0.885273	0.677932	0.741487	0.808791
525	0.883294	0.51762	0.885552	0.675493	0.74049	0.808362
530	0.884047	0.523079	0.883117	0.685406	0.743912	0.810312
535	0.884209	0.522895	0.893548	0.670788	0.74286	0.809921
540	0.883401	0.51897	0.882163	0.674688	0.739806	0.808611
545	0.881926	0.513818	0.875966	0.640722	0.728108	0.805039
550	0.880829	0.509114	0.865954	0.641758	0.724414	0.803264
555	0.882672	0.509872	0.872279	0.662304	0.731782	0.805757
560	0.881902	0.509486	0.874134	0.639184	0.726177	0.804148
565	0.879189	0.495772	0.861411	0.603417	0.709947	0.79792
570	0.879474	0.499797	0.868994	0.594553	0.710705	0.79859
575	0.880453	0.500932	0.863088	0.621472	0.716486	0.800602
580	0.879132	0.49515	0.847443	0.594495	0.704055	0.797207
585	0.88111	0.500733	0.855593	0.61828	0.713929	0.800837
590	0.878652	0.492796	0.841882	0.597101	0.702608	0.796452
595	0.87858	0.495419	0.832695	0.572581	0.694819	0.79572
600	0.877685	0.485752	0.837563	0.584079	0.69627	0.793833
605	0.878494	0.485718	0.831202	0.589335	0.696187	0.794585
610	0.877184	0.48084	0.833263	0.567471	0.689689	0.791805
615	0.876106	0.474712	0.815903	0.558264	0.681246	0.78926
620	0.876881	0.478653	0.812987	0.530159	0.67467	0.789343
625	0.876475	0.474889	0.801573	0.558995	0.677983	0.789421
630	0.876371	0.470546	0.799123	0.547275	0.673329	0.788029
635	0.876497	0.469666	0.811443	0.550357	0.676991	0.788255
640	0.875961	0.471959	0.807323	0.553346	0.677147	0.788333
645	0.874429	0.463296	0.812148	0.530527	0.6701	0.784695
650	0.875163	0.463299	0.797713	0.532647	0.667205	0.785159
655	0.874838	0.458408	0.806803	0.536913	0.669241	0.784323
660	0.874826	0.460658	0.778026	0.512537	0.656512	0.783321
665	0.873961	0.455247	0.799648	0.514192	0.660762	0.78203
670	0.875348	0.459481	0.786856	0.516507	0.659548	0.783788
675	0.873825	0.452561	0.791887	0.507102	0.656344	0.781041
680	0.872577	0.446401	0.767777	0.488904	0.643915	0.777894
685	0.874075	0.452665	0.787933	0.498846	0.65338	0.780851
690	0.873145	0.448597	0.769438	0.486199	0.644345	0.778632
695	0.872192	0.443373	0.744613	0.454453	0.628658	0.7753
700	0.871562	0.441038	0.759251	0.458101	0.632488	0.774738
705	0.871071	0.437203	0.756856	0.455955	0.630271	0.773547
710	0.870551	0.434058	0.728458	0.445093	0.61954	0.771756
715	0.87203	0.438648	0.755373	0.461329	0.631845	0.774749
720	0.871282	0.442088	0.753663	0.446204	0.628309	0.77414
725	0.871136	0.437082	0.759402	0.435292	0.625728	0.772737
730	0.871591	0.43516	0.742883	0.4375	0.621783	0.772616
735	0.870138	0.429758	0.736305	0.425968	0.615542	0.769957
740	0.870901	0.431858	0.73041	0.421897	0.613766	0.770672
745	0.870132	0.428638	0.735472	0.422339	0.614145	0.769586
750	0.870263	0.424286	0.732775	0.418702	0.611506	0.76871
755	0.869633	0.427772	0.724638	0.410608	0.608163	0.768414
760	0.869422	0.422409	0.714218	0.406774	0.603206	0.766985
765	0.869384	0.424606	0.720941	0.401417	0.604087	0.767215
770	0.869579	0.423558	0.734295	0.403257	0.607672	0.767423
775	0.86976	0.42325	0.729554	0.403109	0.606418	0.767439
780	0.868973	0.424222	0.716839	0.397939	0.601993	0.766632
785	0.870896	0.431628	0.770965	0.422619	0.624027	0.77118
790	0.8686	0.420144	0.721311	0.397794	0.601962	0.76566
795	0.870111	0.428945	0.750459	0.412034	0.615387	0.769384
800	0.870948	0.433215	0.744357	0.422137	0.617664	0.771144
805	0.870603	0.430562	0.75126	0.419377	0.61795	0.770373
810	0.87003	0.428718	0.749081	0.420445	0.617069	0.769618
815	0.869558	0.426782	0.752866	0.405041	0.613562	0.768306
820	0.869722	0.426163	0.746667	0.392346	0.608724	0.767704
825	0.869285	0.419184	0.720263	0.390435	0.599792	0.765686
830	0.869176	0.424445	0.728631	0.394371	0.604156	0.766828
835	0.869335	0.421832	0.740741	0.407375	0.60982	0.767182
840	0.869327	0.423443	0.745261	0.397014	0.608761	0.767089
845	0.86952	0.424587	0.729401	0.376102	0.599903	0.766357
850	0.870489	0.430624	0.729907	0.400639	0.607914	0.769231
855	0.870802	0.430132	0.757326	0.407853	0.616528	0.770039
860	0.870001	0.425756	0.741427	0.411255	0.61211	0.768574
865	0.869923	0.42376	0.752066	0.398789	0.611135	0.767764
870	0.869384	0.424001	0.730751	0.391631	0.603942	0.766819
875	0.86995	0.42638	0.738989	0.388054	0.605843	0.767637
880	0.869146	0.423417	0.730337	0.395937	0.604709	0.766708
885	0.869516	0.428741	0.738747	0.384629	0.605408	0.767585
890	0.870396	0.431775	0.742593	0.412346	0.614277	0.770026
895	0.869695	0.427207	0.750806	0.410619	0.614582	0.768696

## Sheet: Natural killer cell_RF
Number of features	F1 score				Macro F1	Weighted F1
	COVID	Healthy	LPS	Non-COVID
5	0.887495	0.697464	0.691698	0.570865	0.71188	0.847242
10	0.913784	0.720418	0.94583	0.708635	0.822167	0.880215
15	0.918946	0.728039	0.965768	0.735367	0.83703	0.886728
20	0.919778	0.724167	0.978645	0.75054	0.843282	0.887633
25	0.922445	0.722869	0.981523	0.783946	0.852696	0.890964
30	0.92577	0.729642	0.978269	0.787216	0.855224	0.89467
35	0.927363	0.731535	0.982249	0.803728	0.861218	0.896912
40	0.929727	0.735635	0.989207	0.816374	0.867736	0.899966
45	0.932201	0.738582	0.98737	0.834812	0.873241	0.903071
50	0.932528	0.737423	0.988104	0.841555	0.874902	0.903453
55	0.934965	0.742935	0.993269	0.850956	0.880531	0.906607
60	0.934783	0.74136	0.992903	0.856354	0.88135	0.906453
65	0.935476	0.743179	0.99364	0.855103	0.88185	0.907222
70	0.939297	0.750569	0.996999	0.880118	0.891746	0.912341
75	0.939666	0.749526	0.991415	0.885672	0.89157	0.912648
80	0.940347	0.751224	0.995133	0.890116	0.894205	0.913649
85	0.940845	0.751717	0.992532	0.89417	0.894816	0.914247
90	0.941296	0.752904	0.993645	0.893472	0.895329	0.914761
95	0.94152	0.752816	0.997373	0.895925	0.896908	0.915072
100	0.941959	0.752993	0.997373	0.901627	0.898488	0.915675
105	0.942073	0.752982	0.999248	0.903268	0.899393	0.915854
110	0.942969	0.755095	0.998122	0.907946	0.901033	0.917035
115	0.942272	0.75039	0.998497	0.912816	0.900994	0.916029
120	0.942252	0.75072	0.998873	0.908302	0.900037	0.915887
125	0.943498	0.752351	0.997748	0.918925	0.90313	0.917519
130	0.943596	0.753824	0.998497	0.91726	0.903294	0.917742
135	0.943974	0.75385	0.999248	0.920743	0.904454	0.918198
140	0.944417	0.753168	0.998122	0.925442	0.905288	0.918636
145	0.944363	0.752015	0.999248	0.926123	0.905437	0.918477
150	0.943271	0.746957	0.999624	0.926024	0.903969	0.916909
155	0.944068	0.749086	1	0.927382	0.905134	0.917901
160	0.943034	0.743668	0.999248	0.930854	0.904201	0.916457
165	0.943702	0.747127	0.999248	0.928341	0.904605	0.917368
170	0.94386	0.745447	0.999624	0.931522	0.905113	0.917399
175	0.943655	0.744333	0.998872	0.931684	0.904636	0.917079
180	0.943207	0.742325	0.999624	0.929634	0.903698	0.916375
185	0.943397	0.74246	0.999248	0.930658	0.903941	0.916583
190	0.942483	0.736055	0.999624	0.93459	0.903188	0.915135
195	0.941802	0.733086	0.998122	0.929514	0.900631	0.913965
200	0.942292	0.733458	0.998873	0.933543	0.902041	0.91458
205	0.942338	0.733458	0.999248	0.932283	0.901832	0.914573
210	0.942431	0.734055	0.998872	0.933258	0.902154	0.914763
215	0.941873	0.72956	0.999247	0.93431	0.901248	0.913749
220	0.941941	0.728761	0.998871	0.935422	0.901249	0.913736
225	0.94257	0.73036	0.999247	0.938065	0.902561	0.914571
230	0.941481	0.724012	0.998871	0.937847	0.900553	0.912817
235	0.941181	0.721879	0.999624	0.938577	0.900315	0.912324
240	0.940896	0.721018	0.99887	0.936373	0.899289	0.911881
245	0.940792	0.719537	0.998117	0.934647	0.898273	0.911521
250	0.940858	0.719089	0.997739	0.934923	0.898152	0.911521
255	0.940779	0.716167	0.998117	0.940855	0.898979	0.911299
260	0.940481	0.713741	0.998494	0.941404	0.89853	0.910756
265	0.940138	0.712718	0.998871	0.938079	0.897452	0.910215
270	0.940755	0.713425	0.997739	0.943024	0.898736	0.91099
275	0.940118	0.711722	0.99887	0.93857	0.89732	0.910083
280	0.940322	0.710952	0.99887	0.939266	0.897352	0.910173
285	0.940066	0.708328	0.998115	0.940376	0.896721	0.909646
290	0.939809	0.706517	0.999247	0.938531	0.896026	0.909135
295	0.939027	0.701497	0.998493	0.937139	0.894039	0.907761
300	0.93968	0.703925	0.997739	0.939695	0.89526	0.908709
305	0.939187	0.698182	0.997738	0.941394	0.894125	0.907602
310	0.938931	0.6972	0.995092	0.939809	0.892758	0.907166
315	0.9385	0.692322	0.997738	0.938404	0.891741	0.906138
320	0.938063	0.689187	0.993563	0.934549	0.888841	0.90516
325	0.938553	0.689924	0.995465	0.940049	0.890998	0.905895
330	0.937877	0.688242	0.997361	0.94222	0.891425	0.905226
335	0.937555	0.685921	0.995847	0.934928	0.888563	0.90435
340	0.938274	0.689031	0.996981	0.940751	0.891259	0.905594
345	0.938415	0.687724	0.996226	0.940105	0.890618	0.905498
350	0.937821	0.683566	0.993944	0.941246	0.889144	0.904472
355	0.937466	0.680308	0.993192	0.939387	0.887588	0.903664
360	0.936173	0.672039	0.995089	0.935598	0.884725	0.901375
365	0.935672	0.669272	0.994325	0.933649	0.883229	0.90051
370	0.937396	0.678296	0.993573	0.937995	0.886815	0.903286
375	0.934893	0.661974	0.992418	0.929827	0.879778	0.898723
380	0.934741	0.66105	0.989761	0.93065	0.879051	0.898474
385	0.933771	0.653064	0.992424	0.929736	0.877249	0.896608
390	0.934024	0.652592	0.988593	0.929994	0.876301	0.896713
395	0.933984	0.65078	0.990888	0.930741	0.876598	0.896495
400	0.932448	0.643258	0.985132	0.923152	0.870997	0.893867
405	0.933014	0.645674	0.986667	0.922264	0.871905	0.894637
410	0.932965	0.644324	0.987053	0.920989	0.871333	0.894371
415	0.93201	0.6384	0.982792	0.916788	0.867497	0.892581
420	0.932048	0.637239	0.984345	0.916474	0.867527	0.892463
425	0.930877	0.627603	0.980858	0.913432	0.863192	0.890053
430	0.929783	0.618598	0.978511	0.908042	0.858733	0.887713
435	0.928817	0.613115	0.975404	0.899813	0.854287	0.885832
440	0.928786	0.609681	0.978544	0.909924	0.856734	0.885777
445	0.927692	0.60427	0.974201	0.896457	0.850655	0.883581
450	0.927543	0.600054	0.976547	0.901629	0.851443	0.883124
455	0.927077	0.598184	0.973369	0.888329	0.84674	0.881936
460	0.926193	0.592066	0.968592	0.888525	0.843844	0.880344
465	0.925557	0.58798	0.971782	0.884635	0.842489	0.879164
470	0.925139	0.584816	0.96624	0.881004	0.8393	0.87819
475	0.924208	0.577385	0.965008	0.868624	0.833806	0.875936
480	0.922903	0.568197	0.961373	0.866099	0.829643	0.873496
485	0.922223	0.563208	0.959813	0.861136	0.826595	0.872059
490	0.922916	0.564249	0.959375	0.869161	0.828925	0.87307
495	0.922133	0.55826	0.961778	0.862771	0.826235	0.871409
500	0.922098	0.558378	0.965464	0.857923	0.825966	0.871253
505	0.921274	0.554289	0.958529	0.851226	0.821329	0.869686
510	0.921432	0.553132	0.955329	0.85347	0.820841	0.869707
515	0.920735	0.548552	0.958154	0.8555	0.820735	0.868638
520	0.920128	0.546288	0.94795	0.83571	0.812519	0.866945
525	0.920262	0.544229	0.951708	0.846387	0.815646	0.867238
530	0.919959	0.541303	0.952343	0.83991	0.813379	0.866354
535	0.919374	0.540682	0.952756	0.837827	0.81266	0.865718
540	0.919268	0.539171	0.95492	0.829444	0.810701	0.86513
545	0.91778	0.529405	0.945786	0.813799	0.801693	0.861885
550	0.918044	0.530864	0.946203	0.816404	0.802879	0.862403
555	0.917243	0.527229	0.939213	0.809757	0.798361	0.860917
560	0.916636	0.522504	0.938272	0.797236	0.793662	0.85929
565	0.916471	0.520313	0.943321	0.803999	0.796026	0.859186
570	0.916549	0.518859	0.937002	0.788756	0.790291	0.858384
575	0.915807	0.514568	0.928457	0.776934	0.783942	0.856638
580	0.915314	0.513566	0.936527	0.77235	0.784439	0.856023
585	0.914496	0.509998	0.924566	0.754819	0.77597	0.854049
590	0.91405	0.507442	0.926299	0.746793	0.773646	0.853051
595	0.914431	0.506876	0.929634	0.760684	0.777906	0.853866
600	0.914297	0.502859	0.933494	0.762081	0.778183	0.853319
605	0.913725	0.504263	0.93109	0.726873	0.768988	0.851644
610	0.913263	0.500386	0.925121	0.731664	0.767608	0.850859
615	0.912283	0.493191	0.91524	0.70937	0.757521	0.848106

[truncated: 2 more sheets: Dendritic cell_RF, Monocyte_RF]
