# Supplementary material for: Identification of COVID-19-Specific Immune Markers Using a Machine Learning Method
Source: Front Mol Biosci. 2022 Jul 19;9:952626. doi: 10.3389/fmolb.2022.952626 (PMC9344575; doi:10.3389/fmolb.2022.952626)
Supplement: Supplementary file 2 [file Table3.XLSX]

## Sheet:  B cell
Rules_0	passed counts:13816
node_0: feature_name=MT.CO1	feature_id[9].value <= threshold=4.358513116836548
node_1: feature_name=AB_TCRg_d	feature_id[83].value <= threshold=0.31667329370975494
node_2: feature_name=IFITM1	feature_id[0].value > threshold=1.5929506421089172
node_2370: feature_name=AB_CR1	feature_id[35].value <= threshold=0.9736127555370331
node_2371: feature_name=RPS3A	feature_id[10].value <= threshold=4.191932439804077
node_2372: feature_name=AB_LAG3	feature_id[154].value <= threshold=0.6113845407962799
node_2373: feature_name=GALNTL6	feature_id[142].value <= threshold=2.734872579574585
node_2374: feature_name=AB_KDR	feature_id[262].value > threshold=-1.615149974822998
node_2376: feature_name=AB_NECTIN2	feature_id[58].value <= threshold=0.5784346163272858
node_2377: feature_name=COX5A	feature_id[120].value <= threshold=3.6778817176818848
node_2378: feature_name=RPS6	feature_id[29].value <= threshold=4.629636526107788
node_2379: feature_name=RAB5C	feature_id[310].value <= threshold=3.4573501348495483
node_2380: feature_name=AB_CD64	feature_id[223].value > threshold=-1.5582543015480042
node_2382: feature_name=IFITM1	feature_id[0].value > threshold=2.18755567073822
node_2596: feature_name=SYNC	feature_id[236].value <= threshold=2.8997994661331177
node_2597: feature_name=PNOC	feature_id[224].value <= threshold=2.908596396446228
node_2598: feature_name=HSP90AB1	feature_id[341].value <= threshold=4.366450309753418
node_2599: feature_name=SUB1	feature_id[337].value <= threshold=3.924315333366394
node_2600: feature_name=RPS6	feature_id[29].value <= threshold=4.580538749694824
node_2601: feature_name=MT.CO1	feature_id[9].value <= threshold=4.3575358390808105
node_2602: feature_name=HVCN1	feature_id[111].value <= threshold=3.577521324157715
node_2603: feature_name=RPL6	feature_id[42].value <= threshold=4.507904767990112
node_2604: feature_name=AB_IgA	feature_id[342].value <= threshold=1.6607776880264282
node_2605: feature_name=AB_CD86	feature_id[309].value > threshold=-0.4127291887998581
node_2633: feature_name=AB_Mouse_IgG2a_K_Iso	feature_id[131].value > threshold=-0.9998926222324371
node_2637: feature_name=AB_THY1	feature_id[206].value > threshold=-0.9254812300205231
node_2641: feature_name=AB_EPCAM	feature_id[33].value > threshold=-0.7002380192279816
node_2645: feature_name=AB_CD33	feature_id[300].value > threshold=-0.9197806417942047
node_2649: feature_name=AB_KIR2DL5A	feature_id[48].value > threshold=-0.664480984210968
node_2653: feature_name=RPL7	feature_id[279].value <= threshold=3.7251397371292114
node_2654: feature_name=AB_CD58	feature_id[1].value <= threshold=0.3404514193534851
node_2655: feature_name=AB_Podocalyxin	feature_id[123].value <= threshold=0.5031696259975433
node_2656: feature_name=HSPA8	feature_id[294].value <= threshold=3.285450577735901
node_2657: feature_name=PTP4A1	feature_id[277].value <= threshold=2.3533172607421875
node_2658: feature_name=AB_ITGA2B	feature_id[57].value > threshold=-0.7387153506278992
node_2662: feature_name=AB_Igkappa	feature_id[26].value <= threshold=1.1463748216629028
node_2663: feature_name=B2M	feature_id[137].value > threshold=3.41852605342865
node_2667: feature_name=RPL13A	feature_id[82].value <= threshold=4.305168151855469
node_2668: feature_name=SLC2A3	feature_id[306].value <= threshold=3.0111947059631348
node_2669: feature_name=RPS2	feature_id[99].value <= threshold=4.211207389831543
node_2670: feature_name=AB_EPCAM	feature_id[33].value <= threshold=0.3631926327943802
node_2671: feature_name=MT.ND1	feature_id[95].value <= threshold=3.9548490047454834
node_2672: feature_name=RPS20	feature_id[23].value <= threshold=3.2981631755828857
node_2673: feature_name=AC119396.1	feature_id[176].value <= threshold=2.6013267040252686
Class: COVID
Rules_1	passed counts:4467
node_0: feature_name=MT.CO1	feature_id[9].value <= threshold=4.358513116836548
node_1: feature_name=AB_TCRg_d	feature_id[83].value <= threshold=0.31667329370975494
node_2: feature_name=IFITM1	feature_id[0].value > threshold=1.5929506421089172
node_2370: feature_name=AB_CR1	feature_id[35].value <= threshold=0.9736127555370331
node_2371: feature_name=RPS3A	feature_id[10].value <= threshold=4.191932439804077
node_2372: feature_name=AB_LAG3	feature_id[154].value <= threshold=0.6113845407962799
node_2373: feature_name=GALNTL6	feature_id[142].value <= threshold=2.734872579574585
node_2374: feature_name=AB_KDR	feature_id[262].value > threshold=-1.615149974822998
node_2376: feature_name=AB_NECTIN2	feature_id[58].value <= threshold=0.5784346163272858
node_2377: feature_name=COX5A	feature_id[120].value <= threshold=3.6778817176818848
node_2378: feature_name=RPS6	feature_id[29].value <= threshold=4.629636526107788
node_2379: feature_name=RAB5C	feature_id[310].value <= threshold=3.4573501348495483
node_2380: feature_name=AB_CD64	feature_id[223].value > threshold=-1.5582543015480042
node_2382: feature_name=IFITM1	feature_id[0].value <= threshold=2.18755567073822
node_2383: feature_name=AB_CR1	feature_id[35].value <= threshold=0.7751417756080627
node_2384: feature_name=AB_XCR1	feature_id[51].value > threshold=-0.5352589786052704
node_2392: feature_name=AB_TNFRSF17	feature_id[217].value > threshold=-0.6500027775764465
node_2394: feature_name=AB_PD1	feature_id[7].value <= threshold=0.33663997054100037
node_2395: feature_name=LY86	feature_id[266].value <= threshold=2.863642692565918
node_2396: feature_name=AB_IgM	feature_id[191].value <= threshold=1.8156999945640564
node_2397: feature_name=MX1	feature_id[34].value <= threshold=3.3396389484405518
node_2398: feature_name=RPL17	feature_id[110].value <= threshold=4.355234146118164
node_2399: feature_name=AB_GITR	feature_id[136].value > threshold=-0.9369384348392487
node_2401: feature_name=EEF2	feature_id[31].value <= threshold=3.9625200033187866
node_2402: feature_name=AB_HLA.F	feature_id[87].value > threshold=-0.9430848062038422
node_2404: feature_name=RPL7	feature_id[279].value <= threshold=3.8488863706588745
node_2405: feature_name=IFITM1	feature_id[0].value <= threshold=2.1874386072158813
node_2406: feature_name=AB_ITGAL	feature_id[319].value <= threshold=0.7665528953075409
node_2407: feature_name=AB_SIGLEC1	feature_id[322].value <= threshold=0.30656445026397705
node_2408: feature_name=LCN8	feature_id[63].value <= threshold=1.4449595212936401
node_2409: feature_name=AB_CD82	feature_id[274].value <= threshold=0.7964048683643341
node_2410: feature_name=AB_IL4R	feature_id[248].value <= threshold=0.2884776294231415
node_2411: feature_name=AB_Iglambda	feature_id[301].value > threshold=-0.7315438389778137
node_2415: feature_name=EIF3L	feature_id[61].value <= threshold=3.0478715896606445
node_2416: feature_name=AC004687.1	feature_id[47].value <= threshold=2.7675992250442505
node_2417: feature_name=AB_phosphoTau	feature_id[89].value <= threshold=0.2642837315797806
node_2418: feature_name=AB_CD45RA	feature_id[280].value <= threshold=1.1693676114082336
node_2419: feature_name=AB_ITGAE	feature_id[81].value > threshold=-0.9472625255584717
node_2423: feature_name=AB_B7.H4	feature_id[4].value <= threshold=0.34249238669872284
node_2424: feature_name=AB_IgA	feature_id[342].value > threshold=-0.7979904115200043
node_2428: feature_name=TRBC2	feature_id[278].value <= threshold=2.604735016822815
node_2429: feature_name=TBC1D10C	feature_id[336].value <= threshold=2.773540496826172
node_2430: feature_name=SWAP70	feature_id[226].value <= threshold=3.090126156806946
node_2431: feature_name=PABPC1	feature_id[252].value <= threshold=3.6937791109085083
node_2432: feature_name=MT.ND3	feature_id[40].value <= threshold=3.736257553100586
node_2433: feature_name=SMIM14	feature_id[276].value <= threshold=2.7478713989257812
node_2434: feature_name=RPS5	feature_id[205].value <= threshold=4.380720853805542
node_2435: feature_name=S100A9	feature_id[79].value <= threshold=3.108886957168579
node_2436: feature_name=AB_LAG3	feature_id[154].value > threshold=-0.5268371403217316
node_2440: feature_name=JUND	feature_id[173].value <= threshold=2.866068124771118
node_2441: feature_name=MT.CO2	feature_id[44].value <= threshold=5.176855802536011
node_2442: feature_name=TSC22D3	feature_id[93].value <= threshold=4.681939363479614
node_2443: feature_name=MT.ATP8	feature_id[5].value <= threshold=3.6933250427246094
node_2444: feature_name=FCER2	feature_id[242].value <= threshold=3.2206194400787354
node_2445: feature_name=RPS2	feature_id[99].value <= threshold=4.146510362625122
Class: COVID
Rules_2	passed counts:3684
node_0: feature_name=MT.CO1	feature_id[9].value <= threshold=4.358513116836548
node_1: feature_name=AB_TCRg_d	feature_id[83].value <= threshold=0.31667329370975494
node_2: feature_name=IFITM1	feature_id[0].value <= threshold=1.5929506421089172
node_3: feature_name=MT.CYB	feature_id[2].value <= threshold=3.446455955505371
node_4: feature_name=AB_PD1	feature_id[7].value > threshold=-0.26765264570713043
node_334: feature_name=AB_HLA.A_2	feature_id[251].value > threshold=-0.0758565366268158
node_726: feature_name=RPL22	feature_id[291].value <= threshold=4.173762798309326
node_727: feature_name=RPLP2	feature_id[122].value <= threshold=4.214472770690918
node_728: feature_name=AB_LAG3	feature_id[154].value > threshold=-0.6104883551597595
node_730: feature_name=AB_LGALS3	feature_id[305].value > threshold=-0.712317705154419
node_734: feature_name=RPS14	feature_id[237].value <= threshold=5.056043386459351
node_735: feature_name=PABPC1	feature_id[252].value <= threshold=4.074606418609619
node_736: feature_name=RPS8	feature_id[263].value <= threshold=5.529272556304932
node_737: feature_name=ARPC1A	feature_id[197].value <= threshold=2.6771541833877563
node_738: feature_name=AB_NCR2	feature_id[13].value > threshold=-0.5131584703922272
node_740: feature_name=CORO7	feature_id[153].value <= threshold=3.0472846031188965
node_741: feature_name=AB_TCRg_d	feature_id[83].value > threshold=-0.3724600076675415
node_745: feature_name=AB_TCR_Va24.Ja18	feature_id[334].value > threshold=-0.3366009145975113
node_751: feature_name=AB_NLRP2	feature_id[192].value > threshold=-0.7337537109851837
node_755: feature_name=MT.ND4L	feature_id[22].value <= threshold=4.541651487350464
node_756: feature_name=AB_TCRg_d	feature_id[83].value <= threshold=0.2100551649928093
node_757: feature_name=AB_B7.H4	feature_id[4].value > threshold=-0.41566145420074463
node_761: feature_name=RPL23	feature_id[244].value <= threshold=3.338577151298523
node_762: feature_name=AB_PD1	feature_id[7].value <= threshold=0.36883650720119476
node_763: feature_name=AB_TCR	feature_id[73].value <= threshold=0.4791977256536484
node_764: feature_name=AB_TNFRSF17	feature_id[217].value > threshold=-0.2561571002006531
node_774: feature_name=MT.ATP6	feature_id[27].value <= threshold=4.062554836273193
node_775: feature_name=AB_CD40LG	feature_id[98].value <= threshold=0.31440526247024536
node_776: feature_name=RPS26	feature_id[181].value <= threshold=4.902099847793579
node_777: feature_name=AB_Iglambda	feature_id[301].value > threshold=-0.5251926481723785
node_781: feature_name=AB_B7.H4	feature_id[4].value <= threshold=0.3122798055410385
node_782: feature_name=AB_DR3	feature_id[281].value > threshold=-0.6875289678573608
node_786: feature_name=ACTB	feature_id[59].value <= threshold=5.067363262176514
node_787: feature_name=AB_CD163	feature_id[102].value <= threshold=0.3024950474500656
node_788: feature_name=CD52	feature_id[133].value <= threshold=4.082761764526367
node_789: feature_name=AB_CD158	feature_id[256].value > threshold=-0.6842933595180511
node_793: feature_name=AB_CD226	feature_id[21].value > threshold=-0.3969442844390869
node_797: feature_name=AB_TSLPR	feature_id[78].value <= threshold=0.32249370217323303
node_798: feature_name=AB_RANKL	feature_id[210].value > threshold=-0.4000079333782196
Class: COVID
Rules_3	passed counts:2853
node_0: feature_name=MT.CO1	feature_id[9].value > threshold=4.358513116836548
node_3278: feature_name=RPS3A	feature_id[10].value <= threshold=3.8504481315612793
node_3279: feature_name=AB_B7.H4	feature_id[4].value <= threshold=0.305957168340683
node_3280: feature_name=IFITM1	feature_id[0].value > threshold=0.1269044578075409
node_3926: feature_name=AB_CD58	feature_id[1].value > threshold=-0.4142671823501587
node_3938: feature_name=AB_HLA.ABC	feature_id[43].value > threshold=-0.03823736123740673
node_4070: feature_name=RPS3A	feature_id[10].value <= threshold=3.4924885034561157
node_4071: feature_name=AB_CD45RA	feature_id[280].value <= threshold=1.1939072012901306
node_4072: feature_name=BCL7A	feature_id[162].value <= threshold=3.175460696220398
node_4073: feature_name=AB_langerin	feature_id[195].value <= threshold=0.4165118485689163
node_4074: feature_name=S100A1	feature_id[239].value <= threshold=0.8787254095077515
node_4075: feature_name=AB_EPCAM	feature_id[33].value > threshold=-0.6874179244041443
node_4077: feature_name=RPL27	feature_id[112].value <= threshold=3.804894804954529
node_4078: feature_name=AB_Mouse_IgG2a_K_Iso	feature_id[131].value <= threshold=0.5110152661800385
node_4079: feature_name=AB_C5AR1	feature_id[38].value > threshold=-0.9288367033004761
node_4081: feature_name=AB_ICAM1	feature_id[285].value > threshold=-0.6550425291061401
node_4083: feature_name=AB_KIT	feature_id[119].value > threshold=-0.900780975818634
node_4085: feature_name=RPL7	feature_id[279].value <= threshold=3.806875705718994
node_4086: feature_name=JUN	feature_id[114].value <= threshold=5.214789152145386
node_4087: feature_name=AB_LGALS3	feature_id[305].value <= threshold=0.31848639249801636
node_4088: feature_name=AB_BAFFR	feature_id[247].value <= threshold=0.9023979306221008
node_4089: feature_name=CD1C	feature_id[109].value <= threshold=2.2664623260498047
node_4090: feature_name=AB_CD70	feature_id[70].value <= threshold=0.8560107052326202
node_4091: feature_name=AB_FCRL4	feature_id[177].value <= threshold=0.4735890328884125
node_4092: feature_name=AB_MSR1	feature_id[36].value <= threshold=0.2920755296945572
node_4093: feature_name=AB_TNFRSF17	feature_id[217].value <= threshold=0.3157985061407089
node_4094: feature_name=AB_CD82	feature_id[274].value <= threshold=0.8858999311923981
node_4095: feature_name=HLA.DMB	feature_id[214].value <= threshold=3.0503839254379272
node_4096: feature_name=AB_NCR2	feature_id[13].value > threshold=-0.3509571701288223
node_4104: feature_name=MT.CO1	feature_id[9].value > threshold=4.359628915786743
node_4108: feature_name=RPL3	feature_id[96].value <= threshold=4.081473112106323
node_4109: feature_name=ZFP36	feature_id[146].value <= threshold=4.566821813583374
node_4110: feature_name=AB_ITGB7	feature_id[92].value > threshold=-0.7044905722141266
node_4114: feature_name=MT.ND4L	feature_id[22].value > threshold=1.3634483218193054
node_4118: feature_name=AB_CD62L	feature_id[100].value <= threshold=1.0419378876686096
node_4119: feature_name=HLA.A	feature_id[287].value <= threshold=4.338518142700195
node_4120: feature_name=AB_CD40LG	feature_id[98].value <= threshold=0.13896210491657257
Class: COVID
Rules_4	passed counts:2138
node_0: feature_name=MT.CO1	feature_id[9].value <= threshold=4.358513116836548
node_1: feature_name=AB_TCRg_d	feature_id[83].value <= threshold=0.31667329370975494
node_2: feature_name=IFITM1	feature_id[0].value > threshold=1.5929506421089172
node_2370: feature_name=AB_CR1	feature_id[35].value <= threshold=0.9736127555370331
node_2371: feature_name=RPS3A	feature_id[10].value > threshold=4.191932439804077
node_2751: feature_name=IFITM1	feature_id[0].value > threshold=2.172600746154785
node_3005: feature_name=JUNB	feature_id[200].value <= threshold=4.602867126464844
node_3006: feature_name=AB_CDH5	feature_id[11].value > threshold=-0.723381906747818
node_3010: feature_name=MT.ATP6	feature_id[27].value <= threshold=4.238596200942993
node_3011: feature_name=AB_VCAM1	feature_id[94].value <= threshold=0.33070120215415955
node_3012: feature_name=RPS4X	feature_id[141].value <= threshold=5.175999641418457
node_3013: feature_name=RPS8	feature_id[263].value <= threshold=5.580156326293945
node_3014: feature_name=AB_CD81	feature_id[166].value <= threshold=0.8255504071712494
node_3015: feature_name=EIF3L	feature_id[61].value <= threshold=3.231807589530945
node_3016: feature_name=EEF1A1	feature_id[74].value <= threshold=5.674876689910889
node_3017: feature_name=RPS26	feature_id[181].value <= threshold=5.217060804367065
node_3018: feature_name=AB_CR1	feature_id[35].value > threshold=-0.6389772295951843
node_3022: feature_name=AB_CDH1	feature_id[28].value > threshold=-0.7666822969913483
node_3026: feature_name=EEF1B2	feature_id[230].value <= threshold=4.271995306015015
node_3027: feature_name=AB_VCAM1	feature_id[94].value > threshold=-0.8995673954486847
node_3031: feature_name=GLIPR1	feature_id[183].value <= threshold=2.991820216178894
node_3032: feature_name=AB_NCR2	feature_id[13].value <= threshold=0.17870786786079407
node_3033: feature_name=AB_TCR_Va24.Ja18	feature_id[334].value > threshold=-0.6109001040458679
node_3037: feature_name=AB_CD33	feature_id[300].value > threshold=-0.8084447085857391
node_3041: feature_name=AB_NCR1	feature_id[265].value <= threshold=0.38812199234962463
node_3042: feature_name=TCL1A	feature_id[152].value <= threshold=3.9540451765060425
node_3043: feature_name=RPS6	feature_id[29].value <= threshold=4.6451497077941895
node_3044: feature_name=AB_Mouse_IgG2b_K_Iso	feature_id[156].value <= threshold=0.4209953546524048
node_3045: feature_name=AB_CD70	feature_id[70].value > threshold=-0.2516123950481415
node_3053: feature_name=AB_CD96	feature_id[179].value > threshold=-0.3856586664915085
node_3059: feature_name=AB_PROM1	feature_id[66].value <= threshold=0.35311250388622284
node_3060: feature_name=AB_SDC1	feature_id[45].value > threshold=-0.4027905613183975
node_3064: feature_name=PABPC1	feature_id[252].value <= threshold=3.2620115280151367
node_3065: feature_name=AB_TCR_Va7.2	feature_id[174].value <= threshold=0.4435851722955704
node_3066: feature_name=AB_ITGAL	feature_id[319].value > threshold=-0.5746884644031525
node_3070: feature_name=CYB561A3	feature_id[196].value <= threshold=2.576846957206726
Class: COVID
Rules_5	passed counts:1785
node_0: feature_name=MT.CO1	feature_id[9].value <= threshold=4.358513116836548
node_1: feature_name=AB_TCRg_d	feature_id[83].value <= threshold=0.31667329370975494
node_2: feature_name=IFITM1	feature_id[0].value <= threshold=1.5929506421089172
node_3: feature_name=MT.CYB	feature_id[2].value <= threshold=3.446455955505371
node_4: feature_name=AB_PD1	feature_id[7].value > threshold=-0.26765264570713043
node_334: feature_name=AB_HLA.A_2	feature_id[251].value <= threshold=-0.0758565366268158
node_335: feature_name=EEF1G	feature_id[37].value <= threshold=2.466157913208008
node_336: feature_name=MT.CO2	feature_id[44].value <= threshold=4.104784250259399
node_337: feature_name=AB_FAS	feature_id[151].value <= threshold=0.6178378164768219
node_338: feature_name=MT.ND4	feature_id[32].value <= threshold=2.971144199371338
node_339: feature_name=AB_CD82	feature_id[274].value <= threshold=0.8486582934856415
node_340: feature_name=RPS26	feature_id[181].value <= threshold=5.063677549362183
node_341: feature_name=MT.ND2	feature_id[69].value <= threshold=3.9254024028778076
node_342: feature_name=AB_VCAM1	feature_id[94].value <= threshold=0.41174477338790894
node_343: feature_name=IGKV3.20	feature_id[292].value <= threshold=8.64156723022461
node_344: feature_name=AB_CD40LG	feature_id[98].value > threshold=-0.7785764336585999
node_346: feature_name=AB_SLAMF7	feature_id[335].value <= threshold=0.5894491672515869
node_347: feature_name=AB_CD96	feature_id[179].value > threshold=-0.7677719295024872
node_349: feature_name=AB_CD163	feature_id[102].value > threshold=-1.0525854229927063
node_351: feature_name=EEF1G	feature_id[37].value <= threshold=2.2049072980880737
node_352: feature_name=AB_CD70	feature_id[70].value > threshold=-0.48190292716026306
node_356: feature_name=CD1C	feature_id[109].value <= threshold=2.6028228998184204
node_357: feature_name=HLA.DMB	feature_id[214].value <= threshold=3.000131130218506
node_358: feature_name=AB_KDR	feature_id[262].value > threshold=-0.9946854114532471
node_362: feature_name=AB_CD4	feature_id[140].value <= threshold=0.6114963889122009
node_363: feature_name=MTRNR2L12	feature_id[349].value <= threshold=5.238789319992065
node_364: feature_name=AB_LAMP1	feature_id[18].value > threshold=-0.46818801760673523
node_368: feature_name=RPL37	feature_id[201].value <= threshold=4.645298480987549
node_369: feature_name=MT.ND2	feature_id[69].value <= threshold=3.728083610534668
node_370: feature_name=AB_SIGLEC7	feature_id[243].value <= threshold=0.2834940403699875
node_371: feature_name=AB_CD22	feature_id[225].value <= threshold=0.8139663338661194
node_372: feature_name=RPS4X	feature_id[141].value <= threshold=4.692667722702026
node_373: feature_name=RPL4	feature_id[72].value <= threshold=3.541730046272278
node_374: feature_name=AB_CD80	feature_id[347].value > threshold=-0.8285462260246277
node_378: feature_name=AB_FAS	feature_id[151].value <= threshold=0.2972968816757202
node_379: feature_name=COX6A1	feature_id[144].value <= threshold=2.892286539077759
node_380: feature_name=IGKV4.1	feature_id[132].value <= threshold=8.21093225479126
node_381: feature_name=SNX9	feature_id[186].value <= threshold=2.287301182746887
node_382: feature_name=RPL9	feature_id[343].value <= threshold=4.072680950164795
node_383: feature_name=PABPC1	feature_id[252].value <= threshold=3.6326727867126465
node_384: feature_name=NBPF26	feature_id[295].value <= threshold=1.8033947944641113
Class: COVID
Rules_6	passed counts:1470
node_0: feature_name=MT.CO1	feature_id[9].value <= threshold=4.358513116836548
node_1: feature_name=AB_TCRg_d	feature_id[83].value <= threshold=0.31667329370975494
node_2: feature_name=IFITM1	feature_id[0].value <= threshold=1.5929506421089172
node_3: feature_name=MT.CYB	feature_id[2].value > threshold=3.446455955505371
node_873: feature_name=AB_CR1	feature_id[35].value <= threshold=0.594135195016861
node_874: feature_name=LCN8	feature_id[63].value <= threshold=0.5316608250141144
node_875: feature_name=AB_CD58	feature_id[1].value > threshold=-0.29384300112724304
node_937: feature_name=RPL6	feature_id[42].value <= threshold=3.1844234466552734
node_938: feature_name=LINC02471	feature_id[157].value <= threshold=1.065036952495575
node_939: feature_name=AB_CD62L	feature_id[100].value <= threshold=1.6690369844436646
node_940: feature_name=AB_CD40LG	feature_id[98].value > threshold=-0.4342138469219208
node_944: feature_name=MT.ND3	feature_id[40].value <= threshold=3.6734540462493896
node_945: feature_name=BRK1	feature_id[245].value <= threshold=3.146582245826721
node_946: feature_name=VPS51	feature_id[190].value <= threshold=3.0102890729904175
node_947: feature_name=AB_BAFFR	feature_id[247].value <= threshold=1.0264890789985657
node_948: feature_name=RPL13A	feature_id[82].value <= threshold=4.407111167907715
node_949: feature_name=EIF1	feature_id[249].value <= threshold=4.591078758239746
node_950: feature_name=AB_CD62L	feature_id[100].value <= threshold=0.978082925081253
node_951: feature_name=RPS20	feature_id[23].value <= threshold=2.667774200439453
node_952: feature_name=AB_CD226	feature_id[21].value > threshold=-0.4498283565044403
node_956: feature_name=AB_Iglambda	feature_id[301].value <= threshold=1.2416227459907532
node_957: feature_name=AB_KLRK1	feature_id[147].value > threshold=-0.7562472820281982
node_961: feature_name=AB_CD45RA	feature_id[280].value <= threshold=1.1345389485359192
node_962: feature_name=RPL27	feature_id[112].value <= threshold=3.594750761985779
node_963: feature_name=AB_CXCR4	feature_id[344].value > threshold=-0.718831330537796
node_967: feature_name=PTPRC	feature_id[323].value <= threshold=3.7531474828720093
node_968: feature_name=RPS10.NUDT3	feature_id[12].value <= threshold=2.689719796180725
node_969: feature_name=RPS7	feature_id[185].value <= threshold=4.459695339202881
node_970: feature_name=MT.CO1	feature_id[9].value <= threshold=4.331357002258301
node_971: feature_name=RPL37	feature_id[201].value <= threshold=4.368168830871582
node_972: feature_name=CD69	feature_id[169].value <= threshold=3.972726583480835
Class: COVID
Rules_7	passed counts:1314
node_0: feature_name=MT.CO1	feature_id[9].value > threshold=4.358513116836548
node_3278: feature_name=RPS3A	feature_id[10].value > threshold=3.8504481315612793
node_4478: feature_name=MT.ATP8	feature_id[5].value <= threshold=1.9384474754333496
node_4479: feature_name=EEF1G	feature_id[37].value <= threshold=1.7031750679016113
node_4480: feature_name=IGKV1D.8	feature_id[232].value <= threshold=1.2804378271102905
node_4481: feature_name=AB_BAFFR	feature_id[247].value <= threshold=0.4831310361623764
node_4482: feature_name=AB_GITR	feature_id[136].value > threshold=-0.5838926434516907
node_4516: feature_name=RPL17	feature_id[110].value <= threshold=3.008119583129883
node_4517: feature_name=AB_LGALS3	feature_id[305].value <= threshold=0.27773624658584595
node_4518: feature_name=EEF1A1	feature_id[74].value <= threshold=5.550800800323486
node_4519: feature_name=RPS14	feature_id[237].value <= threshold=4.378549098968506
node_4520: feature_name=AB_ITGB1	feature_id[332].value > threshold=-0.9553701877593994
node_4528: feature_name=AB_IgM	feature_id[191].value <= threshold=1.4133946299552917
node_4529: feature_name=AB_TNFRSF8	feature_id[311].value > threshold=-0.3784656226634979
node_4563: feature_name=LSP1	feature_id[321].value <= threshold=3.1402119398117065
node_4564: feature_name=AB_IL4R	feature_id[248].value > threshold=-0.7762507498264313
node_4566: feature_name=APOD	feature_id[315].value <= threshold=1.827914834022522
node_4567: feature_name=MBD4	feature_id[307].value <= threshold=2.8725380897521973
node_4568: feature_name=RPS10.NUDT3	feature_id[12].value <= threshold=2.4262372255325317
node_4569: feature_name=RPS26	feature_id[181].value <= threshold=5.087989568710327
node_4570: feature_name=AB_CD33	feature_id[300].value > threshold=-0.7786209285259247
node_4580: feature_name=HLA.B	feature_id[97].value <= threshold=4.9269280433654785
node_4581: feature_name=SYNC	feature_id[236].value <= threshold=2.300437569618225
node_4582: feature_name=AB_TNFRSF9	feature_id[76].value > threshold=-0.8917416632175446
node_4584: feature_name=AB_PROM1	feature_id[66].value <= threshold=1.0520808845758438
node_4585: feature_name=AB_CD86	feature_id[309].value <= threshold=0.6301549971103668
node_4586: feature_name=AB_CD45RA	feature_id[280].value <= threshold=1.2214553356170654
node_4587: feature_name=AB_CD83	feature_id[269].value > threshold=-1.0760364532470703
node_4589: feature_name=CD82	feature_id[193].value <= threshold=3.0417516231536865
node_4590: feature_name=RPS6	feature_id[29].value <= threshold=4.342140197753906
node_4591: feature_name=AB_ITGA6	feature_id[204].value > threshold=-0.8495117425918579
node_4593: feature_name=RPL23	feature_id[244].value <= threshold=3.5563833713531494
node_4594: feature_name=AB_SELP	feature_id[172].value <= threshold=1.1643670201301575
node_4595: feature_name=MT.ATP8	feature_id[5].value <= threshold=1.9285841584205627
node_4596: feature_name=AB_GITR	feature_id[136].value <= threshold=0.9392476677894592
node_4597: feature_name=AB_TCRg_d	feature_id[83].value > threshold=-0.7073412239551544
node_4599: feature_name=AB_CD303	feature_id[24].value > threshold=-0.795604944229126
node_4601: feature_name=RPS5	feature_id[205].value <= threshold=4.2046520709991455
node_4602: feature_name=AB_BAFFR	feature_id[247].value <= threshold=0.43415844440460205
node_4603: feature_name=AB_NCR1	feature_id[265].value <= threshold=0.30519960820674896
node_4604: feature_name=AB_Igkappa	feature_id[26].value <= threshold=1.0370417833328247
node_4605: feature_name=PARL	feature_id[283].value <= threshold=1.6327695846557617
node_4606: feature_name=TXNIP	feature_id[155].value <= threshold=4.8746161460876465
node_4607: feature_name=PNOC	feature_id[224].value <= threshold=2.428870439529419
node_4608: feature_name=RPS4Y1	feature_id[14].value <= threshold=3.5347155332565308
node_4609: feature_name=RPL10A	feature_id[52].value <= threshold=4.2079572677612305
node_4610: feature_name=AB_CD25	feature_id[161].value > threshold=-1.046581208705902
node_4614: feature_name=AB_ITGAL	feature_id[319].value <= threshold=0.7695334553718567
node_4615: feature_name=EEF1A1	feature_id[74].value <= threshold=5.519629001617432
node_4616: feature_name=RPL4	feature_id[72].value <= threshold=3.44735324382782
node_4617: feature_name=ACTB	feature_id[59].value <= threshold=5.21308159828186
node_4618: feature_name=AB_CD82	feature_id[274].value <= threshold=0.7101432383060455
node_4619: feature_name=RPL37A	feature_id[273].value <= threshold=4.046474456787109
node_4620: feature_name=AB_NLRP2	feature_id[192].value > threshold=-0.7018828690052032
node_4624: feature_name=PARL	feature_id[283].value <= threshold=1.3758944869041443
node_4625: feature_name=EEF2	feature_id[31].value <= threshold=3.9498456716537476
node_4626: feature_name=AB_CD96	feature_id[179].value <= threshold=0.25731034576892853
node_4627: feature_name=RPS3A	feature_id[10].value <= threshold=4.551791429519653
node_4628: feature_name=ICAM3	feature_id[216].value <= threshold=2.0376129150390625
node_4629: feature_name=FBL	feature_id[286].value <= threshold=2.297746777534485
node_4630: feature_name=AB_IgM	feature_id[191].value <= threshold=1.1802989840507507
Class: COVID
Rules_8	passed counts:1306
node_0: feature_name=MT.CO1	feature_id[9].value > threshold=4.358513116836548
node_3278: feature_name=RPS3A	feature_id[10].value > threshold=3.8504481315612793
node_4478: feature_name=MT.ATP8	feature_id[5].value <= threshold=1.9384474754333496
node_4479: feature_name=EEF1G	feature_id[37].value <= threshold=1.7031750679016113
node_4480: feature_name=IGKV1D.8	feature_id[232].value > threshold=1.2804378271102905
node_5262: feature_name=AB_CR1	feature_id[35].value <= threshold=0.5052137076854706
Class: COVID
Rules_9	passed counts:1174
node_0: feature_name=MT.CO1	feature_id[9].value > threshold=4.358513116836548
node_3278: feature_name=RPS3A	feature_id[10].value <= threshold=3.8504481315612793
node_3279: feature_name=AB_B7.H4	feature_id[4].value <= threshold=0.305957168340683
node_3280: feature_name=IFITM1	feature_id[0].value <= threshold=0.1269044578075409
node_3281: feature_name=AB_Igkappa	feature_id[26].value <= threshold=0.7573167085647583
node_3282: feature_name=AB_HLA.ABC	feature_id[43].value > threshold=0.07684065774083138
node_3494: feature_name=AB_CR1	feature_id[35].value <= threshold=0.6596799492835999
node_3495: feature_name=AB_CD58	feature_id[1].value > threshold=-0.453753799200058
node_3503: feature_name=AB_CD45RA	feature_id[280].value <= threshold=0.9423947632312775
node_3504: feature_name=TCL1A	feature_id[152].value <= threshold=2.4242151975631714
node_3505: feature_name=LINC02471	feature_id[157].value <= threshold=1.7449145913124084
node_3506: feature_name=GLIPR1	feature_id[183].value <= threshold=1.3339572548866272
node_3507: feature_name=RPS14	feature_id[237].value <= threshold=4.825790643692017
node_3508: feature_name=RPS20	feature_id[23].value <= threshold=3.802760362625122
node_3509: feature_name=AB_CD70	feature_id[70].value > threshold=-0.5361015200614929
node_3513: feature_name=ACTG1	feature_id[80].value <= threshold=4.142606973648071
node_3514: feature_name=RPS26	feature_id[181].value <= threshold=4.4871251583099365
node_3515: feature_name=IGKV4.1	feature_id[132].value <= threshold=8.008017778396606
node_3516: feature_name=UBE2W	feature_id[207].value <= threshold=2.7945141792297363
node_3517: feature_name=AB_C5AR1	feature_id[38].value <= threshold=0.7404471933841705
node_3518: feature_name=CD180	feature_id[338].value <= threshold=2.9260541200637817
node_3519: feature_name=TPT1	feature_id[88].value <= threshold=4.6439049243927
node_3520: feature_name=RPLP2	feature_id[122].value <= threshold=4.710213661193848
node_3521: feature_name=AB_KIT	feature_id[119].value <= threshold=0.6267870366573334
node_3522: feature_name=B2M	feature_id[137].value <= threshold=5.816916227340698
node_3523: feature_name=AB_NCR2	feature_id[13].value > threshold=-0.6124213933944702
node_3525: feature_name=EEF2	feature_id[31].value <= threshold=3.379022479057312
node_3526: feature_name=MT.ND4	feature_id[32].value <= threshold=3.7430773973464966
node_3527: feature_name=AB_CD83	feature_id[269].value <= threshold=0.3548393100500107
node_3528: feature_name=AB_KLRK1	feature_id[147].value <= threshold=0.47356685996055603
node_3529: feature_name=FXYD5	feature_id[272].value <= threshold=3.5405980348587036
node_3530: feature_name=ARL4A	feature_id[314].value <= threshold=3.212804675102234
node_3531: feature_name=B2M	feature_id[137].value <= threshold=5.574340105056763
node_3532: feature_name=LINC02137	feature_id[116].value <= threshold=1.705260694026947
node_3533: feature_name=AB_ITGA2B	feature_id[57].value > threshold=-0.879607617855072
node_3537: feature_name=ARHGDIB	feature_id[308].value <= threshold=3.5881152153015137
node_3538: feature_name=AB_IL4R	feature_id[248].value <= threshold=0.21162846684455872
node_3539: feature_name=RPSA	feature_id[145].value <= threshold=4.063615083694458
node_3540: feature_name=AB_CD81	feature_id[166].value > threshold=-0.49349014461040497
node_3544: feature_name=AB_FAS	feature_id[151].value <= threshold=0.5556826591491699
node_3545: feature_name=AB_MMR	feature_id[127].value <= threshold=0.28891389071941376
node_3546: feature_name=AB_PD1	feature_id[7].value > threshold=-0.5078191459178925
Class: COVID
Rules_10	passed counts:1092
node_0: feature_name=MT.CO1	feature_id[9].value > threshold=4.358513116836548
node_3278: feature_name=RPS3A	feature_id[10].value > threshold=3.8504481315612793
node_4478: feature_name=MT.ATP8	feature_id[5].value > threshold=1.9384474754333496
node_5720: feature_name=IFITM1	feature_id[0].value <= threshold=1.7103755474090576
node_5721: feature_name=AB_HLA.A_2	feature_id[251].value <= threshold=-0.15155652165412903
node_5722: feature_name=RPS2	feature_id[99].value > threshold=2.907162308692932
node_5906: feature_name=S100A8	feature_id[15].value <= threshold=1.3974983096122742
node_5907: feature_name=AB_CD22	feature_id[225].value <= threshold=0.3149286359548569
node_5908: feature_name=IGKV1D.8	feature_id[232].value <= threshold=1.7807119488716125
node_5909: feature_name=RPL37	feature_id[201].value > threshold=3.655715823173523
node_6041: feature_name=MT.CO2	feature_id[44].value <= threshold=5.0726423263549805
node_6042: feature_name=MTRNR2L8	feature_id[270].value <= threshold=3.839246392250061
node_6043: feature_name=LSP1	feature_id[321].value > threshold=0.3612974286079407
node_6095: feature_name=AB_CD45RA	feature_id[280].value <= threshold=1.121107816696167
node_6096: feature_name=PELI1	feature_id[170].value <= threshold=1.5099968910217285
node_6097: feature_name=CCND3	feature_id[62].value <= threshold=2.3341223001480103
node_6098: feature_name=EEF2	feature_id[31].value > threshold=2.1622692346572876
node_6114: feature_name=AB_FCRL5	feature_id[199].value <= threshold=0.29116176068782806
node_6115: feature_name=SUB1	feature_id[337].value <= threshold=2.881171941757202
node_6116: feature_name=CD69	feature_id[169].value <= threshold=3.741546630859375
node_6117: feature_name=RPL13A	feature_id[82].value <= threshold=4.220966577529907
node_6118: feature_name=IFITM3	feature_id[71].value <= threshold=1.6457239985466003
node_6119: feature_name=EIF1	feature_id[249].value <= threshold=4.103247404098511
node_6120: feature_name=AB_TNFRSF8	feature_id[311].value <= threshold=1.1612828969955444
node_6121: feature_name=CD83	feature_id[231].value <= threshold=3.31529438495636
node_6122: feature_name=LINC02137	feature_id[116].value <= threshold=0.8899233639240265
node_6123: feature_name=AB_CD44	feature_id[128].value <= threshold=0.6910729706287384
node_6124: feature_name=IFI6	feature_id[39].value <= threshold=1.496673583984375
node_6125: feature_name=AC004687.1	feature_id[47].value <= threshold=2.6874409914016724
node_6126: feature_name=RPS8	feature_id[263].value > threshold=3.711741089820862
node_6128: feature_name=AB_CD80	feature_id[347].value > threshold=-1.3543479442596436
node_6130: feature_name=HSP90AB1	feature_id[341].value <= threshold=3.7489373683929443
node_6131: feature_name=SNX2	feature_id[327].value <= threshold=2.863898515701294
node_6132: feature_name=TCL1A	feature_id[152].value <= threshold=3.7616881132125854
node_6133: feature_name=STAG3	feature_id[113].value <= threshold=2.421742558479309
node_6134: feature_name=AB_Igkappa	feature_id[26].value <= threshold=1.3492270708084106
node_6135: feature_name=RPL13A	feature_id[82].value > threshold=1.9327456951141357
node_6139: feature_name=AB_LAG3	feature_id[154].value <= threshold=0.976795881986618
node_6140: feature_name=NFKBIA	feature_id[56].value <= threshold=4.020581245422363
node_6141: feature_name=EEF1G	feature_id[37].value <= threshold=3.700297474861145
node_6142: feature_name=AB_B7.H4	feature_id[4].value <= threshold=0.22704410552978516
node_6143: feature_name=AB_HLA.A_2	feature_id[251].value <= threshold=-0.15337484329938889
node_6144: feature_name=GALNTL6	feature_id[142].value <= threshold=1.1292164325714111
node_6145: feature_name=RPS8	feature_id[263].value <= threshold=5.055738925933838
node_6146: feature_name=AB_HLA.A_2	feature_id[251].value <= threshold=-0.15694035589694977
Class: Healthy
Rules_11	passed counts:993
node_0: feature_name=MT.CO1	feature_id[9].value > threshold=4.358513116836548
node_3278: feature_name=RPS3A	feature_id[10].value <= threshold=3.8504481315612793
node_3279: feature_name=AB_B7.H4	feature_id[4].value <= threshold=0.305957168340683
node_3280: feature_name=IFITM1	feature_id[0].value > threshold=0.1269044578075409
node_3926: feature_name=AB_CD58	feature_id[1].value > threshold=-0.4142671823501587
node_3938: feature_name=AB_HLA.ABC	feature_id[43].value > threshold=-0.03823736123740673
node_4070: feature_name=RPS3A	feature_id[10].value > threshold=3.4924885034561157
node_4190: feature_name=AB_IL4R	feature_id[248].value <= threshold=0.23939906060695648
node_4191: feature_name=AB_ITGB7	feature_id[92].value <= threshold=1.1743925213813782
node_4192: feature_name=IFITM1	feature_id[0].value > threshold=2.0129131078720093
node_4372: feature_name=RPS26	feature_id[181].value <= threshold=4.950259208679199
node_4373: feature_name=AB_TNFRSF8	feature_id[311].value <= threshold=0.15786375850439072
node_4374: feature_name=AB_PTGDR2	feature_id[64].value > threshold=-0.9233863353729248
node_4376: feature_name=AB_ITGA2B	feature_id[57].value <= threshold=1.421184778213501
node_4377: feature_name=AB_XCR1	feature_id[51].value > threshold=-0.6981730163097382
node_4379: feature_name=AB_NCR2	feature_id[13].value <= threshold=0.5603938847780228
node_4380: feature_name=AB_CD141	feature_id[326].value > threshold=-0.9060792624950409
node_4382: feature_name=AB_FAS	feature_id[151].value <= threshold=0.7322441935539246
node_4383: feature_name=AB_CCR3	feature_id[68].value <= threshold=0.6776777803897858
node_4384: feature_name=CD180	feature_id[338].value <= threshold=2.7036479711532593
node_4385: feature_name=AB_CD71	feature_id[318].value > threshold=-0.7342857122421265
node_4387: feature_name=RPS2	feature_id[99].value <= threshold=4.503673315048218
node_4388: feature_name=AB_CD45RA	feature_id[280].value <= threshold=1.1551654934883118
node_4389: feature_name=IL2RG	feature_id[329].value <= threshold=3.574850916862488
node_4390: feature_name=AB_TCR	feature_id[73].value > threshold=-0.9425315856933594
node_4392: feature_name=FCMR	feature_id[241].value <= threshold=3.313995122909546
node_4393: feature_name=AB_CD123	feature_id[54].value <= threshold=0.616012305021286
node_4394: feature_name=PNOC	feature_id[224].value <= threshold=2.6835769414901733
node_4395: feature_name=AB_ICAM1	feature_id[285].value > threshold=-0.6349804997444153
node_4399: feature_name=RPS3A	feature_id[10].value > threshold=3.492997407913208
node_4403: feature_name=AB_CD71	feature_id[318].value > threshold=-0.6697036623954773
node_4407: feature_name=IGHV4.34	feature_id[104].value <= threshold=4.579075574874878
node_4408: feature_name=UBE2V1	feature_id[330].value <= threshold=1.9877969026565552
node_4409: feature_name=AB_IL2RB	feature_id[106].value > threshold=-0.6742680072784424
Class: COVID
Rules_12	passed counts:962
node_0: feature_name=MT.CO1	feature_id[9].value <= threshold=4.358513116836548
node_1: feature_name=AB_TCRg_d	feature_id[83].value <= threshold=0.31667329370975494
node_2: feature_name=IFITM1	feature_id[0].value <= threshold=1.5929506421089172
node_3: feature_name=MT.CYB	feature_id[2].value <= threshold=3.446455955505371
node_4: feature_name=AB_PD1	feature_id[7].value <= threshold=-0.26765264570713043
node_5: feature_name=RPL17	feature_id[110].value <= threshold=2.936856746673584
node_6: feature_name=AB_CD86	feature_id[309].value > threshold=-1.3371331095695496
node_12: feature_name=RPS3A	feature_id[10].value <= threshold=4.479772329330444
node_13: feature_name=MT.CYB	feature_id[2].value <= threshold=3.412899136543274
node_14: feature_name=AB_B7.H4	feature_id[4].value > threshold=-0.546751469373703
node_38: feature_name=AB_GITR	feature_id[136].value > threshold=-0.7896060049533844
node_42: feature_name=AB_NCR2	feature_id[13].value <= threshold=1.2627092599868774
node_43: feature_name=RPL6	feature_id[42].value <= threshold=4.072078704833984
node_44: feature_name=AB_c.Met	feature_id[60].value > threshold=-0.7373013496398926
node_48: feature_name=BCL7A	feature_id[162].value <= threshold=2.606168031692505
node_49: feature_name=ATP5PO	feature_id[250].value <= threshold=2.709930896759033
node_50: feature_name=AB_CD45RA	feature_id[280].value <= threshold=1.2251774668693542
node_51: feature_name=HSP90AB1	feature_id[341].value <= threshold=3.7810534238815308
node_52: feature_name=PCBP1	feature_id[163].value <= threshold=3.0632171630859375
node_53: feature_name=AB_Iglambda	feature_id[301].value > threshold=-0.3671739399433136
node_77: feature_name=TCF25	feature_id[221].value <= threshold=2.7907856702804565
node_78: feature_name=AB_CD34	feature_id[134].value > threshold=-1.16572505235672
node_80: feature_name=NACA	feature_id[255].value <= threshold=4.194242477416992
node_81: feature_name=FXYD5	feature_id[272].value <= threshold=3.3380998373031616
node_82: feature_name=SPIB	feature_id[159].value <= threshold=2.729468822479248
node_83: feature_name=AB_EPCAM	feature_id[33].value <= threshold=1.3443357944488525
node_84: feature_name=AB_Igkappa	feature_id[26].value > threshold=-0.9222812056541443
node_86: feature_name=AB_CDH5	feature_id[11].value > threshold=-0.70463427901268
node_88: feature_name=HLA.C	feature_id[75].value > threshold=2.042750835418701
node_98: feature_name=AB_HLA.ABC	feature_id[43].value <= threshold=0.9711417853832245
node_99: feature_name=MT.CO1	feature_id[9].value <= threshold=4.355956315994263
node_100: feature_name=AB_FAS	feature_id[151].value <= threshold=0.5611036717891693
node_101: feature_name=COX6A1	feature_id[144].value <= threshold=2.9440314769744873
node_102: feature_name=SHMT2	feature_id[284].value <= threshold=2.4176409244537354
node_103: feature_name=AB_CR1	feature_id[35].value <= threshold=1.5494050979614258
node_104: feature_name=BRK1	feature_id[245].value <= threshold=2.3070062398910522
node_105: feature_name=AB_TSLPR	feature_id[78].value > threshold=-1.047286033630371
node_109: feature_name=AB_phosphoTau	feature_id[89].value > threshold=-0.6468378901481628
node_115: feature_name=AB_CD83	feature_id[269].value <= threshold=0.538301020860672
node_116: feature_name=AB_XCR1	feature_id[51].value > threshold=-0.7983240187168121
node_120: feature_name=AHNAK	feature_id[316].value <= threshold=2.856385111808777
node_121: feature_name=ISG20	feature_id[30].value <= threshold=3.0182851552963257
node_122: feature_name=AB_TSLPR	feature_id[78].value > threshold=-0.6806004345417023
node_128: feature_name=AB_MMR	feature_id[127].value <= threshold=0.166581928730011
node_129: feature_name=AB_CD34	feature_id[134].value > threshold=-1.0142214000225067
node_133: feature_name=AB_CD163	feature_id[102].value <= threshold=0.2151246815919876
node_134: feature_name=AB_BAFFR	feature_id[247].value > threshold=-0.5560282170772552
node_138: feature_name=AB_PTGDR2	feature_id[64].value <= threshold=0.14736416190862656
Class: COVID
Rules_13	passed counts:951
node_0: feature_name=MT.CO1	feature_id[9].value <= threshold=4.358513116836548
node_1: feature_name=AB_TCRg_d	feature_id[83].value <= threshold=0.31667329370975494
node_2: feature_name=IFITM1	feature_id[0].value > threshold=1.5929506421089172
node_2370: feature_name=AB_CR1	feature_id[35].value <= threshold=0.9736127555370331
node_2371: feature_name=RPS3A	feature_id[10].value > threshold=4.191932439804077
node_2751: feature_name=IFITM1	feature_id[0].value <= threshold=2.172600746154785
node_2752: feature_name=AB_CD22	feature_id[225].value > threshold=-0.11665752902626991
node_2808: feature_name=AB_SIGLEC1	feature_id[322].value > threshold=-0.5319276452064514
node_2812: feature_name=RPS7	feature_id[185].value <= threshold=4.425697088241577
node_2813: feature_name=AB_ITGA6	feature_id[204].value > threshold=-0.3480408489704132
node_2837: feature_name=AB_CD70	feature_id[70].value <= threshold=0.29351887106895447
node_2838: feature_name=AB_TCR_Va24.Ja18	feature_id[334].value <= threshold=0.28879499435424805
node_2839: feature_name=AB_HLA.F	feature_id[87].value > threshold=-0.47152428328990936
node_2851: feature_name=MT.CO1	feature_id[9].value <= threshold=4.2169129848480225
node_2852: feature_name=AB_CD82	feature_id[274].value > threshold=-0.7031721770763397
node_2854: feature_name=MT.ND2	feature_id[69].value <= threshold=4.134382724761963
node_2855: feature_name=EEF1A1	feature_id[74].value > threshold=3.6076159477233887
node_2857: feature_name=TPT1	feature_id[88].value <= threshold=4.54625391960144
node_2858: feature_name=AB_LILRB1	feature_id[303].value <= threshold=0.6599591970443726
node_2859: feature_name=AB_SIGLEC1	feature_id[322].value <= threshold=0.27795377373695374
node_2860: feature_name=S100A9	feature_id[79].value <= threshold=3.615102529525757
node_2861: feature_name=PPP1R15A	feature_id[85].value <= threshold=3.962644100189209
node_2862: feature_name=AB_CD81	feature_id[166].value > threshold=-0.6898842751979828
node_2864: feature_name=AB_TNFRSF9	feature_id[76].value <= threshold=0.5543303340673447
node_2865: feature_name=BLCAP	feature_id[171].value <= threshold=2.2122368812561035
node_2866: feature_name=AB_SIGLEC1	feature_id[322].value <= threshold=0.2290712371468544
node_2867: feature_name=AB_CD45RA	feature_id[280].value <= threshold=1.1087927222251892
node_2868: feature_name=AB_CD123	feature_id[54].value > threshold=-0.7368088960647583
node_2872: feature_name=AB_CD62L	feature_id[100].value <= threshold=1.36158287525177
node_2873: feature_name=AB_LGALS3	feature_id[305].value <= threshold=0.2958068400621414
node_2874: feature_name=AB_Rat_IgG2b_K_Iso	feature_id[182].value <= threshold=0.4241139888763428
node_2875: feature_name=JUN	feature_id[114].value <= threshold=5.24523138999939
node_2876: feature_name=RPS4Y1	feature_id[14].value <= threshold=3.5567514896392822
node_2877: feature_name=AB_TNFRSF9	feature_id[76].value > threshold=-0.8259987533092499
node_2881: feature_name=AB_CCR3	feature_id[68].value > threshold=-0.8700955510139465
node_2885: feature_name=AB_IgM	feature_id[191].value > threshold=-0.5635639727115631
node_2889: feature_name=MT.ATP6	feature_id[27].value <= threshold=4.052582740783691
node_2890: feature_name=AB_CD226	feature_id[21].value <= threshold=0.4383756220340729
node_2891: feature_name=AB_CD83	feature_id[269].value <= threshold=0.31061141192913055
node_2892: feature_name=AB_SDC1	feature_id[45].value > threshold=-0.4610951989889145
node_2896: feature_name=AB_TCR	feature_id[73].value <= threshold=0.29385095834732056
node_2897: feature_name=AB_TSLPR	feature_id[78].value > threshold=-0.7105502784252167
node_2901: feature_name=COX6A1	feature_id[144].value <= threshold=2.9411357641220093
node_2902: feature_name=RPL15	feature_id[222].value <= threshold=4.140345573425293
Class: COVID
Rules_14	passed counts:853
node_0: feature_name=MT.CO1	feature_id[9].value <= threshold=4.358513116836548
node_1: feature_name=AB_TCRg_d	feature_id[83].value <= threshold=0.31667329370975494
node_2: feature_name=IFITM1	feature_id[0].value <= threshold=1.5929506421089172
node_3: feature_name=MT.CYB	feature_id[2].value > threshold=3.446455955505371
node_873: feature_name=AB_CR1	feature_id[35].value <= threshold=0.594135195016861
node_874: feature_name=LCN8	feature_id[63].value <= threshold=0.5316608250141144
node_875: feature_name=AB_CD58	feature_id[1].value > threshold=-0.29384300112724304
node_937: feature_name=RPL6	feature_id[42].value > threshold=3.1844234466552734
node_1069: feature_name=AB_HLA.ABC	feature_id[43].value > threshold=0.060091808438301086
node_1267: feature_name=AB_Igkappa	feature_id[26].value <= threshold=0.9057539403438568
node_1268: feature_name=AB_CD45RA	feature_id[280].value <= threshold=1.094188630580902
node_1269: feature_name=AB_CD45RA	feature_id[280].value <= threshold=0.6186975538730621
node_1270: feature_name=AB_CDH5	feature_id[11].value > threshold=-0.5810455679893494
node_1272: feature_name=AB_CD82	feature_id[274].value <= threshold=0.6165317893028259
node_1273: feature_name=PPP1R15A	feature_id[85].value <= threshold=3.844502568244934
node_1274: feature_name=AB_GITR	feature_id[136].value <= threshold=0.28702564537525177
node_1275: feature_name=RPL6	feature_id[42].value <= threshold=3.833083987236023
node_1276: feature_name=HLA.B	feature_id[97].value > threshold=2.0729639530181885
node_1286: feature_name=AB_MMR	feature_id[127].value <= threshold=0.374240905046463
node_1287: feature_name=CD180	feature_id[338].value <= threshold=2.615435838699341
node_1288: feature_name=AB_IgM	feature_id[191].value <= threshold=1.4989493489265442
node_1289: feature_name=MT.ND2	feature_id[69].value <= threshold=4.122233510017395
node_1290: feature_name=CD79B	feature_id[53].value <= threshold=3.785849452018738
node_1291: feature_name=AB_LILRB1	feature_id[303].value <= threshold=0.756369411945343
node_1292: feature_name=AB_MMR	feature_id[127].value > threshold=-0.8026121854782104
node_1294: feature_name=AB_LIGHT	feature_id[238].value <= threshold=0.36237668991088867
node_1295: feature_name=AB_TCRg_d	feature_id[83].value <= threshold=0.19708078354597092
node_1296: feature_name=AB_CD81	feature_id[166].value > threshold=-0.6561954617500305
node_1298: feature_name=AB_CD158	feature_id[256].value > threshold=-0.6747747361660004
node_1304: feature_name=AB_CD101	feature_id[121].value <= threshold=0.4032840430736542
node_1305: feature_name=AB_CD83	feature_id[269].value <= threshold=0.2816988676786423
node_1306: feature_name=RPLP2	feature_id[122].value <= threshold=4.530232906341553
node_1307: feature_name=AB_HLA.F	feature_id[87].value > threshold=-0.6832558214664459
node_1311: feature_name=EIF3L	feature_id[61].value <= threshold=2.9920525550842285
node_1312: feature_name=LTB	feature_id[3].value <= threshold=4.36120343208313
node_1313: feature_name=MT.CYB	feature_id[2].value > threshold=3.44989550113678
node_1317: feature_name=AB_CD28	feature_id[16].value <= threshold=0.39108724892139435
node_1318: feature_name=AB_PECAM1	feature_id[324].value > threshold=-0.8788322508335114
node_1322: feature_name=AB_ITGB1	feature_id[332].value > threshold=-0.7269240021705627
node_1326: feature_name=IFITM1	feature_id[0].value <= threshold=1.5861718654632568
node_1327: feature_name=SHMT2	feature_id[284].value <= threshold=2.8443931341171265
node_1328: feature_name=PTP4A1	feature_id[277].value <= threshold=1.8806298971176147
node_1329: feature_name=RPL27	feature_id[112].value <= threshold=3.4809110164642334
node_1330: feature_name=AB_LIGHT	feature_id[238].value > threshold=-0.6398518085479736
node_1334: feature_name=AB_CD22	feature_id[225].value <= threshold=0.8453888595104218
node_1335: feature_name=AB_IgM	feature_id[191].value <= threshold=1.1562544107437134
Class: COVID
Rules_15	passed counts:808
node_0: feature_name=MT.CO1	feature_id[9].value > threshold=4.358513116836548
node_3278: feature_name=RPS3A	feature_id[10].value > threshold=3.8504481315612793
node_4478: feature_name=MT.ATP8	feature_id[5].value > threshold=1.9384474754333496
node_5720: feature_name=IFITM1	feature_id[0].value > threshold=1.7103755474090576
node_7168: feature_name=AB_B7.H4	feature_id[4].value <= threshold=0.24540181457996368
node_7169: feature_name=IFITM1	feature_id[0].value > threshold=2.2864338159561157
node_7477: feature_name=TSC22D3	feature_id[93].value > threshold=2.0815846920013428
node_7549: feature_name=AB_CR1	feature_id[35].value <= threshold=0.9870781004428864
node_7550: feature_name=AB_CD40LG	feature_id[98].value > threshold=-0.43066947162151337
node_7556: feature_name=RPL22	feature_id[291].value <= threshold=3.7139270305633545
node_7557: feature_name=AB_CD44	feature_id[128].value > threshold=-0.8831864297389984
node_7561: feature_name=NBPF26	feature_id[295].value <= threshold=2.5942089557647705
node_7562: feature_name=IGKV1.39	feature_id[260].value <= threshold=4.246940612792969
node_7563: feature_name=AB_MMR	feature_id[127].value > threshold=-0.9719413220882416
node_7565: feature_name=RPS7	feature_id[185].value <= threshold=4.826021432876587
node_7566: feature_name=EIF3L	feature_id[61].value <= threshold=3.0577285289764404
node_7567: feature_name=MT.CO1	feature_id[9].value > threshold=4.35904598236084
node_7569: feature_name=AB_PD1	feature_id[7].value <= threshold=0.29151374101638794
node_7570: feature_name=AB_IgM	feature_id[191].value <= threshold=1.3521469831466675
node_7571: feature_name=FXYD5	feature_id[272].value <= threshold=3.4796136617660522
node_7572: feature_name=AB_GITR	feature_id[136].value > threshold=-0.519705593585968
node_7576: feature_name=AB_CD96	feature_id[179].value > threshold=-0.6262004971504211
node_7578: feature_name=AB_CCR3	feature_id[68].value > threshold=-0.6503618061542511
node_7584: feature_name=EEF2	feature_id[31].value <= threshold=3.413409471511841
node_7585: feature_name=TXNIP	feature_id[155].value <= threshold=4.76008152961731
node_7586: feature_name=SHMT2	feature_id[284].value <= threshold=2.7304227352142334
node_7587: feature_name=RPS5	feature_id[205].value <= threshold=4.515093803405762
node_7588: feature_name=RPS3A	feature_id[10].value > threshold=3.8524588346481323
node_7592: feature_name=AB_CD28	feature_id[16].value <= threshold=0.4699511080980301
node_7593: feature_name=RPL9	feature_id[343].value <= threshold=4.107280015945435
node_7594: feature_name=MT.CYB	feature_id[2].value <= threshold=5.161531209945679
node_7595: feature_name=AB_HLA.A_2	feature_id[251].value <= threshold=0.44536055624485016
node_7596: feature_name=AB_LIGHT	feature_id[238].value <= threshold=0.4055832028388977
node_7597: feature_name=BCL7A	feature_id[162].value <= threshold=2.683308720588684
node_7598: feature_name=AB_Iglambda	feature_id[301].value <= threshold=1.1380009651184082
node_7599: feature_name=TAGLN2	feature_id[187].value <= threshold=3.5739721059799194
node_7600: feature_name=CD82	feature_id[193].value <= threshold=2.566160202026367
node_7601: feature_name=RPS8	feature_id[263].value <= threshold=5.2431676387786865
node_7602: feature_name=AB_XCR1	feature_id[51].value > threshold=-0.4778297543525696
node_7606: feature_name=AB_NCR2	feature_id[13].value > threshold=-0.3990260064601898
node_7610: feature_name=AB_Mouse_IgG2a_K_Iso	feature_id[131].value <= threshold=0.3761376738548279
Class: COVID
Rules_16	passed counts:586
node_0: feature_name=MT.CO1	feature_id[9].value > threshold=4.358513116836548
node_3278: feature_name=RPS3A	feature_id[10].value <= threshold=3.8504481315612793
node_3279: feature_name=AB_B7.H4	feature_id[4].value <= threshold=0.305957168340683
node_3280: feature_name=IFITM1	feature_id[0].value > threshold=0.1269044578075409
node_3926: feature_name=AB_CD58	feature_id[1].value > threshold=-0.4142671823501587
node_3938: feature_name=AB_HLA.ABC	feature_id[43].value > threshold=-0.03823736123740673
node_4070: feature_name=RPS3A	feature_id[10].value > threshold=3.4924885034561157
node_4190: feature_name=AB_IL4R	feature_id[248].value <= threshold=0.23939906060695648
node_4191: feature_name=AB_ITGB7	feature_id[92].value <= threshold=1.1743925213813782
node_4192: feature_name=IFITM1	feature_id[0].value <= threshold=2.0129131078720093
node_4193: feature_name=RPS6	feature_id[29].value <= threshold=3.7609981298446655
node_4194: feature_name=SPIB	feature_id[159].value <= threshold=2.1687511205673218
node_4195: feature_name=AB_CD80	feature_id[347].value > threshold=-0.7685601115226746
node_4197: feature_name=AB_IL21R	feature_id[340].value <= threshold=0.361641064286232
node_4198: feature_name=AB_Igkappa	feature_id[26].value <= threshold=1.2434026598930359
node_4199: feature_name=AB_CXCR3	feature_id[213].value <= threshold=0.2877597212791443
node_4200: feature_name=AB_PTGDR2	feature_id[64].value > threshold=-0.9051918089389801
node_4204: feature_name=EEF1A1	feature_id[74].value <= threshold=5.38117790222168
node_4205: feature_name=RPL6	feature_id[42].value <= threshold=4.087904453277588
node_4206: feature_name=AB_CD81	feature_id[166].value > threshold=-0.5205292105674744
node_4212: feature_name=PLSCR1	feature_id[164].value <= threshold=1.97486412525177
node_4213: feature_name=AB_CD45RA	feature_id[280].value <= threshold=1.1987408995628357
node_4214: feature_name=LTA4H	feature_id[211].value <= threshold=2.7759822607040405
node_4215: feature_name=RPL23	feature_id[244].value <= threshold=3.2537872791290283
node_4216: feature_name=RPS2	feature_id[99].value <= threshold=4.383824825286865
node_4217: feature_name=AB_CR1	feature_id[35].value <= threshold=1.640451192855835
node_4218: feature_name=RPS7	feature_id[185].value > threshold=2.406405448913574
node_4220: feature_name=RPS3A	feature_id[10].value > threshold=3.4927449226379395
node_4222: feature_name=AB_IgM	feature_id[191].value <= threshold=1.6616132259368896
node_4223: feature_name=MX1	feature_id[34].value <= threshold=2.525810956954956
node_4224: feature_name=AB_CD86	feature_id[309].value <= threshold=0.9362057149410248
node_4225: feature_name=IGHV4.34	feature_id[104].value <= threshold=4.754470348358154
node_4226: feature_name=MT.ND3	feature_id[40].value <= threshold=3.862272262573242
node_4227: feature_name=PTPRC	feature_id[323].value <= threshold=3.228992462158203
node_4228: feature_name=AB_LGALS3	feature_id[305].value > threshold=-0.6019711494445801
node_4232: feature_name=AB_XCR1	feature_id[51].value <= threshold=0.29083968698978424
node_4233: feature_name=RPS4Y1	feature_id[14].value <= threshold=3.152760624885559
node_4234: feature_name=FCMR	feature_id[241].value <= threshold=3.0976169109344482
node_4235: feature_name=HBB	feature_id[297].value <= threshold=2.6075356006622314
node_4236: feature_name=IFITM1	feature_id[0].value > threshold=0.45918235182762146
node_4240: feature_name=CD1C	feature_id[109].value <= threshold=1.8087313771247864
node_4241: feature_name=AB_IL21R	feature_id[340].value <= threshold=0.2586381137371063
Class: COVID
Rules_17	passed counts:581
node_0: feature_name=MT.CO1	feature_id[9].value <= threshold=4.358513116836548
node_1: feature_name=AB_TCRg_d	feature_id[83].value <= threshold=0.31667329370975494
node_2: feature_name=IFITM1	feature_id[0].value > threshold=1.5929506421089172
node_2370: feature_name=AB_CR1	feature_id[35].value <= threshold=0.9736127555370331
node_2371: feature_name=RPS3A	feature_id[10].value <= threshold=4.191932439804077
node_2372: feature_name=AB_LAG3	feature_id[154].value <= threshold=0.6113845407962799
node_2373: feature_name=GALNTL6	feature_id[142].value <= threshold=2.734872579574585
node_2374: feature_name=AB_KDR	feature_id[262].value > threshold=-1.615149974822998
node_2376: feature_name=AB_NECTIN2	feature_id[58].value <= threshold=0.5784346163272858
node_2377: feature_name=COX5A	feature_id[120].value <= threshold=3.6778817176818848
node_2378: feature_name=RPS6	feature_id[29].value <= threshold=4.629636526107788
node_2379: feature_name=RAB5C	feature_id[310].value <= threshold=3.4573501348495483
node_2380: feature_name=AB_CD64	feature_id[223].value > threshold=-1.5582543015480042
node_2382: feature_name=IFITM1	feature_id[0].value > threshold=2.18755567073822
node_2596: feature_name=SYNC	feature_id[236].value <= threshold=2.8997994661331177
node_2597: feature_name=PNOC	feature_id[224].value <= threshold=2.908596396446228
node_2598: feature_name=HSP90AB1	feature_id[341].value <= threshold=4.366450309753418
node_2599: feature_name=SUB1	feature_id[337].value <= threshold=3.924315333366394
node_2600: feature_name=RPS6	feature_id[29].value <= threshold=4.580538749694824
node_2601: feature_name=MT.CO1	feature_id[9].value <= threshold=4.3575358390808105
node_2602: feature_name=HVCN1	feature_id[111].value <= threshold=3.577521324157715
node_2603: feature_name=RPL6	feature_id[42].value <= threshold=4.507904767990112
node_2604: feature_name=AB_IgA	feature_id[342].value <= threshold=1.6607776880264282
node_2605: feature_name=AB_CD86	feature_id[309].value <= threshold=-0.4127291887998581
node_2606: feature_name=RPL3	feature_id[96].value <= threshold=4.1968371868133545
node_2607: feature_name=LTB	feature_id[3].value <= threshold=4.2970075607299805
node_2608: feature_name=AB_CD86	feature_id[309].value <= threshold=-0.4129888117313385
node_2609: feature_name=CCND3	feature_id[62].value <= threshold=3.2463691234588623
node_2610: feature_name=AB_Iglambda	feature_id[301].value <= threshold=1.234659731388092
node_2611: feature_name=JUNB	feature_id[200].value <= threshold=4.846837520599365
node_2612: feature_name=DDX3Y	feature_id[331].value <= threshold=2.254721999168396
node_2613: feature_name=AB_BAFFR	feature_id[247].value <= threshold=0.9140416979789734
node_2614: feature_name=CD52	feature_id[133].value <= threshold=4.089741945266724
Class: COVID
Rules_18	passed counts:558
node_0: feature_name=MT.CO1	feature_id[9].value <= threshold=4.358513116836548
node_1: feature_name=AB_TCRg_d	feature_id[83].value <= threshold=0.31667329370975494
node_2: feature_name=IFITM1	feature_id[0].value > threshold=1.5929506421089172
node_2370: feature_name=AB_CR1	feature_id[35].value > threshold=0.9736127555370331
node_3130: feature_name=RPS6	feature_id[29].value <= threshold=3.9262993335723877
node_3131: feature_name=EEF1A1	feature_id[74].value <= threshold=5.3902647495269775
node_3132: feature_name=MT.CYB	feature_id[2].value <= threshold=3.5990062952041626
node_3133: feature_name=AB_KDR	feature_id[262].value > threshold=-0.9532208442687988
node_3137: feature_name=KLF6	feature_id[8].value <= threshold=3.947326183319092
node_3138: feature_name=AB_Igkappa	feature_id[26].value <= threshold=1.171558678150177
node_3139: feature_name=CORO1A	feature_id[194].value <= threshold=3.6398580074310303
node_3140: feature_name=SLC25A6	feature_id[202].value <= threshold=3.360443353652954
node_3141: feature_name=RPL4	feature_id[72].value <= threshold=3.537433385848999
node_3142: feature_name=LTA4H	feature_id[211].value <= threshold=2.568388342857361
node_3143: feature_name=DAXX	feature_id[246].value <= threshold=2.043870449066162
node_3144: feature_name=AB_CD244	feature_id[115].value > threshold=-0.8938393294811249
node_3146: feature_name=AB_Rat_IgG2b_K_Iso	feature_id[182].value > threshold=-0.8590885400772095
node_3150: feature_name=HLA.B	feature_id[97].value > threshold=1.3817607760429382
node_3154: feature_name=RPL36A	feature_id[178].value <= threshold=3.4259910583496094
Class: COVID
Rules_19	passed counts:466
node_0: feature_name=MT.CO1	feature_id[9].value <= threshold=4.358513116836548
node_1: feature_name=AB_TCRg_d	feature_id[83].value <= threshold=0.31667329370975494
node_2: feature_name=IFITM1	feature_id[0].value <= threshold=1.5929506421089172
node_3: feature_name=MT.CYB	feature_id[2].value > threshold=3.446455955505371
node_873: feature_name=AB_CR1	feature_id[35].value > threshold=0.594135195016861
node_1627: feature_name=AB_CD22	feature_id[225].value > threshold=0.2017253190279007
node_2003: feature_name=AB_BAFFR	feature_id[247].value <= threshold=0.5133442282676697
node_2004: feature_name=MT.ATP8	feature_id[5].value <= threshold=1.8299499154090881
node_2005: feature_name=RPS7	feature_id[185].value <= threshold=4.327162742614746
node_2006: feature_name=CXCR5	feature_id[258].value <= threshold=2.2510175704956055
node_2007: feature_name=AB_NECTIN2	feature_id[58].value <= threshold=0.3584725558757782
node_2008: feature_name=HLA.B	feature_id[97].value > threshold=2.190554141998291
node_2012: feature_name=AB_IL21R	feature_id[340].value <= threshold=0.3968384861946106
node_2013: feature_name=TXNIP	feature_id[155].value > threshold=1.557696521282196
node_2021: feature_name=LCN8	feature_id[63].value <= threshold=1.8749309182167053
node_2022: feature_name=DDX39B	feature_id[90].value <= threshold=2.5550241470336914
node_2023: feature_name=AB_ITGA6	feature_id[204].value <= threshold=0.6792813241481781
node_2024: feature_name=AB_HLA.F	feature_id[87].value > threshold=-0.920758843421936
node_2026: feature_name=AB_SELP	feature_id[172].value <= threshold=0.7150159776210785
node_2027: feature_name=NACA	feature_id[255].value <= threshold=3.932651400566101
node_2028: feature_name=AB_IL21R	feature_id[340].value > threshold=-0.6801258623600006
node_2032: feature_name=IGKV3.20	feature_id[292].value <= threshold=5.1665520668029785
node_2033: feature_name=BCL7A	feature_id[162].value <= threshold=2.0793389081954956
Class: COVID
Rules_20	passed counts:459
node_0: feature_name=MT.CO1	feature_id[9].value <= threshold=4.358513116836548
node_1: feature_name=AB_TCRg_d	feature_id[83].value <= threshold=0.31667329370975494
node_2: feature_name=IFITM1	feature_id[0].value <= threshold=1.5929506421089172
node_3: feature_name=MT.CYB	feature_id[2].value <= threshold=3.446455955505371
node_4: feature_name=AB_PD1	feature_id[7].value > threshold=-0.26765264570713043
node_334: feature_name=AB_HLA.A_2	feature_id[251].value <= threshold=-0.0758565366268158
node_335: feature_name=EEF1G	feature_id[37].value > threshold=2.466157913208008
node_589: feature_name=AB_CR1	feature_id[35].value <= threshold=0.8769274353981018
node_590: feature_name=RPS4Y1	feature_id[14].value <= threshold=1.287293553352356
node_591: feature_name=AB_TNFRSF9	feature_id[76].value <= threshold=0.2862011790275574
node_592: feature_name=AB_LGALS3	feature_id[305].value <= threshold=0.14513301104307175
node_593: feature_name=AB_KLRK1	feature_id[147].value <= threshold=0.3653203845024109
node_594: feature_name=AB_CD45RA	feature_id[280].value <= threshold=1.0584824085235596
node_595: feature_name=RPS7	feature_id[185].value <= threshold=4.448218584060669
node_596: feature_name=AB_Mouse_IgG2a_K_Iso	feature_id[131].value > threshold=-0.8300912976264954
node_598: feature_name=TMEM258	feature_id[203].value <= threshold=3.1365069150924683
node_599: feature_name=EIF3L	feature_id[61].value <= threshold=3.0719836950302124
node_600: feature_name=AB_Mouse_IgG1_K_Iso	feature_id[143].value <= threshold=0.37148764729499817
node_601: feature_name=AB_PROM1	feature_id[66].value <= threshold=0.2960088402032852
Class: COVID
Rules_21	passed counts:449
node_0: feature_name=MT.CO1	feature_id[9].value <= threshold=4.358513116836548
node_1: feature_name=AB_TCRg_d	feature_id[83].value <= threshold=0.31667329370975494
node_2: feature_name=IFITM1	feature_id[0].value > threshold=1.5929506421089172
node_2370: feature_name=AB_CR1	feature_id[35].value <= threshold=0.9736127555370331
node_2371: feature_name=RPS3A	feature_id[10].value <= threshold=4.191932439804077
node_2372: feature_name=AB_LAG3	feature_id[154].value <= threshold=0.6113845407962799
node_2373: feature_name=GALNTL6	feature_id[142].value <= threshold=2.734872579574585
node_2374: feature_name=AB_KDR	feature_id[262].value > threshold=-1.615149974822998
node_2376: feature_name=AB_NECTIN2	feature_id[58].value <= threshold=0.5784346163272858
node_2377: feature_name=COX5A	feature_id[120].value <= threshold=3.6778817176818848
node_2378: feature_name=RPS6	feature_id[29].value <= threshold=4.629636526107788
node_2379: feature_name=RAB5C	feature_id[310].value <= threshold=3.4573501348495483
node_2380: feature_name=AB_CD64	feature_id[223].value > threshold=-1.5582543015480042
node_2382: feature_name=IFITM1	feature_id[0].value <= threshold=2.18755567073822
node_2383: feature_name=AB_CR1	feature_id[35].value > threshold=0.7751417756080627
node_2537: feature_name=AB_B7.H4	feature_id[4].value <= threshold=0.1390189230442047
node_2538: feature_name=AB_CD62L	feature_id[100].value > threshold=-0.3812725991010666
node_2546: feature_name=AB_CXCR4	feature_id[344].value > threshold=-0.5611631274223328
node_2550: feature_name=LSP1	feature_id[321].value <= threshold=3.0454487800598145
node_2551: feature_name=AB_LILRB1	feature_id[303].value > threshold=-0.38658560812473297
node_2559: feature_name=AB_HLA.ABC	feature_id[43].value > threshold=-0.5709820240736008
node_2561: feature_name=FXYD5	feature_id[272].value <= threshold=3.4792686700820923
node_2562: feature_name=AB_SLAMF7	feature_id[335].value <= threshold=0.27138207852840424
node_2563: feature_name=AB_TCRg_d	feature_id[83].value <= threshold=0.15517804771661758
node_2564: feature_name=AB_CD56	feature_id[233].value <= threshold=0.4313444644212723
node_2565: feature_name=AB_phosphoTau	feature_id[89].value > threshold=-0.7478767335414886
node_2567: feature_name=AB_CD22	feature_id[225].value <= threshold=0.9903668165206909
node_2568: feature_name=MBD4	feature_id[307].value <= threshold=2.488346576690674
node_2569: feature_name=DDX3Y	feature_id[331].value <= threshold=1.9739903807640076
node_2570: feature_name=RPS20	feature_id[23].value <= threshold=3.255934476852417
node_2571: feature_name=IL2RG	feature_id[329].value <= threshold=2.9281071424484253
Class: COVID
Rules_22	passed counts:443
node_0: feature_name=MT.CO1	feature_id[9].value <= threshold=4.358513116836548
node_1: feature_name=AB_TCRg_d	feature_id[83].value <= threshold=0.31667329370975494
node_2: feature_name=IFITM1	feature_id[0].value <= threshold=1.5929506421089172
node_3: feature_name=MT.CYB	feature_id[2].value <= threshold=3.446455955505371
node_4: feature_name=AB_PD1	feature_id[7].value > threshold=-0.26765264570713043
node_334: feature_name=AB_HLA.A_2	feature_id[251].value <= threshold=-0.0758565366268158
node_335: feature_name=EEF1G	feature_id[37].value <= threshold=2.466157913208008
node_336: feature_name=MT.CO2	feature_id[44].value > threshold=4.104784250259399
node_502: feature_name=RPL6	feature_id[42].value <= threshold=3.989495873451233
node_503: feature_name=AB_BAFFR	feature_id[247].value <= threshold=0.6151731610298157
node_504: feature_name=PPP1R15A	feature_id[85].value <= threshold=3.721311330795288
node_505: feature_name=AB_XCR1	feature_id[51].value > threshold=-0.5925294458866119
node_509: feature_name=AB_ITGB1	feature_id[332].value <= threshold=0.5304638296365738
node_510: feature_name=AB_ICAM1	feature_id[285].value > threshold=-0.4857304096221924
node_512: feature_name=AB_KDR	feature_id[262].value <= threshold=0.24193667620420456
node_513: feature_name=EEF1A1	feature_id[74].value <= threshold=5.552265405654907
node_514: feature_name=HVCN1	feature_id[111].value <= threshold=3.090839147567749
node_515: feature_name=RPLP2	feature_id[122].value <= threshold=4.543833255767822
node_516: feature_name=AB_NECTIN2	feature_id[58].value > threshold=-0.950917512178421
node_518: feature_name=TSC22D3	feature_id[93].value <= threshold=4.67331337928772
node_519: feature_name=AB_MSR1	feature_id[36].value > threshold=-0.7334540486335754
node_521: feature_name=AB_SIGLEC1	feature_id[322].value <= threshold=0.3660995215177536
node_522: feature_name=AB_CD22	feature_id[225].value > threshold=-0.5348339080810547
node_528: feature_name=AB_ENTPD1	feature_id[86].value > threshold=-0.3953884541988373
node_534: feature_name=SMIM14	feature_id[276].value <= threshold=2.0700570344924927
node_535: feature_name=LGALS1	feature_id[302].value <= threshold=3.100416660308838
node_536: feature_name=AB_RANKL	feature_id[210].value <= threshold=0.10027409717440605
Class: COVID
Rules_23	passed counts:427
node_0: feature_name=MT.CO1	feature_id[9].value > threshold=4.358513116836548
node_3278: feature_name=RPS3A	feature_id[10].value <= threshold=3.8504481315612793
node_3279: feature_name=AB_B7.H4	feature_id[4].value <= threshold=0.305957168340683
node_3280: feature_name=IFITM1	feature_id[0].value > threshold=0.1269044578075409
node_3926: feature_name=AB_CD58	feature_id[1].value > threshold=-0.4142671823501587
node_3938: feature_name=AB_HLA.ABC	feature_id[43].value <= threshold=-0.03823736123740673
node_3939: feature_name=EEF2	feature_id[31].value <= threshold=3.0280072689056396
node_3940: feature_name=MT.ATP6	feature_id[27].value <= threshold=3.4279807806015015
node_3941: feature_name=RPL17	feature_id[110].value <= threshold=3.960118055343628
node_3942: feature_name=AB_ENTPD1	feature_id[86].value > threshold=-0.6757992804050446
node_3944: feature_name=MS4A1	feature_id[282].value <= threshold=4.266592264175415
node_3945: feature_name=AB_CD82	feature_id[274].value <= threshold=0.45731082558631897
node_3946: feature_name=LINC02471	feature_id[157].value <= threshold=0.4837430715560913
node_3947: feature_name=BRK1	feature_id[245].value <= threshold=2.8980162143707275
node_3948: feature_name=FCMR	feature_id[241].value <= threshold=3.719561815261841
node_3949: feature_name=ARHGDIB	feature_id[308].value <= threshold=3.6618356704711914
node_3950: feature_name=IGKV4.1	feature_id[132].value <= threshold=7.750863313674927
node_3951: feature_name=AB_C5AR1	feature_id[38].value > threshold=-0.620093584060669
node_3953: feature_name=AB_ITGB1	feature_id[332].value <= threshold=0.762766569852829
node_3954: feature_name=CD79B	feature_id[53].value <= threshold=3.8516634702682495
node_3955: feature_name=TAGLN2	feature_id[187].value <= threshold=4.011200904846191
node_3956: feature_name=AB_ITGA6	feature_id[204].value > threshold=-0.6602783203125
node_3960: feature_name=RPL10A	feature_id[52].value <= threshold=4.153152942657471
node_3961: feature_name=AB_CDH1	feature_id[28].value <= threshold=0.20290446281433105
node_3962: feature_name=CD82	feature_id[193].value <= threshold=2.686010956764221
node_3963: feature_name=AB_CD96	feature_id[179].value <= threshold=0.2521500438451767
node_3964: feature_name=SEC61B	feature_id[240].value <= threshold=3.389415144920349
node_3965: feature_name=PNOC	feature_id[224].value <= threshold=2.3930041790008545
node_3966: feature_name=LTA4H	feature_id[211].value <= threshold=2.2552398443222046
node_3967: feature_name=IGHV3.53	feature_id[124].value <= threshold=4.225934267044067
Class: COVID
Rules_24	passed counts:374
node_0: feature_name=MT.CO1	feature_id[9].value > threshold=4.358513116836548
node_3278: feature_name=RPS3A	feature_id[10].value > threshold=3.8504481315612793
node_4478: feature_name=MT.ATP8	feature_id[5].value > threshold=1.9384474754333496
node_5720: feature_name=IFITM1	feature_id[0].value <= threshold=1.7103755474090576
node_5721: feature_name=AB_HLA.A_2	feature_id[251].value > threshold=-0.15155652165412903
node_6469: feature_name=AB_B7.H4	feature_id[4].value <= threshold=0.31857219338417053
node_6470: feature_name=RPS26	feature_id[181].value <= threshold=3.2224771976470947
node_6471: feature_name=AB_CR1	feature_id[35].value <= threshold=0.8139669597148895
node_6472: feature_name=TSC22D3	feature_id[93].value > threshold=1.9393452405929565
node_6532: feature_name=MT.ND3	feature_id[40].value <= threshold=3.1962896585464478
node_6533: feature_name=JUNB	feature_id[200].value <= threshold=3.580341100692749
node_6534: feature_name=AB_EPCAM	feature_id[33].value > threshold=-0.4569883793592453
node_6536: feature_name=IGHV1.2	feature_id[198].value <= threshold=4.470798015594482
node_6537: feature_name=AB_CD58	feature_id[1].value > threshold=-0.35371389985084534
node_6539: feature_name=AB_RANKL	feature_id[210].value <= threshold=0.13331016898155212
node_6540: feature_name=AC004687.1	feature_id[47].value <= threshold=2.328394889831543
node_6541: feature_name=AB_LAMP1	feature_id[18].value <= threshold=0.24680084735155106
node_6542: feature_name=AB_ITGA2B	feature_id[57].value > threshold=-0.594469279050827
node_6546: feature_name=LCN8	feature_id[63].value <= threshold=2.0603175163269043
node_6547: feature_name=AB_CD96	feature_id[179].value > threshold=-0.32840701937675476
node_6553: feature_name=AB_TSLPR	feature_id[78].value > threshold=-0.6543942093849182
node_6557: feature_name=AB_CD82	feature_id[274].value > threshold=-0.48251497745513916
node_6559: feature_name=AB_CD33	feature_id[300].value <= threshold=0.4848311096429825
node_6560: feature_name=RPS2	feature_id[99].value <= threshold=4.3262646198272705
node_6561: feature_name=AB_NLRP2	feature_id[192].value > threshold=-0.5421874821186066
node_6563: feature_name=AB_C5AR1	feature_id[38].value > threshold=-0.911242812871933
node_6565: feature_name=PPP1R15A	feature_id[85].value <= threshold=4.038578033447266
node_6566: feature_name=AB_LAMP1	feature_id[18].value > threshold=-0.5575666725635529
node_6568: feature_name=AB_Igkappa	feature_id[26].value <= threshold=0.9931053519248962
node_6569: feature_name=STAT1	feature_id[77].value <= threshold=2.485826015472412
node_6570: feature_name=AB_CD28	feature_id[16].value <= threshold=0.3674638420343399
node_6571: feature_name=AB_LGALS3	feature_id[305].value <= threshold=0.18488794565200806
Class: COVID
Rules_25	passed counts:371
node_0: feature_name=MT.CO1	feature_id[9].value > threshold=4.358513116836548
node_3278: feature_name=RPS3A	feature_id[10].value > threshold=3.8504481315612793
node_4478: feature_name=MT.ATP8	feature_id[5].value <= threshold=1.9384474754333496
node_4479: feature_name=EEF1G	feature_id[37].value <= threshold=1.7031750679016113
node_4480: feature_name=IGKV1D.8	feature_id[232].value <= threshold=1.2804378271102905
node_4481: feature_name=AB_BAFFR	feature_id[247].value > threshold=0.4831310361623764
node_4839: feature_name=MTRNR2L8	feature_id[270].value > threshold=3.1704137325286865
node_5249: feature_name=RPS26	feature_id[181].value <= threshold=3.173657774925232
node_5250: feature_name=AB_TCRg_d	feature_id[83].value > threshold=-0.6209699213504791
Class: COVID
Rules_26	passed counts:347
node_0: feature_name=MT.CO1	feature_id[9].value > threshold=4.358513116836548
node_3278: feature_name=RPS3A	feature_id[10].value > threshold=3.8504481315612793
node_4478: feature_name=MT.ATP8	feature_id[5].value <= threshold=1.9384474754333496
node_4479: feature_name=EEF1G	feature_id[37].value > threshold=1.7031750679016113
node_5281: feature_name=IFITM1	feature_id[0].value > threshold=1.8037341833114624
node_5605: feature_name=TSC22D3	feature_id[93].value > threshold=1.9222447276115417
node_5641: feature_name=AB_BAFF	feature_id[41].value <= threshold=0.2811782509088516
node_5642: feature_name=AB_CD40LG	feature_id[98].value > threshold=-0.28393782675266266
node_5650: feature_name=AB_CR1	feature_id[35].value <= threshold=1.0263420939445496
node_5651: feature_name=AB_CD45RA	feature_id[280].value <= threshold=1.0335572361946106
node_5652: feature_name=HSPA8	feature_id[294].value <= threshold=3.222406029701233
node_5653: feature_name=RPS4X	feature_id[141].value <= threshold=4.332679033279419
node_5654: feature_name=CD1C	feature_id[109].value <= threshold=2.143364667892456
node_5655: feature_name=CYB561A3	feature_id[196].value <= threshold=2.7477593421936035
node_5656: feature_name=AB_CD96	feature_id[179].value > threshold=-0.38702529668807983
node_5658: feature_name=LCN8	feature_id[63].value <= threshold=1.7703274488449097
node_5659: feature_name=AB_KIR2DL5A	feature_id[48].value > threshold=-0.48827415704727173
node_5661: feature_name=AB_NLRP2	feature_id[192].value <= threshold=0.2708761841058731
node_5662: feature_name=AB_MMR	feature_id[127].value <= threshold=0.3240145593881607
node_5663: feature_name=HVCN1	feature_id[111].value <= threshold=3.125582456588745
node_5664: feature_name=AB_Rat_IgG2b_K_Iso	feature_id[182].value <= threshold=0.42761772871017456
node_5665: feature_name=APOD	feature_id[315].value <= threshold=2.7541526556015015
node_5666: feature_name=LTA4H	feature_id[211].value <= threshold=2.5059473514556885
node_5667: feature_name=AB_FCRL4	feature_id[177].value <= threshold=0.22429540008306503
node_5668: feature_name=RPS5	feature_id[205].value <= threshold=4.406750679016113
Class: COVID
Rules_27	passed counts:306
node_0: feature_name=MT.CO1	feature_id[9].value <= threshold=4.358513116836548
node_1: feature_name=AB_TCRg_d	feature_id[83].value <= threshold=0.31667329370975494
node_2: feature_name=IFITM1	feature_id[0].value <= threshold=1.5929506421089172
node_3: feature_name=MT.CYB	feature_id[2].value > threshold=3.446455955505371
node_873: feature_name=AB_CR1	feature_id[35].value > threshold=0.594135195016861
node_1627: feature_name=AB_CD22	feature_id[225].value > threshold=0.2017253190279007
node_2003: feature_name=AB_BAFFR	feature_id[247].value > threshold=0.5133442282676697
node_2199: feature_name=RPS26	feature_id[181].value <= threshold=3.3121674060821533
node_2200: feature_name=HBB	feature_id[297].value <= threshold=1.6809064745903015
node_2201: feature_name=HLA.C	feature_id[75].value > threshold=2.2388492822647095
node_2215: feature_name=AB_CD45RA	feature_id[280].value <= threshold=0.9441717267036438
node_2216: feature_name=AB_CR1	feature_id[35].value <= threshold=1.5892531871795654
node_2217: feature_name=AB_NECTIN2	feature_id[58].value <= threshold=0.11608114838600159
node_2218: feature_name=TAP2	feature_id[264].value <= threshold=1.03738135099411
node_2219: feature_name=EIF1	feature_id[249].value > threshold=2.117642879486084
node_2223: feature_name=TBC1D10C	feature_id[336].value <= threshold=2.3816994428634644
node_2224: feature_name=AB_CLEC12A	feature_id[188].value <= threshold=0.43041324615478516
node_2225: feature_name=AB_CD2	feature_id[257].value > threshold=-0.9599112272262573
node_2227: feature_name=RPS26	feature_id[181].value <= threshold=3.228965163230896
node_2228: feature_name=RPL27	feature_id[112].value <= threshold=3.5878533124923706
node_2229: feature_name=TMEM258	feature_id[203].value <= threshold=2.3227344751358032
Class: COVID
Rules_28	passed counts:302
node_0: feature_name=MT.CO1	feature_id[9].value <= threshold=4.358513116836548
node_1: feature_name=AB_TCRg_d	feature_id[83].value <= threshold=0.31667329370975494
node_2: feature_name=IFITM1	feature_id[0].value <= threshold=1.5929506421089172
node_3: feature_name=MT.CYB	feature_id[2].value > threshold=3.446455955505371
node_873: feature_name=AB_CR1	feature_id[35].value > threshold=0.594135195016861
node_1627: feature_name=AB_CD22	feature_id[225].value <= threshold=0.2017253190279007
node_1628: feature_name=RPS6	feature_id[29].value <= threshold=3.9883193969726562
node_1629: feature_name=RPS10.NUDT3	feature_id[12].value <= threshold=0.9653002023696899
node_1630: feature_name=MT.ATP8	feature_id[5].value <= threshold=1.9485723972320557
node_1631: feature_name=AB_BAFFR	feature_id[247].value <= threshold=0.4058217257261276
node_1632: feature_name=AB_DR3	feature_id[281].value > threshold=-0.833704262971878
node_1636: feature_name=AHNAK	feature_id[316].value <= threshold=2.492623209953308
node_1637: feature_name=RPL10A	feature_id[52].value <= threshold=4.03137469291687
node_1638: feature_name=AB_LAG3	feature_id[154].value > threshold=-0.6002495884895325
node_1642: feature_name=AC004687.1	feature_id[47].value <= threshold=2.3771332502365112
node_1643: feature_name=CALR	feature_id[118].value <= threshold=3.0599467754364014
node_1644: feature_name=PPP1R15A	feature_id[85].value <= threshold=3.5152246952056885
node_1645: feature_name=CORO1A	feature_id[194].value <= threshold=3.2109631299972534
node_1646: feature_name=TOMM6	feature_id[208].value <= threshold=2.633919358253479
node_1647: feature_name=AB_TCR_Va24.Ja18	feature_id[334].value > threshold=-0.4503552317619324
node_1655: feature_name=AB_CD25	feature_id[161].value <= threshold=0.502892404794693
node_1656: feature_name=AB_SIGLEC7	feature_id[243].value <= threshold=0.34803397953510284
node_1657: feature_name=RPLP2	feature_id[122].value <= threshold=4.469676494598389
node_1658: feature_name=AB_HLA.A_2	feature_id[251].value <= threshold=0.43046735227108
node_1659: feature_name=HVCN1	feature_id[111].value <= threshold=3.0531471967697144
node_1660: feature_name=AB_IL21R	feature_id[340].value > threshold=-0.6560372710227966
Class: COVID
Rules_29	passed counts:297
node_0: feature_name=MT.CO1	feature_id[9].value > threshold=4.358513116836548
node_3278: feature_name=RPS3A	feature_id[10].value <= threshold=3.8504481315612793
node_3279: feature_name=AB_B7.H4	feature_id[4].value <= threshold=0.305957168340683
node_3280: feature_name=IFITM1	feature_id[0].value <= threshold=0.1269044578075409
node_3281: feature_name=AB_Igkappa	feature_id[26].value <= threshold=0.7573167085647583
node_3282: feature_name=AB_HLA.ABC	feature_id[43].value <= threshold=0.07684065774083138
node_3283: feature_name=AB_PD1	feature_id[7].value > threshold=-0.11514067277312279
node_3399: feature_name=AB_HLA.A_2	feature_id[251].value <= threshold=0.016291809268295765
node_3400: feature_name=AB_DR3	feature_id[281].value > threshold=-0.2853669077157974
node_3410: feature_name=CD52	feature_id[133].value <= threshold=3.328619599342346
node_3411: feature_name=AB_PROM1	feature_id[66].value > threshold=-0.5035943984985352
node_3413: feature_name=HLA.A	feature_id[287].value <= threshold=4.127803802490234
node_3414: feature_name=EEF1G	feature_id[37].value <= threshold=3.6209710836410522
node_3415: feature_name=AB_EPCAM	feature_id[33].value > threshold=-0.333554208278656
node_3417: feature_name=AB_ITGAL	feature_id[319].value > threshold=-0.6346267461776733
node_3421: feature_name=AB_CD44	feature_id[128].value <= threshold=0.6027329862117767
node_3422: feature_name=AB_CD80	feature_id[347].value <= threshold=0.35176530480384827
node_3423: feature_name=RPL6	feature_id[42].value <= threshold=4.17980694770813
node_3424: feature_name=RPS5	feature_id[205].value <= threshold=4.429328680038452
node_3425: feature_name=RPS8	feature_id[263].value <= threshold=5.075314044952393
node_3426: feature_name=AB_XCR1	feature_id[51].value <= threshold=0.21110719442367554
node_3427: feature_name=AB_Iglambda	feature_id[301].value > threshold=-0.5877292156219482
node_3429: feature_name=APOD	feature_id[315].value <= threshold=0.8456690907478333
node_3430: feature_name=AB_FAS	feature_id[151].value > threshold=-0.7022000551223755
node_3432: feature_name=AB_SELP	feature_id[172].value > threshold=-0.5874831080436707
node_3434: feature_name=RPL15	feature_id[222].value <= threshold=3.9405933618545532
Class: COVID
Rules_30	passed counts:288
node_0: feature_name=MT.CO1	feature_id[9].value <= threshold=4.358513116836548
node_1: feature_name=AB_TCRg_d	feature_id[83].value <= threshold=0.31667329370975494
node_2: feature_name=IFITM1	feature_id[0].value <= threshold=1.5929506421089172
node_3: feature_name=MT.CYB	feature_id[2].value > threshold=3.446455955505371
node_873: feature_name=AB_CR1	feature_id[35].value > threshold=0.594135195016861
node_1627: feature_name=AB_CD22	feature_id[225].value > threshold=0.2017253190279007
node_2003: feature_name=AB_BAFFR	feature_id[247].value <= threshold=0.5133442282676697
node_2004: feature_name=MT.ATP8	feature_id[5].value > threshold=1.8299499154090881
node_2058: feature_name=LCN8	feature_id[63].value <= threshold=0.4527101218700409
node_2059: feature_name=AB_CR1	feature_id[35].value <= threshold=1.1252630949020386
node_2060: feature_name=AB_CD45RA	feature_id[280].value <= threshold=1.0697126984596252
node_2061: feature_name=DUSP1	feature_id[67].value <= threshold=3.580932140350342
node_2062: feature_name=AB_FCRL4	feature_id[177].value <= threshold=0.09459514543414116
node_2063: feature_name=AB_HLA.ABC	feature_id[43].value > threshold=-0.3438621163368225
node_2067: feature_name=RPS26	feature_id[181].value <= threshold=4.322105884552002
node_2068: feature_name=AB_LAMP1	feature_id[18].value <= threshold=0.557422861456871
node_2069: feature_name=AB_Podocalyxin	feature_id[123].value > threshold=-0.5557353794574738
node_2077: feature_name=AB_MSR1	feature_id[36].value > threshold=-0.8045794069766998
node_2081: feature_name=B2M	feature_id[137].value > threshold=3.3267695903778076
node_2085: feature_name=AC004687.1	feature_id[47].value <= threshold=1.1727371215820312
node_2086: feature_name=AB_HLA.ABC	feature_id[43].value <= threshold=0.8948170840740204
node_2087: feature_name=PLD4	feature_id[220].value <= threshold=2.3824692964553833
node_2088: feature_name=AB_NECTIN2	feature_id[58].value <= threshold=0.3367340862751007
node_2089: feature_name=IGFLR1	feature_id[148].value <= threshold=2.4619314670562744
node_2090: feature_name=AB_CD101	feature_id[121].value > threshold=-0.7898941040039062
node_2092: feature_name=AB_DPP4	feature_id[339].value > threshold=-0.6607047617435455
node_2094: feature_name=RPS7	feature_id[185].value <= threshold=4.516131401062012
node_2095: feature_name=AB_TNFRSF9	feature_id[76].value <= threshold=0.3605669140815735
node_2096: feature_name=CD180	feature_id[338].value <= threshold=1.8239275813102722
node_2097: feature_name=SMIM14	feature_id[276].value <= threshold=2.47054660320282
node_2098: feature_name=AB_NCR1	feature_id[265].value > threshold=-0.6467968225479126
node_2102: feature_name=AB_NLRP2	feature_id[192].value > threshold=-0.5474941730499268
node_2106: feature_name=LTA4H	feature_id[211].value <= threshold=2.5456275939941406
node_2107: feature_name=AB_DPP4	feature_id[339].value <= threshold=0.367547407746315
Class: COVID
Rules_31	passed counts:268
node_0: feature_name=MT.CO1	feature_id[9].value > threshold=4.358513116836548
node_3278: feature_name=RPS3A	feature_id[10].value > threshold=3.8504481315612793
node_4478: feature_name=MT.ATP8	feature_id[5].value <= threshold=1.9384474754333496
node_4479: feature_name=EEF1G	feature_id[37].value <= threshold=1.7031750679016113
node_4480: feature_name=IGKV1D.8	feature_id[232].value <= threshold=1.2804378271102905
node_4481: feature_name=AB_BAFFR	feature_id[247].value > threshold=0.4831310361623764
node_4839: feature_name=MTRNR2L8	feature_id[270].value <= threshold=3.1704137325286865
node_4840: feature_name=AB_CD71	feature_id[318].value > threshold=0.10566412284970284
node_5136: feature_name=AB_CD22	feature_id[225].value > threshold=0.5052859485149384
node_5210: feature_name=RPS26	feature_id[181].value <= threshold=4.539472579956055
node_5211: feature_name=RPL23	feature_id[244].value <= threshold=2.9073089361190796
node_5212: feature_name=AB_TNFRSF8	feature_id[311].value <= threshold=-0.004182544944342226
node_5213: feature_name=AB_ITGB7	feature_id[92].value <= threshold=0.44598518311977386
node_5214: feature_name=AB_CD163	feature_id[102].value <= threshold=0.19165635854005814
node_5215: feature_name=MT.ND2	feature_id[69].value <= threshold=4.302100658416748
node_5216: feature_name=LTB	feature_id[3].value <= threshold=4.101759433746338
node_5217: feature_name=CD79B	feature_id[53].value <= threshold=3.201382040977478
node_5218: feature_name=AB_ICAM1	feature_id[285].value > threshold=-0.22317501157522202
node_5222: feature_name=MT.ND1	feature_id[95].value <= threshold=3.61785626411438
node_5223: feature_name=AB_SELP	feature_id[172].value <= threshold=0.47861845791339874
Class: COVID
Rules_32	passed counts:268
node_0: feature_name=MT.CO1	feature_id[9].value <= threshold=4.358513116836548
node_1: feature_name=AB_TCRg_d	feature_id[83].value <= threshold=0.31667329370975494
node_2: feature_name=IFITM1	feature_id[0].value <= threshold=1.5929506421089172
node_3: feature_name=MT.CYB	feature_id[2].value <= threshold=3.446455955505371
node_4: feature_name=AB_PD1	feature_id[7].value > threshold=-0.26765264570713043
node_334: feature_name=AB_HLA.A_2	feature_id[251].value <= threshold=-0.0758565366268158
node_335: feature_name=EEF1G	feature_id[37].value > threshold=2.466157913208008
node_589: feature_name=AB_CR1	feature_id[35].value <= threshold=0.8769274353981018
node_590: feature_name=RPS4Y1	feature_id[14].value > threshold=1.287293553352356
node_624: feature_name=LCN8	feature_id[63].value <= threshold=0.5380323529243469
node_625: feature_name=AB_CD8	feature_id[219].value > threshold=-0.359224796295166
node_645: feature_name=AB_CR1	feature_id[35].value <= threshold=0.6854041218757629
node_646: feature_name=UBE2W	feature_id[207].value <= threshold=1.751582145690918
node_647: feature_name=AB_ICAM1	feature_id[285].value <= threshold=0.7298179268836975
node_648: feature_name=TCL1A	feature_id[152].value <= threshold=3.4324889183044434
node_649: feature_name=PLD4	feature_id[220].value <= threshold=2.692903161048889
node_650: feature_name=TAGLN2	feature_id[187].value <= threshold=3.2104302644729614
node_651: feature_name=AB_FCRL5	feature_id[199].value > threshold=-0.7458176016807556
node_653: feature_name=AB_THY1	feature_id[206].value > threshold=-0.7320623993873596
node_655: feature_name=AB_CD80	feature_id[347].value <= threshold=0.2550516650080681
node_656: feature_name=AB_CD70	feature_id[70].value <= threshold=0.3132685348391533
node_657: feature_name=AB_THY1	feature_id[206].value <= threshold=0.19054926186800003
node_658: feature_name=AB_CXCR4	feature_id[344].value <= threshold=0.39914317429065704
node_659: feature_name=KLF2	feature_id[218].value <= threshold=3.2464985847473145
node_660: feature_name=AB_CD45RA	feature_id[280].value > threshold=-0.1590263471007347
Class: COVID
Rules_33	passed counts:253
node_0: feature_name=MT.CO1	feature_id[9].value <= threshold=4.358513116836548
node_1: feature_name=AB_TCRg_d	feature_id[83].value <= threshold=0.31667329370975494
node_2: feature_name=IFITM1	feature_id[0].value <= threshold=1.5929506421089172
node_3: feature_name=MT.CYB	feature_id[2].value > threshold=3.446455955505371
node_873: feature_name=AB_CR1	feature_id[35].value <= threshold=0.594135195016861
node_874: feature_name=LCN8	feature_id[63].value <= threshold=0.5316608250141144
node_875: feature_name=AB_CD58	feature_id[1].value > threshold=-0.29384300112724304
node_937: feature_name=RPL6	feature_id[42].value > threshold=3.1844234466552734
node_1069: feature_name=AB_HLA.ABC	feature_id[43].value <= threshold=0.060091808438301086
node_1070: feature_name=MT.ATP6	feature_id[27].value <= threshold=2.620622992515564
node_1071: feature_name=AB_CDH5	feature_id[11].value > threshold=-0.3779503256082535
node_1077: feature_name=AB_CD45RA	feature_id[280].value <= threshold=0.7050819993019104
node_1078: feature_name=AB_CD58	feature_id[1].value > threshold=-0.2477673813700676
node_1084: feature_name=AB_TNFRSF8	feature_id[311].value <= threshold=0.13882741332054138
node_1085: feature_name=MT.CYB	feature_id[2].value <= threshold=4.469132900238037
node_1086: feature_name=RPS26	feature_id[181].value <= threshold=4.735690116882324
node_1087: feature_name=AB_RANKL	feature_id[210].value > threshold=-0.614759624004364
node_1089: feature_name=ZFP36	feature_id[146].value <= threshold=4.316105604171753
node_1090: feature_name=AB_LAMP1	feature_id[18].value <= threshold=0.6001633256673813
node_1091: feature_name=LY86	feature_id[266].value <= threshold=2.4264413118362427
node_1092: feature_name=AB_LILRB1	feature_id[303].value > threshold=-0.7155517041683197
node_1094: feature_name=SLC2A3	feature_id[306].value <= threshold=2.9626749753952026
node_1095: feature_name=IGKV4.1	feature_id[132].value <= threshold=4.9744157791137695
node_1096: feature_name=AB_CD62L	feature_id[100].value <= threshold=0.931598961353302
node_1097: feature_name=AB_HLA.ABC	feature_id[43].value <= threshold=0.05432715453207493
node_1098: feature_name=IGKV1D.39	feature_id[325].value <= threshold=0.587267279624939
node_1099: feature_name=PABPC1	feature_id[252].value <= threshold=3.4224157333374023
Class: COVID
Rules_34	passed counts:245
node_0: feature_name=MT.CO1	feature_id[9].value > threshold=4.358513116836548
node_3278: feature_name=RPS3A	feature_id[10].value > threshold=3.8504481315612793
node_4478: feature_name=MT.ATP8	feature_id[5].value > threshold=1.9384474754333496
node_5720: feature_name=IFITM1	feature_id[0].value > threshold=1.7103755474090576
node_7168: feature_name=AB_B7.H4	feature_id[4].value <= threshold=0.24540181457996368
node_7169: feature_name=IFITM1	feature_id[0].value <= threshold=2.2864338159561157
node_7170: feature_name=AB_CD40LG	feature_id[98].value > threshold=-0.3541171997785568
node_7186: feature_name=AB_CR1	feature_id[35].value <= threshold=0.7790626585483551
node_7187: feature_name=TSC22D3	feature_id[93].value > threshold=2.6708542108535767
node_7289: feature_name=MT.CO1	feature_id[9].value <= threshold=4.899744987487793
node_7290: feature_name=BCL7A	feature_id[162].value <= threshold=2.291864037513733
node_7291: feature_name=AB_ITGA2B	feature_id[57].value > threshold=-0.5458768010139465
node_7297: feature_name=AB_CD28	feature_id[16].value <= threshold=0.41577744483947754
node_7298: feature_name=AB_TCR	feature_id[73].value <= threshold=0.30177000164985657
node_7299: feature_name=RPS26	feature_id[181].value <= threshold=3.844908833503723
node_7300: feature_name=AB_Igkappa	feature_id[26].value <= threshold=1.1391776204109192
node_7301: feature_name=TRA2B	feature_id[254].value <= threshold=2.6830880641937256
node_7302: feature_name=CYB561A3	feature_id[196].value <= threshold=2.940824866294861
node_7303: feature_name=AB_CCR4	feature_id[150].value <= threshold=0.5102978348731995
node_7304: feature_name=AB_CD58	feature_id[1].value <= threshold=0.14712774008512497
node_7305: feature_name=LY86	feature_id[266].value <= threshold=2.7134146690368652
node_7306: feature_name=AB_LAMP1	feature_id[18].value > threshold=-0.45057283341884613
node_7308: feature_name=AB_DPP4	feature_id[339].value > threshold=-0.5925208628177643
node_7310: feature_name=EEF1A1	feature_id[74].value <= threshold=5.478187799453735
node_7311: feature_name=ZFP36	feature_id[146].value <= threshold=4.1532546281814575
node_7312: feature_name=RPS3A	feature_id[10].value <= threshold=4.632807493209839
Class: COVID
Rules_35	passed counts:236
node_0: feature_name=MT.CO1	feature_id[9].value <= threshold=4.358513116836548
node_1: feature_name=AB_TCRg_d	feature_id[83].value <= threshold=0.31667329370975494
node_2: feature_name=IFITM1	feature_id[0].value <= threshold=1.5929506421089172
node_3: feature_name=MT.CYB	feature_id[2].value > threshold=3.446455955505371
node_873: feature_name=AB_CR1	feature_id[35].value <= threshold=0.594135195016861
node_874: feature_name=LCN8	feature_id[63].value <= threshold=0.5316608250141144
node_875: feature_name=AB_CD58	feature_id[1].value > threshold=-0.29384300112724304
node_937: feature_name=RPL6	feature_id[42].value > threshold=3.1844234466552734
node_1069: feature_name=AB_HLA.ABC	feature_id[43].value > threshold=0.060091808438301086
node_1267: feature_name=AB_Igkappa	feature_id[26].value <= threshold=0.9057539403438568
node_1268: feature_name=AB_CD45RA	feature_id[280].value <= threshold=1.094188630580902
node_1269: feature_name=AB_CD45RA	feature_id[280].value <= threshold=0.6186975538730621
node_1270: feature_name=AB_CDH5	feature_id[11].value > threshold=-0.5810455679893494
node_1272: feature_name=AB_CD82	feature_id[274].value <= threshold=0.6165317893028259
node_1273: feature_name=PPP1R15A	feature_id[85].value <= threshold=3.844502568244934
node_1274: feature_name=AB_GITR	feature_id[136].value <= threshold=0.28702564537525177
node_1275: feature_name=RPL6	feature_id[42].value > threshold=3.833083987236023
node_1383: feature_name=AB_CD62L	feature_id[100].value <= threshold=0.6119858920574188
node_1384: feature_name=AB_EPCAM	feature_id[33].value > threshold=-0.3555495887994766
node_1388: feature_name=HLA.DOB	feature_id[228].value <= threshold=2.6167116165161133
node_1389: feature_name=MCL1	feature_id[317].value <= threshold=2.39713191986084
node_1390: feature_name=AB_LGALS3	feature_id[305].value > threshold=-0.4382554739713669
node_1394: feature_name=AB_GITR	feature_id[136].value <= threshold=0.2375197485089302
node_1395: feature_name=AB_CDH1	feature_id[28].value <= threshold=0.2603917643427849
node_1396: feature_name=DDX3Y	feature_id[331].value <= threshold=2.59927761554718
node_1397: feature_name=ITGB2	feature_id[235].value <= threshold=2.4133336544036865
node_1398: feature_name=PTP4A1	feature_id[277].value <= threshold=1.5552841424942017
node_1399: feature_name=RPS26	feature_id[181].value <= threshold=5.009442090988159
node_1400: feature_name=AB_FCRL4	feature_id[177].value <= threshold=0.25923214107751846
node_1401: feature_name=AB_TCR_Va7.2	feature_id[174].value <= threshold=0.4638970196247101
node_1402: feature_name=RPL22	feature_id[291].value <= threshold=4.175975561141968
node_1403: feature_name=AB_FAS	feature_id[151].value <= threshold=0.23201245069503784
node_1404: feature_name=AB_CD81	feature_id[166].value <= threshold=0.6688366830348969
node_1405: feature_name=AB_KLRK1	feature_id[147].value <= threshold=0.37010717391967773
node_1406: feature_name=AB_LIGHT	feature_id[238].value <= threshold=0.39049920439720154
node_1407: feature_name=AB_ITGA2B	feature_id[57].value > threshold=-0.5260551273822784
node_1411: feature_name=AB_TNFRSF17	feature_id[217].value > threshold=-0.38797296583652496
node_1415: feature_name=VPS51	feature_id[190].value <= threshold=2.2609845399856567
Class: COVID
Rules_36	passed counts:217
node_0: feature_name=MT.CO1	feature_id[9].value > threshold=4.358513116836548
node_3278: feature_name=RPS3A	feature_id[10].value > threshold=3.8504481315612793
node_4478: feature_name=MT.ATP8	feature_id[5].value > threshold=1.9384474754333496
node_5720: feature_name=IFITM1	feature_id[0].value <= threshold=1.7103755474090576
node_5721: feature_name=AB_HLA.A_2	feature_id[251].value > threshold=-0.15155652165412903
node_6469: feature_name=AB_B7.H4	feature_id[4].value <= threshold=0.31857219338417053
node_6470: feature_name=RPS26	feature_id[181].value > threshold=3.2224771976470947
node_6716: feature_name=RPS4Y1	feature_id[14].value > threshold=0.4498777985572815
node_6954: feature_name=RPS2	feature_id[99].value <= threshold=3.0331448316574097
node_6955: feature_name=HLA.B	feature_id[97].value <= threshold=3.526835799217224
node_6956: feature_name=HLA.C	feature_id[75].value <= threshold=3.0557782649993896
node_6957: feature_name=AB_LAMP1	feature_id[18].value <= threshold=0.14180074632167816
node_6958: feature_name=EEF1A1	feature_id[74].value > threshold=4.421327590942383
node_6964: feature_name=DUSP1	feature_id[67].value <= threshold=3.411008358001709
node_6965: feature_name=AB_TCR	feature_id[73].value > threshold=-0.6709651947021484
node_6967: feature_name=UBE2L6	feature_id[158].value <= threshold=2.603247880935669
node_6968: feature_name=COX5A	feature_id[120].value <= threshold=2.2715439796447754
node_6969: feature_name=AB_Igkappa	feature_id[26].value <= threshold=1.2931520342826843
node_6970: feature_name=ARL4A	feature_id[314].value <= threshold=2.6579678058624268
node_6971: feature_name=AB_HLA.A_2	feature_id[251].value > threshold=-0.15031111240386963
node_6973: feature_name=AB_NLRP2	feature_id[192].value <= threshold=0.2146872878074646
Class: LPS
Rules_37	passed counts:198
node_0: feature_name=MT.CO1	feature_id[9].value > threshold=4.358513116836548
node_3278: feature_name=RPS3A	feature_id[10].value > threshold=3.8504481315612793
node_4478: feature_name=MT.ATP8	feature_id[5].value > threshold=1.9384474754333496
node_5720: feature_name=IFITM1	feature_id[0].value <= threshold=1.7103755474090576
node_5721: feature_name=AB_HLA.A_2	feature_id[251].value > threshold=-0.15155652165412903
node_6469: feature_name=AB_B7.H4	feature_id[4].value <= threshold=0.31857219338417053
node_6470: feature_name=RPS26	feature_id[181].value > threshold=3.2224771976470947
node_6716: feature_name=RPS4Y1	feature_id[14].value > threshold=0.4498777985572815
node_6954: feature_name=RPS2	feature_id[99].value > threshold=3.0331448316574097
node_7026: feature_name=AB_BAFFR	feature_id[247].value > threshold=0.312981516122818
node_7096: feature_name=AB_HLA.ABC	feature_id[43].value <= threshold=0.34592635929584503
node_7097: feature_name=S100A8	feature_id[15].value <= threshold=2.0043317675590515
node_7098: feature_name=AB_CD141	feature_id[326].value > threshold=-0.3919229954481125
node_7104: feature_name=AB_CLEC12A	feature_id[188].value > threshold=-0.5893999338150024
node_7108: feature_name=TCF25	feature_id[221].value <= threshold=2.357197642326355
node_7109: feature_name=SEC61B	feature_id[240].value <= threshold=1.939922034740448
node_7110: feature_name=TSC22D3	feature_id[93].value <= threshold=4.063692331314087
node_7111: feature_name=AB_LIGHT	feature_id[238].value <= threshold=0.463165745139122
node_7112: feature_name=AB_Mouse_IgG2a_K_Iso	feature_id[131].value > threshold=-0.4480459839105606
Class: Healthy
Rules_38	passed counts:196
node_0: feature_name=MT.CO1	feature_id[9].value > threshold=4.358513116836548
node_3278: feature_name=RPS3A	feature_id[10].value > threshold=3.8504481315612793
node_4478: feature_name=MT.ATP8	feature_id[5].value > threshold=1.9384474754333496
node_5720: feature_name=IFITM1	feature_id[0].value <= threshold=1.7103755474090576
node_5721: feature_name=AB_HLA.A_2	feature_id[251].value <= threshold=-0.15155652165412903
node_5722: feature_name=RPS2	feature_id[99].value <= threshold=2.907162308692932
node_5723: feature_name=RPS4Y1	feature_id[14].value > threshold=0.5332381725311279
node_5805: feature_name=RPS26	feature_id[181].value > threshold=3.050287127494812
node_5837: feature_name=RPL37A	feature_id[273].value <= threshold=2.826963782310486
node_5838: feature_name=FOS	feature_id[25].value <= threshold=2.817044258117676
node_5839: feature_name=HLA.C	feature_id[75].value <= threshold=3.3044981956481934
node_5840: feature_name=ACTB	feature_id[59].value > threshold=2.7207205295562744
node_5842: feature_name=AB_EPCAM	feature_id[33].value <= threshold=0.3233506381511688
node_5843: feature_name=CD83	feature_id[231].value <= threshold=2.9928035736083984
node_5844: feature_name=CD82	feature_id[193].value <= threshold=2.5941919088363647
node_5845: feature_name=MT.ND4L	feature_id[22].value > threshold=2.2770442962646484
Class: LPS
Rules_39	passed counts:194
node_0: feature_name=MT.CO1	feature_id[9].value > threshold=4.358513116836548
node_3278: feature_name=RPS3A	feature_id[10].value > threshold=3.8504481315612793
node_4478: feature_name=MT.ATP8	feature_id[5].value > threshold=1.9384474754333496
node_5720: feature_name=IFITM1	feature_id[0].value <= threshold=1.7103755474090576
node_5721: feature_name=AB_HLA.A_2	feature_id[251].value > threshold=-0.15155652165412903
node_6469: feature_name=AB_B7.H4	feature_id[4].value > threshold=0.31857219338417053
node_7143: feature_name=HLA.C	feature_id[75].value <= threshold=3.7702889442443848
node_7144: feature_name=RPL37	feature_id[201].value <= threshold=4.348499774932861
node_7145: feature_name=AB_LIGHT	feature_id[238].value > threshold=0.32326410710811615
Class: LPS
Rules_40	passed counts:186
node_0: feature_name=MT.CO1	feature_id[9].value <= threshold=4.358513116836548
node_1: feature_name=AB_TCRg_d	feature_id[83].value <= threshold=0.31667329370975494
node_2: feature_name=IFITM1	feature_id[0].value <= threshold=1.5929506421089172
node_3: feature_name=MT.CYB	feature_id[2].value > threshold=3.446455955505371
node_873: feature_name=AB_CR1	feature_id[35].value <= threshold=0.594135195016861
node_874: feature_name=LCN8	feature_id[63].value <= threshold=0.5316608250141144
node_875: feature_name=AB_CD58	feature_id[1].value > threshold=-0.29384300112724304
node_937: feature_name=RPL6	feature_id[42].value > threshold=3.1844234466552734
node_1069: feature_name=AB_HLA.ABC	feature_id[43].value > threshold=0.060091808438301086
node_1267: feature_name=AB_Igkappa	feature_id[26].value <= threshold=0.9057539403438568
node_1268: feature_name=AB_CD45RA	feature_id[280].value <= threshold=1.094188630580902
node_1269: feature_name=AB_CD45RA	feature_id[280].value > threshold=0.6186975538730621
node_1457: feature_name=AB_HLA.ABC	feature_id[43].value > threshold=0.4025728851556778
node_1511: feature_name=AB_CD226	feature_id[21].value > threshold=-0.4872010201215744
node_1515: feature_name=AB_CD80	feature_id[347].value > threshold=-0.6408436894416809
node_1517: feature_name=AB_TNFRSF8	feature_id[311].value <= threshold=0.1288868859410286
node_1518: feature_name=AB_HLA.A_2	feature_id[251].value <= threshold=0.41640377044677734
node_1519: feature_name=AB_c.Met	feature_id[60].value <= threshold=0.8225456550717354
node_1520: feature_name=TXNIP	feature_id[155].value <= threshold=4.8030853271484375
node_1521: feature_name=SEC61G	feature_id[227].value <= threshold=2.55971097946167
node_1522: feature_name=RPS2	feature_id[99].value <= threshold=4.361096620559692
node_1523: feature_name=PELI1	feature_id[170].value <= threshold=2.704480767250061
node_1524: feature_name=EIF3L	feature_id[61].value <= threshold=2.893399953842163
node_1525: feature_name=MT.ND2	feature_id[69].value <= threshold=4.169485569000244
node_1526: feature_name=AB_FCRL4	feature_id[177].value > threshold=-0.5109295845031738
Class: COVID
Rules_41	passed counts:182
node_0: feature_name=MT.CO1	feature_id[9].value <= threshold=4.358513116836548
node_1: feature_name=AB_TCRg_d	feature_id[83].value > threshold=0.31667329370975494
node_3253: feature_name=AB_TNFRSF17	feature_id[217].value > threshold=0.31875234842300415
node_3263: feature_name=HLA.C	feature_id[75].value <= threshold=3.5827903747558594
node_3264: feature_name=FOS	feature_id[25].value <= threshold=3.3222997188568115
node_3265: feature_name=MAP3K8	feature_id[348].value <= threshold=2.3227771520614624
node_3266: feature_name=XBP1	feature_id[175].value <= threshold=1.9008910655975342
Class: LPS
Rules_42	passed counts:181
node_0: feature_name=MT.CO1	feature_id[9].value > threshold=4.358513116836548
node_3278: feature_name=RPS3A	feature_id[10].value > threshold=3.8504481315612793
node_4478: feature_name=MT.ATP8	feature_id[5].value <= threshold=1.9384474754333496
node_4479: feature_name=EEF1G	feature_id[37].value > threshold=1.7031750679016113
node_5281: feature_name=IFITM1	feature_id[0].value <= threshold=1.8037341833114624
node_5282: feature_name=TSC22D3	feature_id[93].value > threshold=2.0097349882125854
node_5372: feature_name=AB_CR1	feature_id[35].value <= threshold=0.7810313105583191
node_5373: feature_name=AB_TCR_Va24.Ja18	feature_id[334].value > threshold=-0.3459817171096802
node_5389: feature_name=RPS26	feature_id[181].value <= threshold=3.6206142902374268
node_5390: feature_name=LCN8	feature_id[63].value <= threshold=0.6223924160003662
node_5391: feature_name=AB_CD96	feature_id[179].value <= threshold=0.2578647807240486
node_5392: feature_name=EIF3F	feature_id[261].value <= threshold=3.084192991256714
node_5393: feature_name=MT.CYB	feature_id[2].value <= threshold=3.9247723817825317
node_5394: feature_name=ARL4A	feature_id[314].value <= threshold=2.5907448530197144
node_5395: feature_name=AB_CD58	feature_id[1].value > threshold=-0.198833666741848
node_5403: feature_name=ARPC4	feature_id[138].value <= threshold=2.7151989936828613
node_5404: feature_name=AB_ITGA6	feature_id[204].value > threshold=-0.3030466288328171
node_5412: feature_name=AB_CD244	feature_id[115].value > threshold=-0.6587377190589905
node_5414: feature_name=ISG15	feature_id[50].value <= threshold=1.7785794138908386
node_5415: feature_name=AB_CD40LG	feature_id[98].value <= threshold=0.19378183037042618
node_5416: feature_name=PTPN6	feature_id[312].value <= threshold=2.7383310794830322
node_5417: feature_name=AB_BAFFR	feature_id[247].value > threshold=-0.4526027888059616
Class: COVID
Rules_43	passed counts:179
node_0: feature_name=MT.CO1	feature_id[9].value > threshold=4.358513116836548
node_3278: feature_name=RPS3A	feature_id[10].value <= threshold=3.8504481315612793
node_3279: feature_name=AB_B7.H4	feature_id[4].value <= threshold=0.305957168340683
node_3280: feature_name=IFITM1	feature_id[0].value <= threshold=0.1269044578075409
node_3281: feature_name=AB_Igkappa	feature_id[26].value <= threshold=0.7573167085647583
node_3282: feature_name=AB_HLA.ABC	feature_id[43].value > threshold=0.07684065774083138
node_3494: feature_name=AB_CR1	feature_id[35].value > threshold=0.6596799492835999
node_3722: feature_name=AB_Iglambda	feature_id[301].value <= threshold=0.4791009724140167
node_3723: feature_name=IGFLR1	feature_id[148].value <= threshold=1.6013357639312744
node_3724: feature_name=AB_ITGA6	feature_id[204].value > threshold=-0.697177529335022
node_3726: feature_name=AB_THY1	feature_id[206].value > threshold=-0.7926687896251678
node_3728: feature_name=AB_BAFFR	feature_id[247].value <= threshold=0.46620775759220123
node_3729: feature_name=RPS10.NUDT3	feature_id[12].value <= threshold=1.4663479328155518
node_3730: feature_name=IL2RG	feature_id[329].value <= threshold=3.1221107244491577
node_3731: feature_name=AB_IgA	feature_id[342].value <= threshold=1.746652364730835
node_3732: feature_name=LCN8	feature_id[63].value <= threshold=2.2079663276672363
node_3733: feature_name=FXYD5	feature_id[272].value <= threshold=3.1410768032073975
node_3734: feature_name=RIPOR2	feature_id[149].value <= threshold=3.392393946647644
node_3735: feature_name=EEF1A1	feature_id[74].value <= threshold=5.429492950439453
node_3736: feature_name=IGKV1D.39	feature_id[325].value <= threshold=2.6218684911727905
node_3737: feature_name=TXNIP	feature_id[155].value <= threshold=4.405873775482178
Class: COVID
Rules_44	passed counts:178
node_0: feature_name=MT.CO1	feature_id[9].value <= threshold=4.358513116836548
node_1: feature_name=AB_TCRg_d	feature_id[83].value <= threshold=0.31667329370975494
node_2: feature_name=IFITM1	feature_id[0].value <= threshold=1.5929506421089172
node_3: feature_name=MT.CYB	feature_id[2].value <= threshold=3.446455955505371
node_4: feature_name=AB_PD1	feature_id[7].value > threshold=-0.26765264570713043
node_334: feature_name=AB_HLA.A_2	feature_id[251].value <= threshold=-0.0758565366268158
node_335: feature_name=EEF1G	feature_id[37].value <= threshold=2.466157913208008
node_336: feature_name=MT.CO2	feature_id[44].value <= threshold=4.104784250259399
node_337: feature_name=AB_FAS	feature_id[151].value <= threshold=0.6178378164768219
node_338: feature_name=MT.ND4	feature_id[32].value > threshold=2.971144199371338
node_468: feature_name=MT.ND4	feature_id[32].value > threshold=2.9755996465682983
node_472: feature_name=AB_NLRP2	feature_id[192].value <= threshold=0.09255928173661232
node_473: feature_name=AB_PROM1	feature_id[66].value <= threshold=0.1268356293439865
node_474: feature_name=DRAP1	feature_id[130].value <= threshold=2.088655114173889
node_475: feature_name=PABPC1	feature_id[252].value <= threshold=3.33650279045105
node_476: feature_name=CD82	feature_id[193].value <= threshold=2.5911227464675903
node_477: feature_name=IGFLR1	feature_id[148].value <= threshold=2.1917346715927124
node_478: feature_name=RPS26	feature_id[181].value <= threshold=4.854318141937256
Class: COVID
Rules_45	passed counts:175
node_0: feature_name=MT.CO1	feature_id[9].value > threshold=4.358513116836548
node_3278: feature_name=RPS3A	feature_id[10].value > threshold=3.8504481315612793
node_4478: feature_name=MT.ATP8	feature_id[5].value > threshold=1.9384474754333496
node_5720: feature_name=IFITM1	feature_id[0].value <= threshold=1.7103755474090576
node_5721: feature_name=AB_HLA.A_2	feature_id[251].value <= threshold=-0.15155652165412903
node_5722: feature_name=RPS2	feature_id[99].value > threshold=2.907162308692932
node_5906: feature_name=S100A8	feature_id[15].value <= threshold=1.3974983096122742
node_5907: feature_name=AB_CD22	feature_id[225].value <= threshold=0.3149286359548569
node_5908: feature_name=IGKV1D.8	feature_id[232].value <= threshold=1.7807119488716125
node_5909: feature_name=RPL37	feature_id[201].value <= threshold=3.655715823173523
node_5910: feature_name=JUNB	feature_id[200].value > threshold=2.4775999784469604
node_5972: feature_name=RPS7	feature_id[185].value > threshold=3.6818045377731323
node_6002: feature_name=AB_IL2RB	feature_id[106].value <= threshold=-0.01821795478463173
node_6003: feature_name=RPS18	feature_id[313].value > threshold=3.3486253023147583
node_6007: feature_name=DUSP1	feature_id[67].value > threshold=1.1282292008399963
node_6013: feature_name=LGALS1	feature_id[302].value <= threshold=2.536607265472412
node_6014: feature_name=IGHV3.53	feature_id[124].value <= threshold=0.3944360613822937
node_6015: feature_name=AB_LILRB1	feature_id[303].value <= threshold=0.27703000605106354
node_6016: feature_name=AB_DPP4	feature_id[339].value <= threshold=0.3364899754524231
node_6017: feature_name=TRA2B	feature_id[254].value <= threshold=2.7491577863693237
node_6018: feature_name=B2M	feature_id[137].value > threshold=3.566802501678467
node_6020: feature_name=MTRNR2L12	feature_id[349].value <= threshold=4.290855407714844
Class: Healthy
Rules_46	passed counts:170
node_0: feature_name=MT.CO1	feature_id[9].value > threshold=4.358513116836548
node_3278: feature_name=RPS3A	feature_id[10].value > threshold=3.8504481315612793
node_4478: feature_name=MT.ATP8	feature_id[5].value <= threshold=1.9384474754333496
node_4479: feature_name=EEF1G	feature_id[37].value <= threshold=1.7031750679016113
node_4480: feature_name=IGKV1D.8	feature_id[232].value <= threshold=1.2804378271102905
node_4481: feature_name=AB_BAFFR	feature_id[247].value > threshold=0.4831310361623764
node_4839: feature_name=MTRNR2L8	feature_id[270].value <= threshold=3.1704137325286865
node_4840: feature_name=AB_CD71	feature_id[318].value <= threshold=0.10566412284970284
node_4841: feature_name=MT.ND4L	feature_id[22].value <= threshold=3.4559438228607178
node_4842: feature_name=FOSB	feature_id[328].value > threshold=1.9401051998138428
node_4978: feature_name=AB_BAFFR	feature_id[247].value <= threshold=0.8376863300800323
node_4979: feature_name=AB_IL4R	feature_id[248].value > threshold=-0.5736452043056488
node_4981: feature_name=AB_NLRP2	feature_id[192].value <= threshold=-0.0871986523270607
node_4982: feature_name=AB_NECTIN2	feature_id[58].value > threshold=-0.7115150392055511
node_4986: feature_name=MT.ATP6	feature_id[27].value <= threshold=4.198271751403809
node_4987: feature_name=PNRC1	feature_id[125].value > threshold=0.5410447120666504
node_4991: feature_name=AB_langerin	feature_id[195].value > threshold=-0.573899894952774
node_4995: feature_name=RPL37A	feature_id[273].value <= threshold=3.8621286153793335
node_4996: feature_name=DDX39B	feature_id[90].value <= threshold=1.0981076061725616
node_4997: feature_name=AB_DR3	feature_id[281].value <= threshold=0.12711482495069504
node_4998: feature_name=AB_PECAM1	feature_id[324].value > threshold=-0.9855780601501465
Class: COVID
Rules_47	passed counts:167
node_0: feature_name=MT.CO1	feature_id[9].value > threshold=4.358513116836548
node_3278: feature_name=RPS3A	feature_id[10].value > threshold=3.8504481315612793
node_4478: feature_name=MT.ATP8	feature_id[5].value <= threshold=1.9384474754333496
node_4479: feature_name=EEF1G	feature_id[37].value <= threshold=1.7031750679016113
node_4480: feature_name=IGKV1D.8	feature_id[232].value <= threshold=1.2804378271102905
node_4481: feature_name=AB_BAFFR	feature_id[247].value <= threshold=0.4831310361623764
node_4482: feature_name=AB_GITR	feature_id[136].value > threshold=-0.5838926434516907
node_4516: feature_name=RPL17	feature_id[110].value <= threshold=3.008119583129883
node_4517: feature_name=AB_LGALS3	feature_id[305].value <= threshold=0.27773624658584595
node_4518: feature_name=EEF1A1	feature_id[74].value <= threshold=5.550800800323486
node_4519: feature_name=RPS14	feature_id[237].value <= threshold=4.378549098968506
node_4520: feature_name=AB_ITGB1	feature_id[332].value > threshold=-0.9553701877593994
node_4528: feature_name=AB_IgM	feature_id[191].value <= threshold=1.4133946299552917
node_4529: feature_name=AB_TNFRSF8	feature_id[311].value <= threshold=-0.3784656226634979
node_4530: feature_name=RPL3	feature_id[96].value <= threshold=3.8422329425811768
node_4531: feature_name=AB_CXCR4	feature_id[344].value > threshold=-0.7637755572795868
node_4535: feature_name=AB_TNFRSF8	feature_id[311].value <= threshold=-0.3811412453651428
node_4536: feature_name=AB_VCAM1	feature_id[94].value > threshold=-1.094190537929535
node_4538: feature_name=AB_ITGB1	feature_id[332].value <= threshold=0.5005254596471786
node_4539: feature_name=MT.ND5	feature_id[17].value > threshold=0.47530776262283325
node_4541: feature_name=AB_B7.H4	feature_id[4].value <= threshold=-0.09133293107151985
node_4542: feature_name=HLA.C	feature_id[75].value > threshold=2.1135361194610596
node_4546: feature_name=AB_SELP	feature_id[172].value > threshold=-0.98100346326828
node_4548: feature_name=RPL4	feature_id[72].value <= threshold=3.6070557832717896
node_4549: feature_name=AB_B7.H4	feature_id[4].value > threshold=-0.7726014256477356
node_4551: feature_name=RPS2	feature_id[99].value <= threshold=4.627174139022827
Class: COVID
Rules_48	passed counts:158
node_0: feature_name=MT.CO1	feature_id[9].value > threshold=4.358513116836548
node_3278: feature_name=RPS3A	feature_id[10].value > threshold=3.8504481315612793
node_4478: feature_name=MT.ATP8	feature_id[5].value <= threshold=1.9384474754333496
node_4479: feature_name=EEF1G	feature_id[37].value <= threshold=1.7031750679016113
node_4480: feature_name=IGKV1D.8	feature_id[232].value <= threshold=1.2804378271102905
node_4481: feature_name=AB_BAFFR	feature_id[247].value <= threshold=0.4831310361623764
node_4482: feature_name=AB_GITR	feature_id[136].value > threshold=-0.5838926434516907
node_4516: feature_name=RPL17	feature_id[110].value <= threshold=3.008119583129883
node_4517: feature_name=AB_LGALS3	feature_id[305].value <= threshold=0.27773624658584595
node_4518: feature_name=EEF1A1	feature_id[74].value <= threshold=5.550800800323486
node_4519: feature_name=RPS14	feature_id[237].value <= threshold=4.378549098968506
node_4520: feature_name=AB_ITGB1	feature_id[332].value > threshold=-0.9553701877593994
node_4528: feature_name=AB_IgM	feature_id[191].value <= threshold=1.4133946299552917
node_4529: feature_name=AB_TNFRSF8	feature_id[311].value > threshold=-0.3784656226634979
node_4563: feature_name=LSP1	feature_id[321].value <= threshold=3.1402119398117065
node_4564: feature_name=AB_IL4R	feature_id[248].value > threshold=-0.7762507498264313
node_4566: feature_name=APOD	feature_id[315].value <= threshold=1.827914834022522
node_4567: feature_name=MBD4	feature_id[307].value <= threshold=2.8725380897521973
node_4568: feature_name=RPS10.NUDT3	feature_id[12].value <= threshold=2.4262372255325317
node_4569: feature_name=RPS26	feature_id[181].value <= threshold=5.087989568710327
node_4570: feature_name=AB_CD33	feature_id[300].value > threshold=-0.7786209285259247
node_4580: feature_name=HLA.B	feature_id[97].value <= threshold=4.9269280433654785
node_4581: feature_name=SYNC	feature_id[236].value <= threshold=2.300437569618225
node_4582: feature_name=AB_TNFRSF9	feature_id[76].value > threshold=-0.8917416632175446
node_4584: feature_name=AB_PROM1	feature_id[66].value <= threshold=1.0520808845758438
node_4585: feature_name=AB_CD86	feature_id[309].value <= threshold=0.6301549971103668
node_4586: feature_name=AB_CD45RA	feature_id[280].value <= threshold=1.2214553356170654
node_4587: feature_name=AB_CD83	feature_id[269].value > threshold=-1.0760364532470703
node_4589: feature_name=CD82	feature_id[193].value <= threshold=3.0417516231536865
node_4590: feature_name=RPS6	feature_id[29].value <= threshold=4.342140197753906
node_4591: feature_name=AB_ITGA6	feature_id[204].value > threshold=-0.8495117425918579
node_4593: feature_name=RPL23	feature_id[244].value <= threshold=3.5563833713531494
node_4594: feature_name=AB_SELP	feature_id[172].value <= threshold=1.1643670201301575
node_4595: feature_name=MT.ATP8	feature_id[5].value <= threshold=1.9285841584205627
node_4596: feature_name=AB_GITR	feature_id[136].value <= threshold=0.9392476677894592
node_4597: feature_name=AB_TCRg_d	feature_id[83].value > threshold=-0.7073412239551544
node_4599: feature_name=AB_CD303	feature_id[24].value > threshold=-0.795604944229126
node_4601: feature_name=RPS5	feature_id[205].value <= threshold=4.2046520709991455
node_4602: feature_name=AB_BAFFR	feature_id[247].value > threshold=0.43415844440460205
node_4696: feature_name=AB_BAFFR	feature_id[247].value > threshold=0.4344865530729294
node_4700: feature_name=EEF1G	feature_id[37].value <= threshold=1.4047473669052124
node_4701: feature_name=RPL22	feature_id[291].value <= threshold=3.792385697364807
node_4702: feature_name=AB_TCR_Va7.2	feature_id[174].value > threshold=-0.8298475742340088
node_4706: feature_name=CD82	feature_id[193].value <= threshold=2.1319977045059204
node_4707: feature_name=LSP1	feature_id[321].value <= threshold=3.002753973007202
node_4708: feature_name=IGHV4.34	feature_id[104].value <= threshold=4.5563061237335205
node_4709: feature_name=AB_TNFRSF17	feature_id[217].value <= threshold=0.03043835423886776
node_4710: feature_name=AB_RANKL	feature_id[210].value > threshold=-0.689087986946106
Class: COVID
Rules_49	passed counts:157
node_0: feature_name=MT.CO1	feature_id[9].value > threshold=4.358513116836548
node_3278: feature_name=RPS3A	feature_id[10].value > threshold=3.8504481315612793
node_4478: feature_name=MT.ATP8	feature_id[5].value > threshold=1.9384474754333496
node_5720: feature_name=IFITM1	feature_id[0].value > threshold=1.7103755474090576
node_7168: feature_name=AB_B7.H4	feature_id[4].value <= threshold=0.24540181457996368
node_7169: feature_name=IFITM1	feature_id[0].value > threshold=2.2864338159561157
node_7477: feature_name=TSC22D3	feature_id[93].value <= threshold=2.0815846920013428
node_7478: feature_name=RPS5	feature_id[205].value <= threshold=3.977191209793091
node_7479: feature_name=DAXX	feature_id[246].value <= threshold=0.8941150009632111
node_7480: feature_name=AB_CD303	feature_id[24].value > threshold=-0.3754896968603134
node_7486: feature_name=MT.ND3	feature_id[40].value <= threshold=4.153020620346069
node_7487: feature_name=AB_CXCR3	feature_id[213].value <= threshold=0.1991676762700081
node_7488: feature_name=AB_ITGA2B	feature_id[57].value > threshold=-0.5577407479286194
node_7492: feature_name=AB_EPCAM	feature_id[33].value <= threshold=0.22822146117687225
node_7493: feature_name=MT.CYB	feature_id[2].value <= threshold=5.054508924484253
node_7494: feature_name=AB_GITR	feature_id[136].value <= threshold=0.1823919340968132
node_7495: feature_name=AB_CD4	feature_id[140].value > threshold=-0.6684964895248413
node_7499: feature_name=AB_ITGA2B	feature_id[57].value <= threshold=1.2755619287490845
node_7500: feature_name=AB_KDR	feature_id[262].value <= threshold=0.35831645131111145
node_7501: feature_name=AB_BAFFR	feature_id[247].value > threshold=-0.531442403793335
node_7503: feature_name=RPL3	feature_id[96].value <= threshold=4.292539596557617
node_7504: feature_name=RPS6	feature_id[29].value <= threshold=4.479129076004028
node_7505: feature_name=AB_PTGDR2	feature_id[64].value <= threshold=0.2652891129255295
node_7506: feature_name=PTPRC	feature_id[323].value <= threshold=3.1938494443893433
Class: COVID
Rules_50	passed counts:153
node_0: feature_name=MT.CO1	feature_id[9].value <= threshold=4.358513116836548
node_1: feature_name=AB_TCRg_d	feature_id[83].value <= threshold=0.31667329370975494
node_2: feature_name=IFITM1	feature_id[0].value > threshold=1.5929506421089172
node_2370: feature_name=AB_CR1	feature_id[35].value > threshold=0.9736127555370331
node_3130: feature_name=RPS6	feature_id[29].value <= threshold=3.9262993335723877
node_3131: feature_name=EEF1A1	feature_id[74].value <= threshold=5.3902647495269775
node_3132: feature_name=MT.CYB	feature_id[2].value > threshold=3.5990062952041626
node_3170: feature_name=AB_IgM	feature_id[191].value > threshold=-0.32396356761455536
node_3178: feature_name=RPS26	feature_id[181].value > threshold=1.7199942469596863
node_3188: feature_name=FOSB	feature_id[328].value <= threshold=2.5556284189224243
node_3189: feature_name=AB_CD80	feature_id[347].value > threshold=-0.6297937035560608
node_3193: feature_name=AB_TNFRSF9	feature_id[76].value > threshold=-0.5593215227127075
node_3197: feature_name=AB_LAMP1	feature_id[18].value > threshold=-0.515295997262001
node_3199: feature_name=RPL23	feature_id[244].value <= threshold=3.0549288988113403
node_3200: feature_name=TMBIM4	feature_id[288].value <= threshold=2.163350462913513
Class: COVID
Rules_51	passed counts:151
node_0: feature_name=MT.CO1	feature_id[9].value <= threshold=4.358513116836548
node_1: feature_name=AB_TCRg_d	feature_id[83].value <= threshold=0.31667329370975494
node_2: feature_name=IFITM1	feature_id[0].value > threshold=1.5929506421089172
node_2370: feature_name=AB_CR1	feature_id[35].value <= threshold=0.9736127555370331
node_2371: feature_name=RPS3A	feature_id[10].value > threshold=4.191932439804077
node_2751: feature_name=IFITM1	feature_id[0].value <= threshold=2.172600746154785
node_2752: feature_name=AB_CD22	feature_id[225].value <= threshold=-0.11665752902626991
node_2753: feature_name=AB_CR1	feature_id[35].value <= threshold=0.5982106328010559
node_2754: feature_name=AB_HLA.ABC	feature_id[43].value > threshold=-0.34978435933589935
node_2762: feature_name=RPS8	feature_id[263].value <= threshold=5.157764434814453
node_2763: feature_name=AB_Igkappa	feature_id[26].value <= threshold=0.8786844909191132
node_2764: feature_name=PARL	feature_id[283].value <= threshold=2.171539068222046
node_2765: feature_name=AB_SELP	feature_id[172].value <= threshold=0.7731747329235077
node_2766: feature_name=AB_FCRL5	feature_id[199].value <= threshold=0.2667599245905876
node_2767: feature_name=RPS16	feature_id[296].value <= threshold=4.144839763641357
node_2768: feature_name=RPS17	feature_id[253].value <= threshold=2.9109580516815186
node_2769: feature_name=AB_KIT	feature_id[119].value <= threshold=0.3111594468355179
Class: COVID
Rules_52	passed counts:151
node_0: feature_name=MT.CO1	feature_id[9].value <= threshold=4.358513116836548
node_1: feature_name=AB_TCRg_d	feature_id[83].value <= threshold=0.31667329370975494
node_2: feature_name=IFITM1	feature_id[0].value <= threshold=1.5929506421089172
node_3: feature_name=MT.CYB	feature_id[2].value <= threshold=3.446455955505371
node_4: feature_name=AB_PD1	feature_id[7].value <= threshold=-0.26765264570713043
node_5: feature_name=RPL17	feature_id[110].value > threshold=2.936856746673584
node_253: feature_name=LCN8	feature_id[63].value <= threshold=0.41304218769073486
node_254: feature_name=AB_CDH5	feature_id[11].value > threshold=-0.3643946647644043
node_272: feature_name=AB_CR1	feature_id[35].value <= threshold=0.8740338087081909
node_273: feature_name=AB_SLAMF7	feature_id[335].value <= threshold=0.20969558507204056
node_274: feature_name=AB_CD82	feature_id[274].value <= threshold=0.48802512884140015
node_275: feature_name=AB_CDH1	feature_id[28].value <= threshold=0.16089142113924026
node_276: feature_name=LTA4H	feature_id[211].value <= threshold=2.5699723958969116
node_277: feature_name=AB_IL2RB	feature_id[106].value <= threshold=0.195360966026783
node_278: feature_name=AB_CCR4	feature_id[150].value > threshold=-0.6828159093856812
node_282: feature_name=AB_CD226	feature_id[21].value > threshold=-0.4448625147342682
node_288: feature_name=AB_NLRP2	feature_id[192].value <= threshold=0.1822384148836136
node_289: feature_name=RPL6	feature_id[42].value <= threshold=4.23764443397522
node_290: feature_name=AB_phosphoTau	feature_id[89].value > threshold=-0.5439260005950928
Class: COVID
Rules_53	passed counts:147
node_0: feature_name=MT.CO1	feature_id[9].value > threshold=4.358513116836548
node_3278: feature_name=RPS3A	feature_id[10].value <= threshold=3.8504481315612793
node_3279: feature_name=AB_B7.H4	feature_id[4].value <= threshold=0.305957168340683
node_3280: feature_name=IFITM1	feature_id[0].value > threshold=0.1269044578075409
node_3926: feature_name=AB_CD58	feature_id[1].value > threshold=-0.4142671823501587
node_3938: feature_name=AB_HLA.ABC	feature_id[43].value > threshold=-0.03823736123740673
node_4070: feature_name=RPS3A	feature_id[10].value > threshold=3.4924885034561157
node_4190: feature_name=AB_IL4R	feature_id[248].value <= threshold=0.23939906060695648
node_4191: feature_name=AB_ITGB7	feature_id[92].value <= threshold=1.1743925213813782
node_4192: feature_name=IFITM1	feature_id[0].value <= threshold=2.0129131078720093
node_4193: feature_name=RPS6	feature_id[29].value > threshold=3.7609981298446655
node_4315: feature_name=EEF2	feature_id[31].value <= threshold=3.068649172782898
node_4316: feature_name=IGHV4.34	feature_id[104].value <= threshold=4.2701239585876465
node_4317: feature_name=RPL4	feature_id[72].value <= threshold=3.4022092819213867
node_4318: feature_name=NFKBIA	feature_id[56].value <= threshold=3.8768551349639893
node_4319: feature_name=AB_Igkappa	feature_id[26].value > threshold=-0.5192241370677948
node_4321: feature_name=AB_LAMP1	feature_id[18].value > threshold=-0.4419034719467163
node_4325: feature_name=AB_ITGB7	feature_id[92].value <= threshold=0.4993578940629959
node_4326: feature_name=AB_EPCAM	feature_id[33].value <= threshold=0.3406614661216736
node_4327: feature_name=AB_CD70	feature_id[70].value <= threshold=0.24706051498651505
node_4328: feature_name=AB_NCR2	feature_id[13].value <= threshold=0.5823435187339783
node_4329: feature_name=RPSA	feature_id[145].value <= threshold=4.088578701019287
Class: COVID
Rules_54	passed counts:142
node_0: feature_name=MT.CO1	feature_id[9].value <= threshold=4.358513116836548
node_1: feature_name=AB_TCRg_d	feature_id[83].value <= threshold=0.31667329370975494
node_2: feature_name=IFITM1	feature_id[0].value <= threshold=1.5929506421089172
node_3: feature_name=MT.CYB	feature_id[2].value > threshold=3.446455955505371
node_873: feature_name=AB_CR1	feature_id[35].value <= threshold=0.594135195016861
node_874: feature_name=LCN8	feature_id[63].value <= threshold=0.5316608250141144
node_875: feature_name=AB_CD58	feature_id[1].value > threshold=-0.29384300112724304
node_937: feature_name=RPL6	feature_id[42].value <= threshold=3.1844234466552734
node_938: feature_name=LINC02471	feature_id[157].value <= threshold=1.065036952495575
node_939: feature_name=AB_CD62L	feature_id[100].value <= threshold=1.6690369844436646
node_940: feature_name=AB_CD40LG	feature_id[98].value > threshold=-0.4342138469219208
node_944: feature_name=MT.ND3	feature_id[40].value <= threshold=3.6734540462493896
node_945: feature_name=BRK1	feature_id[245].value <= threshold=3.146582245826721
node_946: feature_name=VPS51	feature_id[190].value <= threshold=3.0102890729904175
node_947: feature_name=AB_BAFFR	feature_id[247].value <= threshold=1.0264890789985657
node_948: feature_name=RPL13A	feature_id[82].value <= threshold=4.407111167907715
node_949: feature_name=EIF1	feature_id[249].value <= threshold=4.591078758239746
node_950: feature_name=AB_CD62L	feature_id[100].value <= threshold=0.978082925081253
node_951: feature_name=RPS20	feature_id[23].value > threshold=2.667774200439453
node_1009: feature_name=JUNB	feature_id[200].value <= threshold=4.301527738571167
node_1010: feature_name=CYB561A3	feature_id[196].value <= threshold=2.518322467803955
node_1011: feature_name=AB_BAFFR	feature_id[247].value <= threshold=0.8474641442298889
node_1012: feature_name=TAGLN2	feature_id[187].value <= threshold=3.7592915296554565
node_1013: feature_name=AB_CD58	feature_id[1].value <= threshold=0.20977171510457993
node_1014: feature_name=AB_IL4R	feature_id[248].value <= threshold=0.2661365568637848
node_1015: feature_name=FCMR	feature_id[241].value <= threshold=3.1064800024032593
node_1016: feature_name=RIPOR2	feature_id[149].value <= threshold=3.0336673259735107
node_1017: feature_name=AB_CD303	feature_id[24].value <= threshold=0.1384165734052658
node_1018: feature_name=AB_CD83	feature_id[269].value > threshold=-0.458835706114769
node_1020: feature_name=AB_TNFRSF17	feature_id[217].value <= threshold=0.14963778853416443
node_1021: feature_name=CORO1A	feature_id[194].value <= threshold=3.1264290809631348
Class: COVID
Rules_55	passed counts:137
node_0: feature_name=MT.CO1	feature_id[9].value <= threshold=4.358513116836548
node_1: feature_name=AB_TCRg_d	feature_id[83].value <= threshold=0.31667329370975494
node_2: feature_name=IFITM1	feature_id[0].value > threshold=1.5929506421089172
node_2370: feature_name=AB_CR1	feature_id[35].value <= threshold=0.9736127555370331
node_2371: feature_name=RPS3A	feature_id[10].value > threshold=4.191932439804077
node_2751: feature_name=IFITM1	feature_id[0].value <= threshold=2.172600746154785
node_2752: feature_name=AB_CD22	feature_id[225].value > threshold=-0.11665752902626991
node_2808: feature_name=AB_SIGLEC1	feature_id[322].value > threshold=-0.5319276452064514
node_2812: feature_name=RPS7	feature_id[185].value <= threshold=4.425697088241577
node_2813: feature_name=AB_ITGA6	feature_id[204].value > threshold=-0.3480408489704132
node_2837: feature_name=AB_CD70	feature_id[70].value <= threshold=0.29351887106895447
node_2838: feature_name=AB_TCR_Va24.Ja18	feature_id[334].value <= threshold=0.28879499435424805
node_2839: feature_name=AB_HLA.F	feature_id[87].value > threshold=-0.47152428328990936
node_2851: feature_name=MT.CO1	feature_id[9].value > threshold=4.2169129848480225
node_2955: feature_name=FCER2	feature_id[242].value <= threshold=2.975043535232544
node_2956: feature_name=DDX39B	feature_id[90].value <= threshold=2.0609933733940125
node_2957: feature_name=AB_NCR2	feature_id[13].value <= threshold=0.18186236917972565
node_2958: feature_name=AB_CD235ab	feature_id[290].value > threshold=-0.5858888030052185
node_2964: feature_name=AB_ITGB1	feature_id[332].value <= threshold=0.4789162129163742
node_2965: feature_name=AB_LAG3	feature_id[154].value > threshold=-0.2518802285194397
node_2971: feature_name=AB_TNFRSF8	feature_id[311].value <= threshold=0.18488957732915878
node_2972: feature_name=AB_CD44	feature_id[128].value <= threshold=0.5242699682712555
node_2973: feature_name=CYB561A3	feature_id[196].value <= threshold=2.834065079689026
node_2974: feature_name=IFIT3	feature_id[117].value <= threshold=1.766587495803833
Class: COVID
Rules_56	passed counts:135
node_0: feature_name=MT.CO1	feature_id[9].value <= threshold=4.358513116836548
node_1: feature_name=AB_TCRg_d	feature_id[83].value <= threshold=0.31667329370975494
node_2: feature_name=IFITM1	feature_id[0].value > threshold=1.5929506421089172
node_2370: feature_name=AB_CR1	feature_id[35].value <= threshold=0.9736127555370331
node_2371: feature_name=RPS3A	feature_id[10].value > threshold=4.191932439804077
node_2751: feature_name=IFITM1	feature_id[0].value > threshold=2.172600746154785
node_3005: feature_name=JUNB	feature_id[200].value <= threshold=4.602867126464844
node_3006: feature_name=AB_CDH5	feature_id[11].value > threshold=-0.723381906747818
node_3010: feature_name=MT.ATP6	feature_id[27].value <= threshold=4.238596200942993
node_3011: feature_name=AB_VCAM1	feature_id[94].value <= threshold=0.33070120215415955
node_3012: feature_name=RPS4X	feature_id[141].value <= threshold=5.175999641418457
node_3013: feature_name=RPS8	feature_id[263].value <= threshold=5.580156326293945
node_3014: feature_name=AB_CD81	feature_id[166].value <= threshold=0.8255504071712494
node_3015: feature_name=EIF3L	feature_id[61].value <= threshold=3.231807589530945
node_3016: feature_name=EEF1A1	feature_id[74].value <= threshold=5.674876689910889
node_3017: feature_name=RPS26	feature_id[181].value <= threshold=5.217060804367065
node_3018: feature_name=AB_CR1	feature_id[35].value > threshold=-0.6389772295951843
node_3022: feature_name=AB_CDH1	feature_id[28].value > threshold=-0.7666822969913483
node_3026: feature_name=EEF1B2	feature_id[230].value <= threshold=4.271995306015015
node_3027: feature_name=AB_VCAM1	feature_id[94].value > threshold=-0.8995673954486847
node_3031: feature_name=GLIPR1	feature_id[183].value <= threshold=2.991820216178894
node_3032: feature_name=AB_NCR2	feature_id[13].value <= threshold=0.17870786786079407
node_3033: feature_name=AB_TCR_Va24.Ja18	feature_id[334].value > threshold=-0.6109001040458679
node_3037: feature_name=AB_CD33	feature_id[300].value > threshold=-0.8084447085857391
node_3041: feature_name=AB_NCR1	feature_id[265].value <= threshold=0.38812199234962463
node_3042: feature_name=TCL1A	feature_id[152].value <= threshold=3.9540451765060425
node_3043: feature_name=RPS6	feature_id[29].value <= threshold=4.6451497077941895
node_3044: feature_name=AB_Mouse_IgG2b_K_Iso	feature_id[156].value <= threshold=0.4209953546524048
node_3045: feature_name=AB_CD70	feature_id[70].value > threshold=-0.2516123950481415
node_3053: feature_name=AB_CD96	feature_id[179].value > threshold=-0.3856586664915085
node_3059: feature_name=AB_PROM1	feature_id[66].value <= threshold=0.35311250388622284
node_3060: feature_name=AB_SDC1	feature_id[45].value > threshold=-0.4027905613183975
node_3064: feature_name=PABPC1	feature_id[252].value > threshold=3.2620115280151367
node_3078: feature_name=AB_Igkappa	feature_id[26].value <= threshold=1.0030452609062195
node_3079: feature_name=AB_CD70	feature_id[70].value <= threshold=0.13660632073879242
Class: COVID
Rules_57	passed counts:131
node_0: feature_name=MT.CO1	feature_id[9].value <= threshold=4.358513116836548
node_1: feature_name=AB_TCRg_d	feature_id[83].value <= threshold=0.31667329370975494
node_2: feature_name=IFITM1	feature_id[0].value <= threshold=1.5929506421089172
node_3: feature_name=MT.CYB	feature_id[2].value > threshold=3.446455955505371
node_873: feature_name=AB_CR1	feature_id[35].value > threshold=0.594135195016861
node_1627: feature_name=AB_CD22	feature_id[225].value <= threshold=0.2017253190279007
node_1628: feature_name=RPS6	feature_id[29].value > threshold=3.9883193969726562
node_1900: feature_name=TXNIP	feature_id[155].value <= threshold=3.5472681522369385
node_1901: feature_name=RPL15	feature_id[222].value > threshold=2.9375299215316772
node_1909: feature_name=ISG20	feature_id[30].value <= threshold=1.7014365792274475
node_1910: feature_name=AB_Mouse_IgG2b_K_Iso	feature_id[156].value <= threshold=-0.0010211437474936247
node_1911: feature_name=MT.ATP8	feature_id[5].value > threshold=2.078573703765869
node_1935: feature_name=BST2	feature_id[91].value <= threshold=2.1018186807632446
node_1936: feature_name=HLA.A	feature_id[287].value > threshold=1.8370235562324524
node_1940: feature_name=FBL	feature_id[286].value <= threshold=2.246095299720764
node_1941: feature_name=MT.ND4	feature_id[32].value > threshold=1.866393268108368
node_1945: feature_name=RAB5C	feature_id[310].value <= threshold=1.6946996450424194
Class: Healthy
Rules_58	passed counts:129
node_0: feature_name=MT.CO1	feature_id[9].value > threshold=4.358513116836548
node_3278: feature_name=RPS3A	feature_id[10].value > threshold=3.8504481315612793
node_4478: feature_name=MT.ATP8	feature_id[5].value > threshold=1.9384474754333496
node_5720: feature_name=IFITM1	feature_id[0].value <= threshold=1.7103755474090576
node_5721: feature_name=AB_HLA.A_2	feature_id[251].value > threshold=-0.15155652165412903
node_6469: feature_name=AB_B7.H4	feature_id[4].value > threshold=0.31857219338417053
node_7143: feature_name=HLA.C	feature_id[75].value <= threshold=3.7702889442443848
node_7144: feature_name=RPL37	feature_id[201].value <= threshold=4.348499774932861
node_7145: feature_name=AB_LIGHT	feature_id[238].value <= threshold=0.32326410710811615
node_7146: feature_name=AB_TSLPR	feature_id[78].value <= threshold=0.3216652274131775
node_7147: feature_name=AB_EPCAM	feature_id[33].value > threshold=-0.018617154099047184
node_7151: feature_name=RPS17	feature_id[253].value <= threshold=2.8441855907440186
Class: LPS
Rules_59	passed counts:122
node_0: feature_name=MT.CO1	feature_id[9].value <= threshold=4.358513116836548
node_1: feature_name=AB_TCRg_d	feature_id[83].value <= threshold=0.31667329370975494
node_2: feature_name=IFITM1	feature_id[0].value <= threshold=1.5929506421089172
node_3: feature_name=MT.CYB	feature_id[2].value > threshold=3.446455955505371
node_873: feature_name=AB_CR1	feature_id[35].value > threshold=0.594135195016861
node_1627: feature_name=AB_CD22	feature_id[225].value > threshold=0.2017253190279007
node_2003: feature_name=AB_BAFFR	feature_id[247].value > threshold=0.5133442282676697
node_2199: feature_name=RPS26	feature_id[181].value > threshold=3.3121674060821533
node_2261: feature_name=AB_CD45RA	feature_id[280].value > threshold=0.7153226137161255
node_2331: feature_name=NEAT1	feature_id[165].value <= threshold=1.6711037755012512
node_2332: feature_name=RPS4Y1	feature_id[14].value <= threshold=1.1628118753433228
node_2333: feature_name=EIF1	feature_id[249].value <= threshold=3.7877734899520874
node_2334: feature_name=AB_TCRg_d	feature_id[83].value > threshold=-0.6502784490585327
node_2336: feature_name=AB_ITGA2B	feature_id[57].value > threshold=-0.8446837961673737
node_2338: feature_name=AB_NECTIN2	feature_id[58].value > threshold=-1.01496022939682
node_2340: feature_name=AB_CD62L	feature_id[100].value > threshold=-0.6205763816833496
node_2342: feature_name=AB_CD82	feature_id[274].value <= threshold=0.682669997215271
Class: COVID
Rules_60	passed counts:116
node_0: feature_name=MT.CO1	feature_id[9].value <= threshold=4.358513116836548
node_1: feature_name=AB_TCRg_d	feature_id[83].value <= threshold=0.31667329370975494
node_2: feature_name=IFITM1	feature_id[0].value <= threshold=1.5929506421089172
node_3: feature_name=MT.CYB	feature_id[2].value > threshold=3.446455955505371
node_873: feature_name=AB_CR1	feature_id[35].value <= threshold=0.594135195016861
node_874: feature_name=LCN8	feature_id[63].value <= threshold=0.5316608250141144
node_875: feature_name=AB_CD58	feature_id[1].value > threshold=-0.29384300112724304
node_937: feature_name=RPL6	feature_id[42].value > threshold=3.1844234466552734
node_1069: feature_name=AB_HLA.ABC	feature_id[43].value <= threshold=0.060091808438301086
node_1070: feature_name=MT.ATP6	feature_id[27].value > threshold=2.620622992515564
node_1140: feature_name=AB_ENTPD1	feature_id[86].value > threshold=0.14321045577526093
node_1224: feature_name=AB_IgM	feature_id[191].value <= threshold=1.4713444709777832
node_1225: feature_name=TXNIP	feature_id[155].value <= threshold=4.172621250152588
node_1226: feature_name=AB_B7.H4	feature_id[4].value <= threshold=0.03502114117145538
node_1227: feature_name=HSPA8	feature_id[294].value <= threshold=3.066658854484558
node_1228: feature_name=AB_SLAMF7	feature_id[335].value > threshold=-0.40865036845207214
node_1234: feature_name=AB_FAS	feature_id[151].value > threshold=-0.38770486414432526
node_1238: feature_name=AB_CD70	feature_id[70].value > threshold=-0.4288363605737686
node_1240: feature_name=ACTB	feature_id[59].value <= threshold=4.776463508605957
node_1241: feature_name=AB_ITGA2B	feature_id[57].value <= threshold=1.1063353419303894
node_1242: feature_name=AB_IgA	feature_id[342].value > threshold=-0.6647246778011322
node_1244: feature_name=AB_CD81	feature_id[166].value <= threshold=0.49702630937099457
Class: COVID
Rules_61	passed counts:115
node_0: feature_name=MT.CO1	feature_id[9].value > threshold=4.358513116836548
node_3278: feature_name=RPS3A	feature_id[10].value <= threshold=3.8504481315612793
node_3279: feature_name=AB_B7.H4	feature_id[4].value > threshold=0.305957168340683
node_4449: feature_name=AB_B7.H4	feature_id[4].value > threshold=0.3188221752643585
node_4451: feature_name=AB_ENTPD1	feature_id[86].value <= threshold=0.3548180162906647
node_4452: feature_name=HLA.C	feature_id[75].value <= threshold=3.786246418952942
node_4453: feature_name=ELL2	feature_id[345].value <= threshold=0.3164854943752289
node_4454: feature_name=DUSP1	feature_id[67].value <= threshold=3.1601465940475464
node_4455: feature_name=AB_CCR3	feature_id[68].value > threshold=-0.27068088948726654
node_4457: feature_name=RPS17	feature_id[253].value <= threshold=2.8711687326431274
node_4458: feature_name=GALNTL6	feature_id[142].value <= threshold=1.479274570941925
Class: LPS
Rules_62	passed counts:112
node_0: feature_name=MT.CO1	feature_id[9].value <= threshold=4.358513116836548
node_1: feature_name=AB_TCRg_d	feature_id[83].value <= threshold=0.31667329370975494
node_2: feature_name=IFITM1	feature_id[0].value <= threshold=1.5929506421089172
node_3: feature_name=MT.CYB	feature_id[2].value <= threshold=3.446455955505371
node_4: feature_name=AB_PD1	feature_id[7].value > threshold=-0.26765264570713043
node_334: feature_name=AB_HLA.A_2	feature_id[251].value <= threshold=-0.0758565366268158
node_335: feature_name=EEF1G	feature_id[37].value <= threshold=2.466157913208008
node_336: feature_name=MT.CO2	feature_id[44].value <= threshold=4.104784250259399
node_337: feature_name=AB_FAS	feature_id[151].value <= threshold=0.6178378164768219
node_338: feature_name=MT.ND4	feature_id[32].value <= threshold=2.971144199371338
node_339: feature_name=AB_CD82	feature_id[274].value <= threshold=0.8486582934856415
node_340: feature_name=RPS26	feature_id[181].value <= threshold=5.063677549362183
node_341: feature_name=MT.ND2	feature_id[69].value <= threshold=3.9254024028778076
node_342: feature_name=AB_VCAM1	feature_id[94].value <= threshold=0.41174477338790894
node_343: feature_name=IGKV3.20	feature_id[292].value <= threshold=8.64156723022461
node_344: feature_name=AB_CD40LG	feature_id[98].value > threshold=-0.7785764336585999
node_346: feature_name=AB_SLAMF7	feature_id[335].value <= threshold=0.5894491672515869
node_347: feature_name=AB_CD96	feature_id[179].value > threshold=-0.7677719295024872
node_349: feature_name=AB_CD163	feature_id[102].value > threshold=-1.0525854229927063
node_351: feature_name=EEF1G	feature_id[37].value > threshold=2.2049072980880737
node_447: feature_name=AB_XCR1	feature_id[51].value > threshold=-0.36234304308891296
node_449: feature_name=AB_GITR	feature_id[136].value > threshold=-0.39075176417827606
node_453: feature_name=AB_ITGA2B	feature_id[57].value > threshold=-0.5310049057006836
node_457: feature_name=AB_CD96	feature_id[179].value <= threshold=0.5982130914926529
node_458: feature_name=AB_Podocalyxin	feature_id[123].value <= threshold=0.3463570326566696
Class: COVID
Rules_63	passed counts:107
node_0: feature_name=MT.CO1	feature_id[9].value > threshold=4.358513116836548
node_3278: feature_name=RPS3A	feature_id[10].value > threshold=3.8504481315612793
node_4478: feature_name=MT.ATP8	feature_id[5].value <= threshold=1.9384474754333496
node_4479: feature_name=EEF1G	feature_id[37].value <= threshold=1.7031750679016113
node_4480: feature_name=IGKV1D.8	feature_id[232].value <= threshold=1.2804378271102905
node_4481: feature_name=AB_BAFFR	feature_id[247].value <= threshold=0.4831310361623764
node_4482: feature_name=AB_GITR	feature_id[136].value > threshold=-0.5838926434516907
node_4516: feature_name=RPL17	feature_id[110].value <= threshold=3.008119583129883
node_4517: feature_name=AB_LGALS3	feature_id[305].value <= threshold=0.27773624658584595
node_4518: feature_name=EEF1A1	feature_id[74].value <= threshold=5.550800800323486
node_4519: feature_name=RPS14	feature_id[237].value > threshold=4.378549098968506
node_4763: feature_name=AB_HLA.F	feature_id[87].value <= threshold=-0.030191700905561447
node_4764: feature_name=AB_CD56	feature_id[233].value > threshold=-0.7139440476894379
node_4768: feature_name=ARPC4	feature_id[138].value <= threshold=1.664624273777008
node_4769: feature_name=CD79A	feature_id[209].value <= threshold=3.66519033908844
node_4770: feature_name=MT.CYB	feature_id[2].value <= threshold=4.5131824016571045
node_4771: feature_name=AB_Mouse_IgG2a_K_Iso	feature_id[131].value > threshold=-0.6559902727603912
node_4775: feature_name=RPS26	feature_id[181].value <= threshold=5.030989408493042
Class: COVID
Rules_64	passed counts:103
node_0: feature_name=MT.CO1	feature_id[9].value > threshold=4.358513116836548
node_3278: feature_name=RPS3A	feature_id[10].value <= threshold=3.8504481315612793
node_3279: feature_name=AB_B7.H4	feature_id[4].value <= threshold=0.305957168340683
node_3280: feature_name=IFITM1	feature_id[0].value <= threshold=0.1269044578075409
node_3281: feature_name=AB_Igkappa	feature_id[26].value <= threshold=0.7573167085647583
node_3282: feature_name=AB_HLA.ABC	feature_id[43].value > threshold=0.07684065774083138
node_3494: feature_name=AB_CR1	feature_id[35].value <= threshold=0.6596799492835999
node_3495: feature_name=AB_CD58	feature_id[1].value > threshold=-0.453753799200058
node_3503: feature_name=AB_CD45RA	feature_id[280].value <= threshold=0.9423947632312775
node_3504: feature_name=TCL1A	feature_id[152].value <= threshold=2.4242151975631714
node_3505: feature_name=LINC02471	feature_id[157].value <= threshold=1.7449145913124084
node_3506: feature_name=GLIPR1	feature_id[183].value > threshold=1.3339572548866272
node_3636: feature_name=AB_CD45RA	feature_id[280].value <= threshold=0.5417156219482422
node_3637: feature_name=SLC2A3	feature_id[306].value <= threshold=2.8014638423919678
node_3638: feature_name=EEF2	feature_id[31].value <= threshold=3.4595972299575806
node_3639: feature_name=LCN8	feature_id[63].value <= threshold=1.919658899307251
node_3640: feature_name=ARL4A	feature_id[314].value <= threshold=2.522431969642639
node_3641: feature_name=PTPRCAP	feature_id[168].value <= threshold=3.7392008304595947
Class: COVID
Rules_65	passed counts:103
node_0: feature_name=MT.CO1	feature_id[9].value <= threshold=4.358513116836548
node_1: feature_name=AB_TCRg_d	feature_id[83].value <= threshold=0.31667329370975494
node_2: feature_name=IFITM1	feature_id[0].value > threshold=1.5929506421089172
node_2370: feature_name=AB_CR1	feature_id[35].value <= threshold=0.9736127555370331
node_2371: feature_name=RPS3A	feature_id[10].value <= threshold=4.191932439804077
node_2372: feature_name=AB_LAG3	feature_id[154].value <= threshold=0.6113845407962799
node_2373: feature_name=GALNTL6	feature_id[142].value <= threshold=2.734872579574585
node_2374: feature_name=AB_KDR	feature_id[262].value > threshold=-1.615149974822998
node_2376: feature_name=AB_NECTIN2	feature_id[58].value <= threshold=0.5784346163272858
node_2377: feature_name=COX5A	feature_id[120].value <= threshold=3.6778817176818848
node_2378: feature_name=RPS6	feature_id[29].value <= threshold=4.629636526107788
node_2379: feature_name=RAB5C	feature_id[310].value <= threshold=3.4573501348495483
node_2380: feature_name=AB_CD64	feature_id[223].value > threshold=-1.5582543015480042
node_2382: feature_name=IFITM1	feature_id[0].value > threshold=2.18755567073822
node_2596: feature_name=SYNC	feature_id[236].value <= threshold=2.8997994661331177
node_2597: feature_name=PNOC	feature_id[224].value <= threshold=2.908596396446228
node_2598: feature_name=HSP90AB1	feature_id[341].value <= threshold=4.366450309753418
node_2599: feature_name=SUB1	feature_id[337].value <= threshold=3.924315333366394
node_2600: feature_name=RPS6	feature_id[29].value <= threshold=4.580538749694824
node_2601: feature_name=MT.CO1	feature_id[9].value <= threshold=4.3575358390808105
node_2602: feature_name=HVCN1	feature_id[111].value <= threshold=3.577521324157715
node_2603: feature_name=RPL6	feature_id[42].value <= threshold=4.507904767990112
node_2604: feature_name=AB_IgA	feature_id[342].value <= threshold=1.6607776880264282
node_2605: feature_name=AB_CD86	feature_id[309].value > threshold=-0.4127291887998581
node_2633: feature_name=AB_Mouse_IgG2a_K_Iso	feature_id[131].value > threshold=-0.9998926222324371
node_2637: feature_name=AB_THY1	feature_id[206].value > threshold=-0.9254812300205231
node_2641: feature_name=AB_EPCAM	feature_id[33].value > threshold=-0.7002380192279816
node_2645: feature_name=AB_CD33	feature_id[300].value > threshold=-0.9197806417942047
node_2649: feature_name=AB_KIR2DL5A	feature_id[48].value > threshold=-0.664480984210968
node_2653: feature_name=RPL7	feature_id[279].value <= threshold=3.7251397371292114
node_2654: feature_name=AB_CD58	feature_id[1].value <= threshold=0.3404514193534851
node_2655: feature_name=AB_Podocalyxin	feature_id[123].value <= threshold=0.5031696259975433
node_2656: feature_name=HSPA8	feature_id[294].value <= threshold=3.285450577735901
node_2657: feature_name=PTP4A1	feature_id[277].value <= threshold=2.3533172607421875
node_2658: feature_name=AB_ITGA2B	feature_id[57].value > threshold=-0.7387153506278992
node_2662: feature_name=AB_Igkappa	feature_id[26].value > threshold=1.1463748216629028
node_2696: feature_name=RPL22	feature_id[291].value <= threshold=3.682776927947998
node_2697: feature_name=AB_BAFFR	feature_id[247].value <= threshold=0.7511279582977295
Class: COVID
Rules_66	passed counts:102
node_0: feature_name=MT.CO1	feature_id[9].value <= threshold=4.358513116836548
node_1: feature_name=AB_TCRg_d	feature_id[83].value <= threshold=0.31667329370975494
node_2: feature_name=IFITM1	feature_id[0].value > threshold=1.5929506421089172
node_2370: feature_name=AB_CR1	feature_id[35].value <= threshold=0.9736127555370331
node_2371: feature_name=RPS3A	feature_id[10].value <= threshold=4.191932439804077
node_2372: feature_name=AB_LAG3	feature_id[154].value <= threshold=0.6113845407962799
node_2373: feature_name=GALNTL6	feature_id[142].value <= threshold=2.734872579574585
node_2374: feature_name=AB_KDR	feature_id[262].value > threshold=-1.615149974822998
node_2376: feature_name=AB_NECTIN2	feature_id[58].value <= threshold=0.5784346163272858
node_2377: feature_name=COX5A	feature_id[120].value <= threshold=3.6778817176818848
node_2378: feature_name=RPS6	feature_id[29].value <= threshold=4.629636526107788
node_2379: feature_name=RAB5C	feature_id[310].value <= threshold=3.4573501348495483
node_2380: feature_name=AB_CD64	feature_id[223].value > threshold=-1.5582543015480042
node_2382: feature_name=IFITM1	feature_id[0].value > threshold=2.18755567073822
node_2596: feature_name=SYNC	feature_id[236].value <= threshold=2.8997994661331177
node_2597: feature_name=PNOC	feature_id[224].value <= threshold=2.908596396446228
node_2598: feature_name=HSP90AB1	feature_id[341].value <= threshold=4.366450309753418
node_2599: feature_name=SUB1	feature_id[337].value <= threshold=3.924315333366394
node_2600: feature_name=RPS6	feature_id[29].value <= threshold=4.580538749694824
node_2601: feature_name=MT.CO1	feature_id[9].value <= threshold=4.3575358390808105
node_2602: feature_name=HVCN1	feature_id[111].value <= threshold=3.577521324157715
node_2603: feature_name=RPL6	feature_id[42].value <= threshold=4.507904767990112
node_2604: feature_name=AB_IgA	feature_id[342].value <= threshold=1.6607776880264282
node_2605: feature_name=AB_CD86	feature_id[309].value > threshold=-0.4127291887998581
node_2633: feature_name=AB_Mouse_IgG2a_K_Iso	feature_id[131].value > threshold=-0.9998926222324371
node_2637: feature_name=AB_THY1	feature_id[206].value > threshold=-0.9254812300205231
node_2641: feature_name=AB_EPCAM	feature_id[33].value > threshold=-0.7002380192279816
node_2645: feature_name=AB_CD33	feature_id[300].value > threshold=-0.9197806417942047
node_2649: feature_name=AB_KIR2DL5A	feature_id[48].value > threshold=-0.664480984210968
node_2653: feature_name=RPL7	feature_id[279].value <= threshold=3.7251397371292114
node_2654: feature_name=AB_CD58	feature_id[1].value <= threshold=0.3404514193534851
node_2655: feature_name=AB_Podocalyxin	feature_id[123].value <= threshold=0.5031696259975433
node_2656: feature_name=HSPA8	feature_id[294].value <= threshold=3.285450577735901
node_2657: feature_name=PTP4A1	feature_id[277].value <= threshold=2.3533172607421875
node_2658: feature_name=AB_ITGA2B	feature_id[57].value > threshold=-0.7387153506278992
node_2662: feature_name=AB_Igkappa	feature_id[26].value <= threshold=1.1463748216629028
node_2663: feature_name=B2M	feature_id[137].value > threshold=3.41852605342865
node_2667: feature_name=RPL13A	feature_id[82].value <= threshold=4.305168151855469
node_2668: feature_name=SLC2A3	feature_id[306].value <= threshold=3.0111947059631348
node_2669: feature_name=RPS2	feature_id[99].value <= threshold=4.211207389831543
node_2670: feature_name=AB_EPCAM	feature_id[33].value <= threshold=0.3631926327943802
node_2671: feature_name=MT.ND1	feature_id[95].value <= threshold=3.9548490047454834
node_2672: feature_name=RPS20	feature_id[23].value <= threshold=3.2981631755828857
node_2673: feature_name=AC119396.1	feature_id[176].value > threshold=2.6013267040252686
[truncated: 81,396 more rows]

## Sheet: CD4+T cell
Rules_0	passed counts:17387
node_0: feature_name=MT.CYB	feature_id[0].value <= threshold=3.3326191902160645
node_1: feature_name=AB_CD58	feature_id[1].value > threshold=-0.3496978431940079
node_277: feature_name=RPS3A	feature_id[25].value <= threshold=4.4083170890808105
node_278: feature_name=MT.CYB	feature_id[0].value <= threshold=2.8187127113342285
node_279: feature_name=AB_LAMP1	feature_id[50].value > threshold=-0.27229975163936615
node_391: feature_name=AB_ITGA6	feature_id[53].value <= threshold=0.5958101749420166
node_392: feature_name=RPL13A	feature_id[35].value <= threshold=2.7494688034057617
node_393: feature_name=RPL21	feature_id[11].value <= threshold=4.3702168464660645
node_394: feature_name=AB_B7.H4	feature_id[27].value > threshold=-0.4534718692302704
node_406: feature_name=AB_CD303	feature_id[87].value > threshold=-0.676286518573761
node_410: feature_name=AB_PD1	feature_id[40].value > threshold=-0.775469958782196
node_414: feature_name=RPL6	feature_id[48].value <= threshold=4.4668872356414795
node_415: feature_name=AB_XCR1	feature_id[32].value <= threshold=0.3350875973701477
node_416: feature_name=AB_XCR1	feature_id[32].value > threshold=-0.6842839121818542
node_420: feature_name=RPL21	feature_id[11].value <= threshold=3.736684799194336
node_421: feature_name=AB_B7.H4	feature_id[27].value <= threshold=0.4199654757976532
node_422: feature_name=AB_NCR2	feature_id[6].value > threshold=-0.48828960955142975
node_426: feature_name=AB_podoplanin	feature_id[71].value <= threshold=0.4006541520357132
node_427: feature_name=AB_IL4R	feature_id[44].value <= threshold=0.22048909217119217
node_428: feature_name=AB_CDH5	feature_id[19].value <= threshold=0.3327871561050415
node_429: feature_name=AB_LGALS3	feature_id[23].value > threshold=-0.5504400730133057
node_433: feature_name=AB_podoplanin	feature_id[71].value <= threshold=0.2776934951543808
node_434: feature_name=MT.ND3	feature_id[38].value <= threshold=4.220074653625488
node_435: feature_name=AB_XCR1	feature_id[32].value > threshold=-0.33244001865386963
node_445: feature_name=MT.ND5	feature_id[29].value <= threshold=3.538156509399414
node_446: feature_name=JUN	feature_id[88].value <= threshold=5.511678695678711
node_447: feature_name=AB_XCR1	feature_id[32].value <= threshold=0.23155170679092407
node_448: feature_name=AB_CD303	feature_id[87].value > threshold=-0.3821863532066345
node_452: feature_name=AB_CD7	feature_id[58].value > threshold=-0.04463825188577175
node_468: feature_name=CD52	feature_id[68].value <= threshold=3.3525084257125854
Class: COVID
Rules_1	passed counts:4004
node_0: feature_name=MT.CYB	feature_id[0].value > threshold=3.3326191902160645
node_5962: feature_name=IFITM1	feature_id[4].value > threshold=3.294496774673462
node_19042: feature_name=RPL34	feature_id[74].value <= threshold=4.419408321380615
node_19043: feature_name=IFI44L	feature_id[2].value > threshold=1.2671433687210083
node_21349: feature_name=AB_LAMP1	feature_id[50].value > threshold=-0.49834994971752167
node_21359: feature_name=RPL4	feature_id[21].value <= threshold=3.9286773204803467
node_21360: feature_name=RPL34	feature_id[74].value <= threshold=4.398328542709351
node_21361: feature_name=STAT1	feature_id[72].value <= threshold=3.705349564552307
node_21362: feature_name=RPL17	feature_id[81].value <= threshold=4.026643753051758
node_21363: feature_name=AB_CD303	feature_id[87].value <= threshold=0.15202636271715164
node_21364: feature_name=AB_NCR2	feature_id[6].value > threshold=-0.4605107307434082
node_21368: feature_name=RPS3A	feature_id[25].value <= threshold=4.379162073135376
node_21369: feature_name=AB_ITGA6	feature_id[53].value <= threshold=0.651655912399292
node_21370: feature_name=STAT1	feature_id[72].value <= threshold=3.4287970066070557
node_21371: feature_name=AB_CD70	feature_id[34].value > threshold=-0.47398512065410614
node_21375: feature_name=RPL13A	feature_id[35].value <= threshold=3.7954912185668945
node_21376: feature_name=MT.ND2	feature_id[57].value <= threshold=4.018766641616821
node_21377: feature_name=MT.CYB	feature_id[0].value <= threshold=4.684105396270752
node_21378: feature_name=RPL34	feature_id[74].value <= threshold=4.389434099197388
Class: COVID
Rules_2	passed counts:3278
node_0: feature_name=MT.CYB	feature_id[0].value <= threshold=3.3326191902160645
node_1: feature_name=AB_CD58	feature_id[1].value > threshold=-0.3496978431940079
node_277: feature_name=RPS3A	feature_id[25].value <= threshold=4.4083170890808105
node_278: feature_name=MT.CYB	feature_id[0].value > threshold=2.8187127113342285
node_1084: feature_name=IFITM1	feature_id[4].value > threshold=3.3128502368927
node_2464: feature_name=LY6E	feature_id[18].value > threshold=1.8210297226905823
node_2828: feature_name=AB_CD70	feature_id[34].value > threshold=-0.5666656196117401
node_2834: feature_name=MX1	feature_id[43].value <= threshold=3.943898916244507
node_2835: feature_name=RPL7	feature_id[83].value <= threshold=3.936628580093384
node_2836: feature_name=AB_TNFRSF17	feature_id[62].value > threshold=-0.27253465354442596
node_2874: feature_name=RPS20	feature_id[5].value <= threshold=3.4929425716400146
node_2875: feature_name=AB_LGALS3	feature_id[23].value > threshold=-0.7245997488498688
node_2879: feature_name=AB_CD40LG	feature_id[14].value <= threshold=0.6033000349998474
node_2880: feature_name=IFITM1	feature_id[4].value > threshold=3.6041364669799805
node_2958: feature_name=AB_CD40LG	feature_id[14].value > threshold=-0.46335095167160034
node_2962: feature_name=RPL34	feature_id[74].value <= threshold=4.982391595840454
node_2963: feature_name=RPL6	feature_id[48].value <= threshold=4.184593439102173
node_2964: feature_name=RPL13A	feature_id[35].value <= threshold=4.058888912200928
node_2965: feature_name=AB_HLA.ABC	feature_id[67].value <= threshold=0.6155684590339661
node_2966: feature_name=RPL13A	feature_id[35].value <= threshold=3.5237587690353394
node_2967: feature_name=DDX21	feature_id[78].value <= threshold=2.4622232913970947
Class: COVID
Rules_3	passed counts:3205
node_0: feature_name=MT.CYB	feature_id[0].value <= threshold=3.3326191902160645
node_1: feature_name=AB_CD58	feature_id[1].value > threshold=-0.3496978431940079
node_277: feature_name=RPS3A	feature_id[25].value <= threshold=4.4083170890808105
node_278: feature_name=MT.CYB	feature_id[0].value <= threshold=2.8187127113342285
node_279: feature_name=AB_LAMP1	feature_id[50].value > threshold=-0.27229975163936615
node_391: feature_name=AB_ITGA6	feature_id[53].value <= threshold=0.5958101749420166
node_392: feature_name=RPL13A	feature_id[35].value > threshold=2.7494688034057617
node_532: feature_name=IFITM1	feature_id[4].value > threshold=2.4380099773406982
node_658: feature_name=RPL13A	feature_id[35].value > threshold=2.7511484622955322
node_662: feature_name=AB_PD1	feature_id[40].value > threshold=-1.2856879830360413
node_664: feature_name=RPL6	feature_id[48].value <= threshold=4.09200119972229
node_665: feature_name=MT.ND4	feature_id[46].value <= threshold=3.982024669647217
node_666: feature_name=IFI44L	feature_id[2].value > threshold=0.3089602291584015
node_912: feature_name=MT.CO1	feature_id[8].value <= threshold=4.876246690750122
node_913: feature_name=RPL34	feature_id[74].value <= threshold=4.885845899581909
node_914: feature_name=RPL13A	feature_id[35].value <= threshold=3.939007520675659
node_915: feature_name=RPL17	feature_id[81].value <= threshold=3.827865481376648
Class: COVID
Rules_4	passed counts:2028
node_0: feature_name=MT.CYB	feature_id[0].value <= threshold=3.3326191902160645
node_1: feature_name=AB_CD58	feature_id[1].value > threshold=-0.3496978431940079
node_277: feature_name=RPS3A	feature_id[25].value > threshold=4.4083170890808105
node_3011: feature_name=MT.CYB	feature_id[0].value <= threshold=2.829931616783142
node_3012: feature_name=MT.CO3	feature_id[20].value <= threshold=3.0672019720077515
node_3013: feature_name=AB_CD70	feature_id[34].value > threshold=-0.16378340870141983
node_3167: feature_name=AB_CD7	feature_id[58].value > threshold=0.23141619563102722
node_3279: feature_name=AB_NCR2	feature_id[6].value > threshold=-0.5776358246803284
node_3281: feature_name=RPL34	feature_id[74].value <= threshold=5.25324559211731
node_3282: feature_name=MT.CO1	feature_id[8].value <= threshold=4.540224075317383
node_3283: feature_name=STAT1	feature_id[72].value <= threshold=3.0044045448303223
node_3284: feature_name=RPS3A	feature_id[25].value <= threshold=4.827183961868286
node_3285: feature_name=AB_TNFRSF8	feature_id[54].value > threshold=-0.4642469882965088
node_3289: feature_name=RPL7	feature_id[83].value <= threshold=3.416838526725769
node_3290: feature_name=AB_HLA.ABC	feature_id[67].value <= threshold=0.5922723412513733
node_3291: feature_name=AB_NCR2	feature_id[6].value <= threshold=0.18992676585912704
node_3292: feature_name=MT.CYB	feature_id[0].value <= threshold=2.714655041694641
node_3293: feature_name=RPL21	feature_id[11].value <= threshold=4.30327844619751
node_3294: feature_name=MT.ND4	feature_id[46].value <= threshold=3.1897016763687134
node_3295: feature_name=DDX21	feature_id[78].value <= threshold=2.1638036966323853
node_3296: feature_name=AB_CD58	feature_id[1].value <= threshold=0.1537679061293602
Class: COVID
Rules_5	passed counts:1909
node_0: feature_name=MT.CYB	feature_id[0].value > threshold=3.3326191902160645
node_5962: feature_name=IFITM1	feature_id[4].value <= threshold=3.294496774673462
node_5963: feature_name=AB_CD58	feature_id[1].value <= threshold=-0.3457373380661011
node_5964: feature_name=MT.ATP8	feature_id[42].value > threshold=1.265602469444275
node_6250: feature_name=RPS4Y1	feature_id[30].value <= threshold=1.3175128102302551
node_6251: feature_name=AB_TNFRSF17	feature_id[62].value <= threshold=-0.062398605048656464
node_6252: feature_name=AB_CD70	feature_id[34].value <= threshold=-0.30934226512908936
node_6253: feature_name=AB_ITGA6	feature_id[53].value > threshold=-0.5507152378559113
node_6265: feature_name=AB_ITGA6	feature_id[53].value <= threshold=1.6237873435020447
node_6266: feature_name=AB_LGALS3	feature_id[23].value <= threshold=0.027777956798672676
node_6267: feature_name=AB_CD303	feature_id[87].value <= threshold=1.0505284368991852
node_6268: feature_name=CISH	feature_id[16].value <= threshold=2.8125524520874023
node_6269: feature_name=PRDM1	feature_id[86].value <= threshold=2.7388434410095215
node_6270: feature_name=AB_NCR2	feature_id[6].value <= threshold=0.25990404933691025
node_6271: feature_name=AB_TCR_Va24.Ja18	feature_id[47].value <= threshold=-0.1050306148827076
node_6272: feature_name=RPS4Y1	feature_id[30].value <= threshold=0.8718377947807312
node_6273: feature_name=TXNIP	feature_id[15].value <= threshold=4.671083688735962
node_6274: feature_name=MT.ATP6	feature_id[17].value > threshold=0.3890431523323059
node_6278: feature_name=MT.CO3	feature_id[20].value > threshold=2.5650686025619507
node_6282: feature_name=IGKV3.20	feature_id[84].value <= threshold=1.3523405194282532
node_6283: feature_name=PNRC1	feature_id[55].value <= threshold=3.274240493774414
node_6284: feature_name=SOCS3	feature_id[10].value <= threshold=2.23015558719635
node_6285: feature_name=MT.ATP6	feature_id[17].value > threshold=1.5859222412109375
Class: Healthy
Rules_6	passed counts:1534
node_0: feature_name=MT.CYB	feature_id[0].value <= threshold=3.3326191902160645
node_1: feature_name=AB_CD58	feature_id[1].value > threshold=-0.3496978431940079
node_277: feature_name=RPS3A	feature_id[25].value <= threshold=4.4083170890808105
node_278: feature_name=MT.CYB	feature_id[0].value <= threshold=2.8187127113342285
node_279: feature_name=AB_LAMP1	feature_id[50].value > threshold=-0.27229975163936615
node_391: feature_name=AB_ITGA6	feature_id[53].value <= threshold=0.5958101749420166
node_392: feature_name=RPL13A	feature_id[35].value > threshold=2.7494688034057617
node_532: feature_name=IFITM1	feature_id[4].value > threshold=2.4380099773406982
node_658: feature_name=RPL13A	feature_id[35].value > threshold=2.7511484622955322
node_662: feature_name=AB_PD1	feature_id[40].value > threshold=-1.2856879830360413
node_664: feature_name=RPL6	feature_id[48].value <= threshold=4.09200119972229
node_665: feature_name=MT.ND4	feature_id[46].value <= threshold=3.982024669647217
node_666: feature_name=IFI44L	feature_id[2].value <= threshold=0.3089602291584015
node_667: feature_name=RPL4	feature_id[21].value <= threshold=3.965464234352112
node_668: feature_name=AB_NCR2	feature_id[6].value <= threshold=0.9403404593467712
node_669: feature_name=AB_LGALS3	feature_id[23].value > threshold=-0.3465711325407028
node_697: feature_name=MT.CYB	feature_id[0].value <= threshold=2.723033308982849
node_698: feature_name=MT.ATP6	feature_id[17].value <= threshold=4.033342123031616
node_699: feature_name=EIF3L	feature_id[52].value <= threshold=3.2238950729370117
node_700: feature_name=RPS3A	feature_id[25].value <= threshold=4.039158582687378
node_701: feature_name=AB_CD40LG	feature_id[14].value > threshold=-0.3226381540298462
node_707: feature_name=AB_podoplanin	feature_id[71].value <= threshold=0.0722852423787117
node_708: feature_name=AB_LAMP1	feature_id[50].value <= threshold=0.10013297200202942
Class: COVID
Rules_7	passed counts:1457
node_0: feature_name=MT.CYB	feature_id[0].value <= threshold=3.3326191902160645
node_1: feature_name=AB_CD58	feature_id[1].value > threshold=-0.3496978431940079
node_277: feature_name=RPS3A	feature_id[25].value <= threshold=4.4083170890808105
node_278: feature_name=MT.CYB	feature_id[0].value > threshold=2.8187127113342285
node_1084: feature_name=IFITM1	feature_id[4].value <= threshold=3.3128502368927
node_1085: feature_name=AB_ITGA6	feature_id[53].value <= threshold=0.5085677802562714
node_1086: feature_name=CD52	feature_id[68].value <= threshold=2.678457021713257
node_1087: feature_name=RPL13A	feature_id[35].value <= threshold=2.8811354637145996
node_1088: feature_name=AB_TCR_Va24.Ja18	feature_id[47].value > threshold=-0.003622795920819044
node_1180: feature_name=UGCG	feature_id[80].value <= threshold=3.153204917907715
node_1181: feature_name=AB_B7.H4	feature_id[27].value > threshold=-0.6430064141750336
node_1183: feature_name=TXNIP	feature_id[15].value <= threshold=4.433205842971802
node_1184: feature_name=AB_NCR2	feature_id[6].value > threshold=-0.28480975329875946
node_1188: feature_name=HSPD1	feature_id[82].value <= threshold=3.222059965133667
Class: COVID
Rules_8	passed counts:1360
node_0: feature_name=MT.CYB	feature_id[0].value > threshold=3.3326191902160645
node_5962: feature_name=IFITM1	feature_id[4].value > threshold=3.294496774673462
node_19042: feature_name=RPL34	feature_id[74].value <= threshold=4.419408321380615
node_19043: feature_name=IFI44L	feature_id[2].value <= threshold=1.2671433687210083
node_19044: feature_name=AB_CD58	feature_id[1].value > threshold=-0.3719916045665741
node_19084: feature_name=S100A8	feature_id[3].value > threshold=1.3197157382965088
node_20866: feature_name=MT.CO1	feature_id[8].value <= threshold=4.390725612640381
node_20867: feature_name=AB_podoplanin	feature_id[71].value <= threshold=0.1940256878733635
node_20868: feature_name=AB_CD7	feature_id[58].value > threshold=-0.3118641674518585
node_20898: feature_name=AB_TCR_Va24.Ja18	feature_id[47].value <= threshold=0.27940551936626434
node_20899: feature_name=RPS3A	feature_id[25].value <= threshold=5.202207326889038
node_20900: feature_name=AB_ITGA6	feature_id[53].value <= threshold=0.5239284336566925
node_20901: feature_name=AB_TCR_Va24.Ja18	feature_id[47].value > threshold=-0.49259960651397705
node_20903: feature_name=MT.CO1	feature_id[8].value <= threshold=3.7890853881835938
node_20904: feature_name=RPL6	feature_id[48].value <= threshold=4.394327640533447
node_20905: feature_name=AB_LAMP1	feature_id[50].value <= threshold=0.10273082926869392
node_20906: feature_name=RPL34	feature_id[74].value > threshold=2.899769425392151
node_20910: feature_name=PIM1	feature_id[26].value <= threshold=2.8143420219421387
Class: COVID
Rules_9	passed counts:1323
node_0: feature_name=MT.CYB	feature_id[0].value > threshold=3.3326191902160645
node_5962: feature_name=IFITM1	feature_id[4].value <= threshold=3.294496774673462
node_5963: feature_name=AB_CD58	feature_id[1].value > threshold=-0.3457373380661011
node_6489: feature_name=S100A8	feature_id[3].value <= threshold=1.3815507292747498
node_6490: feature_name=RPS3A	feature_id[25].value > threshold=4.251270294189453
node_10030: feature_name=MT.ATP8	feature_id[42].value > threshold=1.8581693172454834
node_14128: feature_name=ZFP36L2	feature_id[9].value > threshold=2.0180801153182983
node_15820: feature_name=RPL17	feature_id[81].value <= threshold=2.575425386428833
node_15821: feature_name=RPS4Y1	feature_id[30].value <= threshold=1.7090905904769897
node_15822: feature_name=RPL21	feature_id[11].value > threshold=3.162644386291504
node_15854: feature_name=S100A9	feature_id[12].value <= threshold=1.392371416091919
node_15855: feature_name=CD69	feature_id[66].value <= threshold=3.34474515914917
node_15856: feature_name=RPS10.NUDT3	feature_id[7].value <= threshold=0.8840267360210419
node_15857: feature_name=MYL12A	feature_id[36].value <= threshold=3.283035159111023
node_15858: feature_name=RPL34	feature_id[74].value > threshold=4.159602642059326
node_15870: feature_name=MT.ATP6	feature_id[17].value <= threshold=4.40335750579834
node_15871: feature_name=MT.CO3	feature_id[20].value > threshold=2.5047730207443237
node_15875: feature_name=NFKBIZ	feature_id[28].value <= threshold=2.0368926525115967
node_15876: feature_name=MT.ND4L	feature_id[61].value <= threshold=4.282789468765259
node_15877: feature_name=NDUFV2	feature_id[63].value <= threshold=2.1712164878845215
node_15878: feature_name=ZFP36L2	feature_id[9].value > threshold=2.0310304164886475
node_15880: feature_name=PNRC1	feature_id[55].value <= threshold=3.5340569019317627
node_15881: feature_name=EIF2AK2	feature_id[89].value <= threshold=1.7424336671829224
node_15882: feature_name=PIM2	feature_id[49].value <= threshold=2.2200077772140503
node_15883: feature_name=AB_CD7	feature_id[58].value > threshold=-0.541781097650528
node_15887: feature_name=MT.CO1	feature_id[8].value <= threshold=4.962987899780273
node_15888: feature_name=S100A8	feature_id[3].value <= threshold=1.3398378491401672
node_15889: feature_name=XAF1	feature_id[13].value <= threshold=1.6729454398155212
node_15890: feature_name=STAT3	feature_id[59].value <= threshold=2.1797763109207153
node_15891: feature_name=IFITM2	feature_id[70].value <= threshold=2.876937985420227
node_15892: feature_name=MT.ND2	feature_id[57].value > threshold=1.732819139957428
node_15904: feature_name=TXNIP	feature_id[15].value > threshold=1.3427801728248596
node_15908: feature_name=RPS4Y1	feature_id[30].value <= threshold=0.9738039970397949
node_15909: feature_name=AB_TNFRSF17	feature_id[62].value <= threshold=0.09651537612080574
Class: Healthy
Rules_10	passed counts:1098
node_0: feature_name=MT.CYB	feature_id[0].value > threshold=3.3326191902160645
node_5962: feature_name=IFITM1	feature_id[4].value <= threshold=3.294496774673462
node_5963: feature_name=AB_CD58	feature_id[1].value > threshold=-0.3457373380661011
node_6489: feature_name=S100A8	feature_id[3].value > threshold=1.3815507292747498
node_17003: feature_name=AB_podoplanin	feature_id[71].value <= threshold=0.17137230932712555
node_17004: feature_name=S100A8	feature_id[3].value > threshold=1.7234583497047424
node_17828: feature_name=MT.CO1	feature_id[8].value <= threshold=4.064875602722168
node_17829: feature_name=RPL34	feature_id[74].value <= threshold=5.010108232498169
node_17830: feature_name=RPL34	feature_id[74].value <= threshold=4.769850254058838
node_17831: feature_name=S100A9	feature_id[12].value > threshold=1.5310372710227966
node_18033: feature_name=MX1	feature_id[43].value <= threshold=3.0557690858840942
node_18034: feature_name=RPL4	feature_id[21].value <= threshold=3.7994126081466675
node_18035: feature_name=AB_CD58	feature_id[1].value <= threshold=0.15615274012088776
node_18036: feature_name=AB_podoplanin	feature_id[71].value <= threshold=0.09809299185872078
node_18037: feature_name=CD69	feature_id[66].value <= threshold=3.5856486558914185
node_18038: feature_name=RPL6	feature_id[48].value <= threshold=4.187333106994629
node_18039: feature_name=MT.CYB	feature_id[0].value <= threshold=4.850313425064087
node_18040: feature_name=OAS1	feature_id[76].value <= threshold=1.6670772433280945
node_18041: feature_name=RPL13A	feature_id[35].value <= threshold=4.098036050796509
node_18042: feature_name=AB_CD58	feature_id[1].value <= threshold=0.10472214594483376
Class: COVID
Rules_11	passed counts:1056
node_0: feature_name=MT.CYB	feature_id[0].value <= threshold=3.3326191902160645
node_1: feature_name=AB_CD58	feature_id[1].value > threshold=-0.3496978431940079
node_277: feature_name=RPS3A	feature_id[25].value <= threshold=4.4083170890808105
node_278: feature_name=MT.CYB	feature_id[0].value > threshold=2.8187127113342285
node_1084: feature_name=IFITM1	feature_id[4].value > threshold=3.3128502368927
node_2464: feature_name=LY6E	feature_id[18].value > threshold=1.8210297226905823
node_2828: feature_name=AB_CD70	feature_id[34].value > threshold=-0.5666656196117401
node_2834: feature_name=MX1	feature_id[43].value <= threshold=3.943898916244507
node_2835: feature_name=RPL7	feature_id[83].value <= threshold=3.936628580093384
node_2836: feature_name=AB_TNFRSF17	feature_id[62].value > threshold=-0.27253465354442596
node_2874: feature_name=RPS20	feature_id[5].value <= threshold=3.4929425716400146
node_2875: feature_name=AB_LGALS3	feature_id[23].value > threshold=-0.7245997488498688
node_2879: feature_name=AB_CD40LG	feature_id[14].value <= threshold=0.6033000349998474
node_2880: feature_name=IFITM1	feature_id[4].value <= threshold=3.6041364669799805
node_2881: feature_name=AB_CD303	feature_id[87].value <= threshold=0.3188459724187851
node_2882: feature_name=RPS10.NUDT3	feature_id[7].value <= threshold=2.4710105657577515
node_2883: feature_name=MT.CYB	feature_id[0].value <= threshold=3.2922816276550293
node_2884: feature_name=AB_podoplanin	feature_id[71].value <= threshold=0.2806003838777542
node_2885: feature_name=RPL6	feature_id[48].value <= threshold=4.545191526412964
node_2886: feature_name=AB_ITGA6	feature_id[53].value <= threshold=0.6929557919502258
node_2887: feature_name=AB_HLA.ABC	feature_id[67].value <= threshold=0.6102224588394165
node_2888: feature_name=MT2A	feature_id[37].value <= threshold=2.771347761154175
node_2889: feature_name=HLA.C	feature_id[45].value <= threshold=4.51772665977478
node_2890: feature_name=AB_B7.H4	feature_id[27].value <= threshold=0.20694474130868912
node_2891: feature_name=ZFP36L2	feature_id[9].value <= threshold=4.137329339981079
node_2892: feature_name=AB_ITGA6	feature_id[53].value <= threshold=0.561717689037323
node_2893: feature_name=RPL6	feature_id[48].value <= threshold=4.265326738357544
Class: COVID
Rules_12	passed counts:1052
node_0: feature_name=MT.CYB	feature_id[0].value > threshold=3.3326191902160645
node_5962: feature_name=IFITM1	feature_id[4].value > threshold=3.294496774673462
node_19042: feature_name=RPL34	feature_id[74].value <= threshold=4.419408321380615
node_19043: feature_name=IFI44L	feature_id[2].value <= threshold=1.2671433687210083
node_19044: feature_name=AB_CD58	feature_id[1].value > threshold=-0.3719916045665741
node_19084: feature_name=S100A8	feature_id[3].value <= threshold=1.3197157382965088
node_19085: feature_name=RPS3A	feature_id[25].value <= threshold=3.979317307472229
node_19086: feature_name=IFITM1	feature_id[4].value > threshold=3.5778002738952637
node_19358: feature_name=MT.CO1	feature_id[8].value <= threshold=4.500281810760498
node_19359: feature_name=AB_TCR_Va24.Ja18	feature_id[47].value > threshold=-1.0053064823150635
node_19361: feature_name=AB_podoplanin	feature_id[71].value > threshold=-0.542523592710495
node_19365: feature_name=AB_XCR1	feature_id[32].value <= threshold=0.8804303109645844
node_19366: feature_name=MT.CYB	feature_id[0].value <= threshold=5.362217903137207
node_19367: feature_name=RPL7	feature_id[83].value <= threshold=3.668789267539978
node_19368: feature_name=EIF3L	feature_id[52].value <= threshold=2.0844526290893555
node_19369: feature_name=AB_NCR2	feature_id[6].value > threshold=-0.5862322151660919
node_19373: feature_name=AB_B7.H4	feature_id[27].value <= threshold=0.5908672213554382
node_19374: feature_name=S100A8	feature_id[3].value <= threshold=1.3147130608558655
node_19375: feature_name=AB_CD58	feature_id[1].value <= threshold=0.2531512528657913
node_19376: feature_name=AB_ITGA6	feature_id[53].value > threshold=-0.4041624218225479
node_19380: feature_name=AB_HLA.ABC	feature_id[67].value > threshold=-0.3736691474914551
node_19386: feature_name=RPL13A	feature_id[35].value <= threshold=3.870617389678955
node_19387: feature_name=AB_CDH5	feature_id[19].value > threshold=-0.6076323688030243
node_19391: feature_name=AB_LAMP1	feature_id[50].value <= threshold=0.24264175444841385
node_19392: feature_name=AB_TNFRSF8	feature_id[54].value > threshold=-0.5387460887432098
node_19396: feature_name=RPL17	feature_id[81].value <= threshold=4.061790943145752
node_19397: feature_name=MT.ND4L	feature_id[61].value > threshold=2.0507787466049194
node_19409: feature_name=RPS4Y1	feature_id[30].value <= threshold=2.39336359500885
node_19410: feature_name=IFITM2	feature_id[70].value <= threshold=3.8209712505340576
node_19411: feature_name=MT.ND3	feature_id[38].value <= threshold=3.9962133169174194
node_19412: feature_name=AB_CD7	feature_id[58].value > threshold=-0.3809380531311035
node_19416: feature_name=AB_TNFRSF17	feature_id[62].value <= threshold=0.13817765563726425
node_19417: feature_name=SP100	feature_id[69].value <= threshold=2.7753007411956787
Class: COVID
Rules_13	passed counts:1010
node_0: feature_name=MT.CYB	feature_id[0].value <= threshold=3.3326191902160645
node_1: feature_name=AB_CD58	feature_id[1].value > threshold=-0.3496978431940079
node_277: feature_name=RPS3A	feature_id[25].value <= threshold=4.4083170890808105
node_278: feature_name=MT.CYB	feature_id[0].value > threshold=2.8187127113342285
node_1084: feature_name=IFITM1	feature_id[4].value > threshold=3.3128502368927
node_2464: feature_name=LY6E	feature_id[18].value <= threshold=1.8210297226905823
node_2465: feature_name=AB_LAMP1	feature_id[50].value > threshold=-0.4385153502225876
node_2475: feature_name=RPS3A	feature_id[25].value <= threshold=4.122792482376099
node_2476: feature_name=RPL34	feature_id[74].value <= threshold=4.985804557800293
node_2477: feature_name=ZFP36L2	feature_id[9].value <= threshold=4.104727745056152
node_2478: feature_name=RPS10.NUDT3	feature_id[7].value <= threshold=2.930840253829956
node_2479: feature_name=AB_LGALS3	feature_id[23].value > threshold=-0.6953723728656769
node_2481: feature_name=AB_CD58	feature_id[1].value > threshold=-0.3453656882047653
node_2483: feature_name=RPL13A	feature_id[35].value <= threshold=4.294388294219971
node_2484: feature_name=AB_podoplanin	feature_id[71].value > threshold=-0.33648157119750977
node_2492: feature_name=MT.CYB	feature_id[0].value <= threshold=3.328922152519226
node_2493: feature_name=AB_LGALS3	feature_id[23].value <= threshold=0.25467628240585327
node_2494: feature_name=AB_ITGA6	feature_id[53].value <= threshold=0.5211703479290009
node_2495: feature_name=LY6E	feature_id[18].value <= threshold=1.8201261758804321
node_2496: feature_name=MT.CO1	feature_id[8].value <= threshold=5.00556206703186
node_2497: feature_name=AB_NCR2	feature_id[6].value > threshold=-0.380484014749527
node_2501: feature_name=RPL6	feature_id[48].value <= threshold=4.077054977416992
node_2502: feature_name=MT.CYB	feature_id[0].value <= threshold=3.3276474475860596
node_2503: feature_name=RPL21	feature_id[11].value <= threshold=4.024372339248657
node_2504: feature_name=RPS20	feature_id[5].value <= threshold=3.3358471393585205
node_2505: feature_name=ZFP36L2	feature_id[9].value <= threshold=4.004174113273621
node_2506: feature_name=AB_CDH5	feature_id[19].value <= threshold=0.23786722123622894
node_2507: feature_name=AB_ITGA6	feature_id[53].value <= threshold=0.3226380795240402
Class: COVID
Rules_14	passed counts:831
node_0: feature_name=MT.CYB	feature_id[0].value <= threshold=3.3326191902160645
node_1: feature_name=AB_CD58	feature_id[1].value > threshold=-0.3496978431940079
node_277: feature_name=RPS3A	feature_id[25].value <= threshold=4.4083170890808105
node_278: feature_name=MT.CYB	feature_id[0].value <= threshold=2.8187127113342285
node_279: feature_name=AB_LAMP1	feature_id[50].value > threshold=-0.27229975163936615
node_391: feature_name=AB_ITGA6	feature_id[53].value <= threshold=0.5958101749420166
node_392: feature_name=RPL13A	feature_id[35].value > threshold=2.7494688034057617
node_532: feature_name=IFITM1	feature_id[4].value > threshold=2.4380099773406982
node_658: feature_name=RPL13A	feature_id[35].value > threshold=2.7511484622955322
node_662: feature_name=AB_PD1	feature_id[40].value > threshold=-1.2856879830360413
node_664: feature_name=RPL6	feature_id[48].value <= threshold=4.09200119972229
node_665: feature_name=MT.ND4	feature_id[46].value <= threshold=3.982024669647217
node_666: feature_name=IFI44L	feature_id[2].value <= threshold=0.3089602291584015
node_667: feature_name=RPL4	feature_id[21].value <= threshold=3.965464234352112
node_668: feature_name=AB_NCR2	feature_id[6].value <= threshold=0.9403404593467712
node_669: feature_name=AB_LGALS3	feature_id[23].value > threshold=-0.3465711325407028
node_697: feature_name=MT.CYB	feature_id[0].value <= threshold=2.723033308982849
node_698: feature_name=MT.ATP6	feature_id[17].value <= threshold=4.033342123031616
node_699: feature_name=EIF3L	feature_id[52].value <= threshold=3.2238950729370117
node_700: feature_name=RPS3A	feature_id[25].value > threshold=4.039158582687378
node_724: feature_name=RPS3A	feature_id[25].value > threshold=4.039341688156128
node_726: feature_name=MT.CO1	feature_id[8].value <= threshold=3.801681160926819
node_727: feature_name=RPL34	feature_id[74].value <= threshold=4.975560903549194
node_728: feature_name=AB_podoplanin	feature_id[71].value <= threshold=0.20119433850049973
node_729: feature_name=AB_TNFRSF17	feature_id[62].value > threshold=-0.3972402811050415
node_735: feature_name=RPL17	feature_id[81].value <= threshold=2.680602788925171
Class: COVID
Rules_15	passed counts:754
node_0: feature_name=MT.CYB	feature_id[0].value <= threshold=3.3326191902160645
node_1: feature_name=AB_CD58	feature_id[1].value > threshold=-0.3496978431940079
node_277: feature_name=RPS3A	feature_id[25].value <= threshold=4.4083170890808105
node_278: feature_name=MT.CYB	feature_id[0].value <= threshold=2.8187127113342285
node_279: feature_name=AB_LAMP1	feature_id[50].value > threshold=-0.27229975163936615
node_391: feature_name=AB_ITGA6	feature_id[53].value > threshold=0.5958101749420166
node_967: feature_name=RPS3A	feature_id[25].value <= threshold=4.05525279045105
node_968: feature_name=AB_CDH5	feature_id[19].value > threshold=-0.688000500202179
node_972: feature_name=RPL6	feature_id[48].value <= threshold=4.21220588684082
node_973: feature_name=AB_TNFRSF8	feature_id[54].value <= threshold=0.02750383783131838
node_974: feature_name=AB_LGALS3	feature_id[23].value <= threshold=0.18653200566768646
node_975: feature_name=RPL17	feature_id[81].value <= threshold=4.033799409866333
node_976: feature_name=CD52	feature_id[68].value <= threshold=4.222110033035278
node_977: feature_name=AB_TCR_Va24.Ja18	feature_id[47].value <= threshold=0.09655073285102844
Class: COVID
Rules_16	passed counts:707
node_0: feature_name=MT.CYB	feature_id[0].value > threshold=3.3326191902160645
node_5962: feature_name=IFITM1	feature_id[4].value > threshold=3.294496774673462
node_19042: feature_name=RPL34	feature_id[74].value <= threshold=4.419408321380615
node_19043: feature_name=IFI44L	feature_id[2].value <= threshold=1.2671433687210083
node_19044: feature_name=AB_CD58	feature_id[1].value > threshold=-0.3719916045665741
node_19084: feature_name=S100A8	feature_id[3].value > threshold=1.3197157382965088
node_20866: feature_name=MT.CO1	feature_id[8].value <= threshold=4.390725612640381
node_20867: feature_name=AB_podoplanin	feature_id[71].value <= threshold=0.1940256878733635
node_20868: feature_name=AB_CD7	feature_id[58].value > threshold=-0.3118641674518585
node_20898: feature_name=AB_TCR_Va24.Ja18	feature_id[47].value <= threshold=0.27940551936626434
node_20899: feature_name=RPS3A	feature_id[25].value <= threshold=5.202207326889038
node_20900: feature_name=AB_ITGA6	feature_id[53].value <= threshold=0.5239284336566925
node_20901: feature_name=AB_TCR_Va24.Ja18	feature_id[47].value > threshold=-0.49259960651397705
node_20903: feature_name=MT.CO1	feature_id[8].value > threshold=3.7890853881835938
node_20933: feature_name=MT.CO1	feature_id[8].value > threshold=3.7893871068954468
node_20935: feature_name=RPS3A	feature_id[25].value <= threshold=5.035260200500488
node_20936: feature_name=TXNIP	feature_id[15].value <= threshold=3.6309415102005005
node_20937: feature_name=RPL6	feature_id[48].value <= threshold=4.566432952880859
node_20938: feature_name=AB_LGALS3	feature_id[23].value > threshold=-0.3022155463695526
node_20948: feature_name=MT.CYB	feature_id[0].value > threshold=3.3359735012054443
node_20952: feature_name=AB_PD1	feature_id[40].value > threshold=-0.46869009733200073
node_20956: feature_name=RPL6	feature_id[48].value <= threshold=3.8905160427093506
node_20957: feature_name=RPL4	feature_id[21].value <= threshold=3.698300361633301
node_20958: feature_name=AB_HLA.ABC	feature_id[67].value > threshold=-0.4495902359485626
node_20962: feature_name=FTL	feature_id[75].value > threshold=2.095576524734497
node_20972: feature_name=AB_CD40LG	feature_id[14].value <= threshold=0.15705493092536926
node_20973: feature_name=AB_TNFRSF17	feature_id[62].value > threshold=-0.3039352297782898
Class: COVID
Rules_17	passed counts:677
node_0: feature_name=MT.CYB	feature_id[0].value <= threshold=3.3326191902160645
node_1: feature_name=AB_CD58	feature_id[1].value > threshold=-0.3496978431940079
node_277: feature_name=RPS3A	feature_id[25].value <= threshold=4.4083170890808105
node_278: feature_name=MT.CYB	feature_id[0].value <= threshold=2.8187127113342285
node_279: feature_name=AB_LAMP1	feature_id[50].value > threshold=-0.27229975163936615
node_391: feature_name=AB_ITGA6	feature_id[53].value <= threshold=0.5958101749420166
node_392: feature_name=RPL13A	feature_id[35].value > threshold=2.7494688034057617
node_532: feature_name=IFITM1	feature_id[4].value > threshold=2.4380099773406982
node_658: feature_name=RPL13A	feature_id[35].value > threshold=2.7511484622955322
node_662: feature_name=AB_PD1	feature_id[40].value > threshold=-1.2856879830360413
node_664: feature_name=RPL6	feature_id[48].value <= threshold=4.09200119972229
node_665: feature_name=MT.ND4	feature_id[46].value <= threshold=3.982024669647217
node_666: feature_name=IFI44L	feature_id[2].value <= threshold=0.3089602291584015
node_667: feature_name=RPL4	feature_id[21].value <= threshold=3.965464234352112
node_668: feature_name=AB_NCR2	feature_id[6].value <= threshold=0.9403404593467712
node_669: feature_name=AB_LGALS3	feature_id[23].value > threshold=-0.3465711325407028
node_697: feature_name=MT.CYB	feature_id[0].value <= threshold=2.723033308982849
node_698: feature_name=MT.ATP6	feature_id[17].value <= threshold=4.033342123031616
node_699: feature_name=EIF3L	feature_id[52].value <= threshold=3.2238950729370117
node_700: feature_name=RPS3A	feature_id[25].value > threshold=4.039158582687378
node_724: feature_name=RPS3A	feature_id[25].value > threshold=4.039341688156128
node_726: feature_name=MT.CO1	feature_id[8].value <= threshold=3.801681160926819
node_727: feature_name=RPL34	feature_id[74].value <= threshold=4.975560903549194
node_728: feature_name=AB_podoplanin	feature_id[71].value <= threshold=0.20119433850049973
node_729: feature_name=AB_TNFRSF17	feature_id[62].value > threshold=-0.3972402811050415
node_735: feature_name=RPL17	feature_id[81].value > threshold=2.680602788925171
node_737: feature_name=RPL17	feature_id[81].value > threshold=2.682981252670288
node_739: feature_name=AB_B7.H4	feature_id[27].value > threshold=-0.4652790427207947
node_743: feature_name=AB_NCR2	feature_id[6].value > threshold=-0.2977824956178665
node_749: feature_name=AB_CD40LG	feature_id[14].value > threshold=-0.4416981041431427
node_753: feature_name=AB_HLA.ABC	feature_id[67].value > threshold=-0.4925418347120285
node_757: feature_name=AB_podoplanin	feature_id[71].value > threshold=-0.33600425720214844
node_761: feature_name=AB_IL4R	feature_id[44].value <= threshold=0.1016695685684681
node_762: feature_name=JUN	feature_id[88].value <= threshold=4.450474739074707
node_763: feature_name=RPL7	feature_id[83].value <= threshold=3.354456663131714
Class: COVID
Rules_18	passed counts:664
node_0: feature_name=MT.CYB	feature_id[0].value <= threshold=3.3326191902160645
node_1: feature_name=AB_CD58	feature_id[1].value > threshold=-0.3496978431940079
node_277: feature_name=RPS3A	feature_id[25].value > threshold=4.4083170890808105
node_3011: feature_name=MT.CYB	feature_id[0].value > threshold=2.829931616783142
node_3835: feature_name=RPL6	feature_id[48].value <= threshold=3.915712594985962
node_3836: feature_name=IFITM1	feature_id[4].value > threshold=2.54867422580719
node_4276: feature_name=AB_ITGA6	feature_id[53].value <= threshold=0.5920138955116272
node_4277: feature_name=RPL34	feature_id[74].value <= threshold=4.472958087921143
node_4278: feature_name=RPL4	feature_id[21].value <= threshold=3.2151803970336914
node_4279: feature_name=EIF3L	feature_id[52].value <= threshold=2.8719574213027954
node_4280: feature_name=MT.CO1	feature_id[8].value <= threshold=4.140136957168579
node_4281: feature_name=AB_IL4R	feature_id[44].value <= threshold=0.36757540702819824
node_4282: feature_name=RPS3A	feature_id[25].value <= threshold=4.931366682052612
node_4283: feature_name=NFKBIZ	feature_id[28].value > threshold=1.0780444145202637
node_4425: feature_name=RPL34	feature_id[74].value > threshold=2.612572193145752
node_4427: feature_name=AB_TNFRSF8	feature_id[54].value > threshold=-0.5301450192928314
node_4429: feature_name=STAT3	feature_id[59].value <= threshold=2.8487210273742676
node_4430: feature_name=CD52	feature_id[68].value <= threshold=3.5191617012023926
node_4431: feature_name=RPS20	feature_id[5].value <= threshold=3.2418516874313354
node_4432: feature_name=HLA.C	feature_id[45].value > threshold=0.5974286198616028
node_4436: feature_name=AB_IL4R	feature_id[44].value > threshold=-0.33365966379642487
node_4442: feature_name=MT.CYB	feature_id[0].value > threshold=2.8482096195220947
Class: COVID
Rules_19	passed counts:617
node_0: feature_name=MT.CYB	feature_id[0].value > threshold=3.3326191902160645
node_5962: feature_name=IFITM1	feature_id[4].value <= threshold=3.294496774673462
node_5963: feature_name=AB_CD58	feature_id[1].value > threshold=-0.3457373380661011
node_6489: feature_name=S100A8	feature_id[3].value > threshold=1.3815507292747498
node_17003: feature_name=AB_podoplanin	feature_id[71].value <= threshold=0.17137230932712555
node_17004: feature_name=S100A8	feature_id[3].value > threshold=1.7234583497047424
node_17828: feature_name=MT.CO1	feature_id[8].value <= threshold=4.064875602722168
node_17829: feature_name=RPL34	feature_id[74].value <= threshold=5.010108232498169
node_17830: feature_name=RPL34	feature_id[74].value <= threshold=4.769850254058838
node_17831: feature_name=S100A9	feature_id[12].value <= threshold=1.5310372710227966
node_17832: feature_name=ZFP36L2	feature_id[9].value <= threshold=2.3644856214523315
node_17833: feature_name=AB_ITGA6	feature_id[53].value <= threshold=0.8529301881790161
node_17834: feature_name=AB_NCR2	feature_id[6].value <= threshold=0.3412162959575653
node_17835: feature_name=S100A9	feature_id[12].value <= threshold=1.5255731344223022
node_17836: feature_name=AB_CDH5	feature_id[19].value > threshold=-0.7022913694381714
node_17838: feature_name=PTPRCAP	feature_id[65].value <= threshold=3.958364248275757
node_17839: feature_name=AB_CD70	feature_id[34].value <= threshold=0.18257781118154526
node_17840: feature_name=AB_CD7	feature_id[58].value > threshold=0.002813641680404544
node_17888: feature_name=RPS2	feature_id[31].value <= threshold=4.425135135650635
node_17889: feature_name=AB_HLA.ABC	feature_id[67].value <= threshold=0.4113827347755432
node_17890: feature_name=S100A8	feature_id[3].value > threshold=1.7269974946975708
node_17894: feature_name=AB_podoplanin	feature_id[71].value > threshold=-0.24788957089185715
node_17900: feature_name=AB_CD303	feature_id[87].value > threshold=-0.32311977446079254
node_17904: feature_name=AB_PD1	feature_id[40].value > threshold=-0.3332941383123398
node_17908: feature_name=MT.ND5	feature_id[29].value <= threshold=3.1161550283432007
node_17909: feature_name=RPS3A	feature_id[25].value <= threshold=4.954487562179565
node_17910: feature_name=RPL6	feature_id[48].value <= threshold=4.181748628616333
Class: COVID
Rules_20	passed counts:615
node_0: feature_name=MT.CYB	feature_id[0].value <= threshold=3.3326191902160645
node_1: feature_name=AB_CD58	feature_id[1].value > threshold=-0.3496978431940079
node_277: feature_name=RPS3A	feature_id[25].value <= threshold=4.4083170890808105
node_278: feature_name=MT.CYB	feature_id[0].value > threshold=2.8187127113342285
node_1084: feature_name=IFITM1	feature_id[4].value > threshold=3.3128502368927
node_2464: feature_name=LY6E	feature_id[18].value <= threshold=1.8210297226905823
node_2465: feature_name=AB_LAMP1	feature_id[50].value > threshold=-0.4385153502225876
node_2475: feature_name=RPS3A	feature_id[25].value > threshold=4.122792482376099
node_2611: feature_name=AB_ITGA6	feature_id[53].value <= threshold=0.39715079963207245
node_2612: feature_name=STAT1	feature_id[72].value <= threshold=2.4575001001358032
node_2613: feature_name=ZFP36L2	feature_id[9].value <= threshold=3.9582067728042603
node_2614: feature_name=AB_HLA.ABC	feature_id[67].value <= threshold=0.5363783538341522
node_2615: feature_name=TXNIP	feature_id[15].value <= threshold=4.408083200454712
node_2616: feature_name=AB_IL4R	feature_id[44].value > threshold=-0.7483899295330048
node_2618: feature_name=RPS3A	feature_id[25].value > threshold=4.123007774353027
node_2620: feature_name=AB_CD70	feature_id[34].value > threshold=-0.6294729709625244
node_2622: feature_name=AB_CD58	feature_id[1].value > threshold=-0.3483000695705414
node_2624: feature_name=AB_HLA.ABC	feature_id[67].value > threshold=-0.7065669298171997
node_2626: feature_name=RPS2	feature_id[31].value <= threshold=4.4050939083099365
node_2627: feature_name=LY6E	feature_id[18].value <= threshold=1.8205959796905518
node_2628: feature_name=MT.CYB	feature_id[0].value <= threshold=3.3304485082626343
node_2629: feature_name=CD52	feature_id[68].value <= threshold=3.4266892671585083
node_2630: feature_name=AB_HLA.ABC	feature_id[67].value <= threshold=0.446840837597847
node_2631: feature_name=AB_TCR_Va24.Ja18	feature_id[47].value > threshold=-0.6430841982364655
node_2635: feature_name=HLA.C	feature_id[45].value <= threshold=4.384921550750732
node_2636: feature_name=RPS10.NUDT3	feature_id[7].value <= threshold=1.6423967480659485
node_2637: feature_name=AB_CD58	feature_id[1].value > threshold=-0.2819036841392517
node_2643: feature_name=AB_TCR_Va24.Ja18	feature_id[47].value <= threshold=0.19342324882745743
node_2644: feature_name=NFKBIZ	feature_id[28].value <= threshold=2.8605648279190063
node_2645: feature_name=MT.CYB	feature_id[0].value <= threshold=3.3239599466323853
node_2646: feature_name=RPL34	feature_id[74].value <= threshold=4.738336801528931
node_2647: feature_name=AB_TNFRSF8	feature_id[54].value <= threshold=0.12866448611021042
node_2648: feature_name=AB_NCR2	feature_id[6].value <= threshold=0.17090093344449997
node_2649: feature_name=RPS20	feature_id[5].value <= threshold=3.162699580192566
node_2650: feature_name=IRF7	feature_id[51].value <= threshold=2.080488920211792
Class: COVID
Rules_21	passed counts:588
node_0: feature_name=MT.CYB	feature_id[0].value > threshold=3.3326191902160645
node_5962: feature_name=IFITM1	feature_id[4].value <= threshold=3.294496774673462
node_5963: feature_name=AB_CD58	feature_id[1].value > threshold=-0.3457373380661011
node_6489: feature_name=S100A8	feature_id[3].value <= threshold=1.3815507292747498
node_6490: feature_name=RPS3A	feature_id[25].value <= threshold=4.251270294189453
node_6491: feature_name=AB_ITGA6	feature_id[53].value <= threshold=0.5185144245624542
node_6492: feature_name=RPS3A	feature_id[25].value <= threshold=3.9837875366210938
node_6493: feature_name=IFI44L	feature_id[2].value > threshold=0.13424430787563324
node_7709: feature_name=AB_XCR1	feature_id[32].value > threshold=-0.4077089875936508
node_7719: feature_name=RPL13A	feature_id[35].value <= threshold=3.8777743577957153
node_7720: feature_name=AB_TNFRSF17	feature_id[62].value > threshold=-0.640897810459137
node_7722: feature_name=AB_ITGA6	feature_id[53].value > threshold=-0.5410115420818329
node_7724: feature_name=IFI44L	feature_id[2].value > threshold=1.5445732474327087
node_7760: feature_name=MT.ND4	feature_id[46].value <= threshold=4.389602422714233
node_7761: feature_name=AB_podoplanin	feature_id[71].value > threshold=-0.3792421519756317
node_7765: feature_name=AB_XCR1	feature_id[32].value > threshold=-0.3784090280532837
node_7769: feature_name=RPL34	feature_id[74].value <= threshold=4.85273003578186
node_7770: feature_name=MT.ATP6	feature_id[17].value <= threshold=3.8443316221237183
Class: COVID
Rules_22	passed counts:576
node_0: feature_name=MT.CYB	feature_id[0].value <= threshold=3.3326191902160645
node_1: feature_name=AB_CD58	feature_id[1].value > threshold=-0.3496978431940079
node_277: feature_name=RPS3A	feature_id[25].value <= threshold=4.4083170890808105
node_278: feature_name=MT.CYB	feature_id[0].value <= threshold=2.8187127113342285
node_279: feature_name=AB_LAMP1	feature_id[50].value > threshold=-0.27229975163936615
node_391: feature_name=AB_ITGA6	feature_id[53].value <= threshold=0.5958101749420166
node_392: feature_name=RPL13A	feature_id[35].value <= threshold=2.7494688034057617
node_393: feature_name=RPL21	feature_id[11].value <= threshold=4.3702168464660645
node_394: feature_name=AB_B7.H4	feature_id[27].value > threshold=-0.4534718692302704
node_406: feature_name=AB_CD303	feature_id[87].value > threshold=-0.676286518573761
node_410: feature_name=AB_PD1	feature_id[40].value > threshold=-0.775469958782196
node_414: feature_name=RPL6	feature_id[48].value <= threshold=4.4668872356414795
node_415: feature_name=AB_XCR1	feature_id[32].value <= threshold=0.3350875973701477
node_416: feature_name=AB_XCR1	feature_id[32].value > threshold=-0.6842839121818542
node_420: feature_name=RPL21	feature_id[11].value <= threshold=3.736684799194336
node_421: feature_name=AB_B7.H4	feature_id[27].value <= threshold=0.4199654757976532
node_422: feature_name=AB_NCR2	feature_id[6].value > threshold=-0.48828960955142975
node_426: feature_name=AB_podoplanin	feature_id[71].value <= threshold=0.4006541520357132
node_427: feature_name=AB_IL4R	feature_id[44].value <= threshold=0.22048909217119217
node_428: feature_name=AB_CDH5	feature_id[19].value <= threshold=0.3327871561050415
node_429: feature_name=AB_LGALS3	feature_id[23].value > threshold=-0.5504400730133057
node_433: feature_name=AB_podoplanin	feature_id[71].value <= threshold=0.2776934951543808
node_434: feature_name=MT.ND3	feature_id[38].value <= threshold=4.220074653625488
node_435: feature_name=AB_XCR1	feature_id[32].value > threshold=-0.33244001865386963
node_445: feature_name=MT.ND5	feature_id[29].value <= threshold=3.538156509399414
node_446: feature_name=JUN	feature_id[88].value <= threshold=5.511678695678711
node_447: feature_name=AB_XCR1	feature_id[32].value <= threshold=0.23155170679092407
node_448: feature_name=AB_CD303	feature_id[87].value > threshold=-0.3821863532066345
node_452: feature_name=AB_CD7	feature_id[58].value <= threshold=-0.04463825188577175
node_453: feature_name=AB_CD7	feature_id[58].value <= threshold=-0.0447959303855896
node_454: feature_name=RPL17	feature_id[81].value <= threshold=3.875555634498596
node_455: feature_name=AB_CD70	feature_id[34].value <= threshold=0.14216730743646622
node_456: feature_name=AB_CD58	feature_id[1].value <= threshold=0.14800260215997696
Class: COVID
Rules_23	passed counts:574
node_0: feature_name=MT.CYB	feature_id[0].value > threshold=3.3326191902160645
node_5962: feature_name=IFITM1	feature_id[4].value > threshold=3.294496774673462
node_19042: feature_name=RPL34	feature_id[74].value <= threshold=4.419408321380615
node_19043: feature_name=IFI44L	feature_id[2].value <= threshold=1.2671433687210083
node_19044: feature_name=AB_CD58	feature_id[1].value > threshold=-0.3719916045665741
node_19084: feature_name=S100A8	feature_id[3].value <= threshold=1.3197157382965088
node_19085: feature_name=RPS3A	feature_id[25].value > threshold=3.979317307472229
node_19631: feature_name=MT.CO1	feature_id[8].value <= threshold=4.124327659606934
node_19632: feature_name=JUN	feature_id[88].value <= threshold=2.0233782529830933
node_19633: feature_name=AB_ITGA6	feature_id[53].value <= threshold=0.5343183279037476
node_19634: feature_name=RPS3A	feature_id[25].value <= threshold=4.633206605911255
node_19635: feature_name=AB_LAMP1	feature_id[50].value <= threshold=0.650735080242157
node_19636: feature_name=RPL6	feature_id[48].value <= threshold=3.6074459552764893
node_19637: feature_name=AB_LGALS3	feature_id[23].value > threshold=-0.5471924245357513
node_19639: feature_name=AB_podoplanin	feature_id[71].value <= threshold=0.5712010264396667
node_19640: feature_name=UQCR10	feature_id[85].value <= threshold=2.7699016332626343
node_19641: feature_name=AB_ITGA6	feature_id[53].value > threshold=-0.390142098069191
node_19645: feature_name=RPL34	feature_id[74].value <= threshold=4.34053897857666
node_19646: feature_name=AB_B7.H4	feature_id[27].value > threshold=-0.35885773599147797
node_19650: feature_name=HSPD1	feature_id[82].value <= threshold=2.6848104000091553
node_19651: feature_name=MT.CO1	feature_id[8].value <= threshold=4.119622468948364
node_19652: feature_name=MT.CYB	feature_id[0].value <= threshold=4.299922466278076
node_19653: feature_name=AB_CD7	feature_id[58].value > threshold=-0.2994740158319473
node_19657: feature_name=AB_HLA.ABC	feature_id[67].value <= threshold=0.525766521692276
Class: COVID
Rules_24	passed counts:528
node_0: feature_name=MT.CYB	feature_id[0].value <= threshold=3.3326191902160645
node_1: feature_name=AB_CD58	feature_id[1].value > threshold=-0.3496978431940079
node_277: feature_name=RPS3A	feature_id[25].value <= threshold=4.4083170890808105
node_278: feature_name=MT.CYB	feature_id[0].value > threshold=2.8187127113342285
node_1084: feature_name=IFITM1	feature_id[4].value > threshold=3.3128502368927
node_2464: feature_name=LY6E	feature_id[18].value > threshold=1.8210297226905823
node_2828: feature_name=AB_CD70	feature_id[34].value > threshold=-0.5666656196117401
node_2834: feature_name=MX1	feature_id[43].value <= threshold=3.943898916244507
node_2835: feature_name=RPL7	feature_id[83].value <= threshold=3.936628580093384
node_2836: feature_name=AB_TNFRSF17	feature_id[62].value > threshold=-0.27253465354442596
node_2874: feature_name=RPS20	feature_id[5].value <= threshold=3.4929425716400146
node_2875: feature_name=AB_LGALS3	feature_id[23].value > threshold=-0.7245997488498688
node_2879: feature_name=AB_CD40LG	feature_id[14].value <= threshold=0.6033000349998474
node_2880: feature_name=IFITM1	feature_id[4].value > threshold=3.6041364669799805
node_2958: feature_name=AB_CD40LG	feature_id[14].value > threshold=-0.46335095167160034
node_2962: feature_name=RPL34	feature_id[74].value <= threshold=4.982391595840454
node_2963: feature_name=RPL6	feature_id[48].value <= threshold=4.184593439102173
node_2964: feature_name=RPL13A	feature_id[35].value <= threshold=4.058888912200928
node_2965: feature_name=AB_HLA.ABC	feature_id[67].value <= threshold=0.6155684590339661
node_2966: feature_name=RPL13A	feature_id[35].value > threshold=3.5237587690353394
node_2972: feature_name=RPL13A	feature_id[35].value > threshold=3.5242912769317627
node_2974: feature_name=AB_TNFRSF8	feature_id[54].value > threshold=-0.33864401280879974
node_2978: feature_name=RPL7	feature_id[83].value <= threshold=3.498013734817505
node_2979: feature_name=AB_CD7	feature_id[58].value > threshold=-0.320886954665184
Class: COVID
Rules_25	passed counts:526
node_0: feature_name=MT.CYB	feature_id[0].value > threshold=3.3326191902160645
node_5962: feature_name=IFITM1	feature_id[4].value <= threshold=3.294496774673462
node_5963: feature_name=AB_CD58	feature_id[1].value > threshold=-0.3457373380661011
node_6489: feature_name=S100A8	feature_id[3].value <= threshold=1.3815507292747498
node_6490: feature_name=RPS3A	feature_id[25].value > threshold=4.251270294189453
node_10030: feature_name=MT.ATP8	feature_id[42].value > threshold=1.8581693172454834
node_14128: feature_name=ZFP36L2	feature_id[9].value > threshold=2.0180801153182983
node_15820: feature_name=RPL17	feature_id[81].value > threshold=2.575425386428833
node_16032: feature_name=RPL21	feature_id[11].value <= threshold=3.4582691192626953
node_16033: feature_name=NFKBIZ	feature_id[28].value <= threshold=1.2140233516693115
node_16034: feature_name=AB_CD7	feature_id[58].value <= threshold=0.38692936301231384
node_16035: feature_name=TXNIP	feature_id[15].value <= threshold=3.5575857162475586
node_16036: feature_name=SOCS3	feature_id[10].value <= threshold=1.1177059412002563
node_16037: feature_name=ARID5B	feature_id[24].value <= threshold=1.4825729131698608
node_16038: feature_name=RPL13A	feature_id[35].value > threshold=2.7047821283340454
node_16068: feature_name=S100A9	feature_id[12].value <= threshold=2.138194441795349
node_16069: feature_name=MT.CO1	feature_id[8].value > threshold=3.389265775680542
node_16091: feature_name=IGKV3.20	feature_id[84].value <= threshold=1.4140259623527527
node_16092: feature_name=RPL6	feature_id[48].value > threshold=2.990451455116272
node_16100: feature_name=DDX21	feature_id[78].value <= threshold=1.9795184135437012
node_16101: feature_name=PRDM1	feature_id[86].value <= threshold=2.3029263019561768
node_16102: feature_name=AB_CD303	feature_id[87].value <= threshold=0.16929158568382263
node_16103: feature_name=MT.CO2	feature_id[79].value <= threshold=4.416938304901123
node_16104: feature_name=LY6E	feature_id[18].value <= threshold=2.6369447708129883
node_16105: feature_name=RPS2	feature_id[31].value > threshold=2.658442735671997
node_16113: feature_name=MT.ND3	feature_id[38].value <= threshold=3.8110597133636475
node_16114: feature_name=RPL21	feature_id[11].value <= threshold=3.451532483100891
node_16115: feature_name=RPL7	feature_id[83].value <= threshold=3.4539138078689575
node_16116: feature_name=IFITM2	feature_id[70].value <= threshold=3.2787787914276123
node_16117: feature_name=RPS10.NUDT3	feature_id[7].value <= threshold=2.566336512565613
node_16118: feature_name=STK17B	feature_id[64].value <= threshold=2.6014177799224854
node_16119: feature_name=RPL4	feature_id[21].value <= threshold=3.8754600286483765
node_16120: feature_name=PIM2	feature_id[49].value <= threshold=1.7957376837730408
Class: Healthy
Rules_26	passed counts:524
node_0: feature_name=MT.CYB	feature_id[0].value <= threshold=3.3326191902160645
node_1: feature_name=AB_CD58	feature_id[1].value > threshold=-0.3496978431940079
node_277: feature_name=RPS3A	feature_id[25].value <= threshold=4.4083170890808105
node_278: feature_name=MT.CYB	feature_id[0].value <= threshold=2.8187127113342285
node_279: feature_name=AB_LAMP1	feature_id[50].value > threshold=-0.27229975163936615
node_391: feature_name=AB_ITGA6	feature_id[53].value <= threshold=0.5958101749420166
node_392: feature_name=RPL13A	feature_id[35].value > threshold=2.7494688034057617
node_532: feature_name=IFITM1	feature_id[4].value > threshold=2.4380099773406982
node_658: feature_name=RPL13A	feature_id[35].value > threshold=2.7511484622955322
node_662: feature_name=AB_PD1	feature_id[40].value > threshold=-1.2856879830360413
node_664: feature_name=RPL6	feature_id[48].value <= threshold=4.09200119972229
node_665: feature_name=MT.ND4	feature_id[46].value <= threshold=3.982024669647217
node_666: feature_name=IFI44L	feature_id[2].value <= threshold=0.3089602291584015
node_667: feature_name=RPL4	feature_id[21].value <= threshold=3.965464234352112
node_668: feature_name=AB_NCR2	feature_id[6].value <= threshold=0.9403404593467712
node_669: feature_name=AB_LGALS3	feature_id[23].value > threshold=-0.3465711325407028
node_697: feature_name=MT.CYB	feature_id[0].value > threshold=2.723033308982849
node_843: feature_name=RPL21	feature_id[11].value <= threshold=4.199598073959351
node_844: feature_name=MT.CYB	feature_id[0].value > threshold=2.7231993675231934
node_846: feature_name=RPS2	feature_id[31].value <= threshold=4.3965888023376465
node_847: feature_name=AB_ITGA6	feature_id[53].value > threshold=-0.3938990384340286
node_851: feature_name=MT.CO1	feature_id[8].value <= threshold=4.852306604385376
node_852: feature_name=CD52	feature_id[68].value <= threshold=3.726361036300659
node_853: feature_name=AB_CD7	feature_id[58].value > threshold=-0.7347830832004547
node_857: feature_name=MT.CYB	feature_id[0].value > threshold=2.726195812225342
node_861: feature_name=RPL17	feature_id[81].value <= threshold=3.742116332054138
node_862: feature_name=RPL34	feature_id[74].value <= threshold=4.833010196685791
node_863: feature_name=AB_CD40LG	feature_id[14].value <= threshold=0.16726478934288025
node_864: feature_name=RPL13A	feature_id[35].value > threshold=2.758077025413513
node_868: feature_name=EIF3L	feature_id[52].value <= threshold=2.7301011085510254
node_869: feature_name=ZFP36L2	feature_id[9].value <= threshold=4.133562088012695
Class: COVID
Rules_27	passed counts:486
node_0: feature_name=MT.CYB	feature_id[0].value > threshold=3.3326191902160645
node_5962: feature_name=IFITM1	feature_id[4].value <= threshold=3.294496774673462
node_5963: feature_name=AB_CD58	feature_id[1].value > threshold=-0.3457373380661011
node_6489: feature_name=S100A8	feature_id[3].value <= threshold=1.3815507292747498
node_6490: feature_name=RPS3A	feature_id[25].value > threshold=4.251270294189453
node_10030: feature_name=MT.ATP8	feature_id[42].value > threshold=1.8581693172454834
node_14128: feature_name=ZFP36L2	feature_id[9].value <= threshold=2.0180801153182983
node_14129: feature_name=SOCS3	feature_id[10].value <= threshold=1.2668688297271729
node_14130: feature_name=S100A9	feature_id[12].value <= threshold=1.4647366404533386
node_14131: feature_name=PIM1	feature_id[26].value <= threshold=1.706119954586029
node_14132: feature_name=NFKBIZ	feature_id[28].value <= threshold=1.2272027730941772
node_14133: feature_name=AB_CD7	feature_id[58].value <= threshold=0.44619758427143097
node_14134: feature_name=STK17B	feature_id[64].value <= threshold=2.045481562614441
node_14135: feature_name=MT.CO2	feature_id[79].value <= threshold=4.225383520126343
node_14136: feature_name=MT.ATP6	feature_id[17].value > threshold=2.456615447998047
node_14214: feature_name=MT.ND5	feature_id[29].value > threshold=1.1700597405433655
node_14228: feature_name=STAT3	feature_id[59].value <= threshold=1.9680514335632324
node_14229: feature_name=RPL21	feature_id[11].value > threshold=2.2088658809661865
node_14235: feature_name=TXNIP	feature_id[15].value <= threshold=4.142852067947388
node_14236: feature_name=CD52	feature_id[68].value > threshold=1.7496426701545715
node_14252: feature_name=RPL13A	feature_id[35].value > threshold=2.13910973072052
node_14256: feature_name=PRDM1	feature_id[86].value <= threshold=2.1716597080230713
node_14257: feature_name=CD69	feature_id[66].value <= threshold=2.4768482446670532
node_14258: feature_name=PTPRCAP	feature_id[65].value <= threshold=3.0646820068359375
node_14259: feature_name=CISH	feature_id[16].value <= threshold=2.420135974884033
node_14260: feature_name=NFKBIZ	feature_id[28].value <= threshold=1.1405388116836548
node_14261: feature_name=TXNIP	feature_id[15].value <= threshold=3.9502474069595337
node_14262: feature_name=MT.CO1	feature_id[8].value > threshold=2.8901493549346924
node_14266: feature_name=MT.ND4	feature_id[46].value > threshold=0.39881131052970886
node_14272: feature_name=RPL4	feature_id[21].value > threshold=1.7169551253318787
node_14276: feature_name=RPS3A	feature_id[25].value > threshold=4.296496152877808
Class: Healthy
Rules_28	passed counts:479
node_0: feature_name=MT.CYB	feature_id[0].value > threshold=3.3326191902160645
node_5962: feature_name=IFITM1	feature_id[4].value > threshold=3.294496774673462
node_19042: feature_name=RPL34	feature_id[74].value > threshold=4.419408321380615
node_21504: feature_name=AB_CD58	feature_id[1].value > threshold=-0.37735815346241
node_21558: feature_name=ZFP36L2	feature_id[9].value <= threshold=2.3905415534973145
node_21559: feature_name=MT.CO1	feature_id[8].value <= threshold=3.8137391805648804
node_21560: feature_name=AB_podoplanin	feature_id[71].value > threshold=-0.25236976146698
node_21582: feature_name=AB_ITGA6	feature_id[53].value <= threshold=0.6890505254268646
node_21583: feature_name=RPL34	feature_id[74].value <= threshold=5.107645511627197
node_21584: feature_name=AB_B7.H4	feature_id[27].value <= threshold=0.2732858210802078
node_21585: feature_name=S100A8	feature_id[3].value > threshold=1.2364448308944702
node_21765: feature_name=AB_LGALS3	feature_id[23].value > threshold=-0.4555855542421341
node_21767: feature_name=EIF3L	feature_id[52].value <= threshold=2.970051884651184
node_21768: feature_name=AB_NCR2	feature_id[6].value > threshold=-0.3302832692861557
node_21772: feature_name=RPL34	feature_id[74].value <= threshold=5.003686428070068
node_21773: feature_name=IFITM2	feature_id[70].value <= threshold=3.553380012512207
node_21774: feature_name=AB_podoplanin	feature_id[71].value <= threshold=0.12449567019939423
node_21775: feature_name=RPL6	feature_id[48].value <= threshold=4.429902791976929
node_21776: feature_name=MT.CYB	feature_id[0].value > threshold=3.3540996313095093
node_21780: feature_name=AB_CD70	feature_id[34].value > threshold=-0.3490138649940491
node_21784: feature_name=RPS20	feature_id[5].value <= threshold=3.257109522819519
node_21785: feature_name=SOCS3	feature_id[10].value <= threshold=2.4390913248062134
Class: COVID
Rules_29	passed counts:465
node_0: feature_name=MT.CYB	feature_id[0].value > threshold=3.3326191902160645
node_5962: feature_name=IFITM1	feature_id[4].value > threshold=3.294496774673462
node_19042: feature_name=RPL34	feature_id[74].value <= threshold=4.419408321380615
node_19043: feature_name=IFI44L	feature_id[2].value <= threshold=1.2671433687210083
node_19044: feature_name=AB_CD58	feature_id[1].value > threshold=-0.3719916045665741
node_19084: feature_name=S100A8	feature_id[3].value > threshold=1.3197157382965088
node_20866: feature_name=MT.CO1	feature_id[8].value > threshold=4.390725612640381
node_21120: feature_name=RPS3A	feature_id[25].value <= threshold=4.168207883834839
node_21121: feature_name=AB_podoplanin	feature_id[71].value <= threshold=0.0950203537940979
node_21122: feature_name=AB_TCR_Va24.Ja18	feature_id[47].value <= threshold=0.25639253854751587
node_21123: feature_name=MT.CO1	feature_id[8].value > threshold=4.399311542510986
node_21131: feature_name=ZFP36L2	feature_id[9].value <= threshold=4.323280572891235
node_21132: feature_name=RPL7	feature_id[83].value <= threshold=3.9368128776550293
node_21133: feature_name=RPL6	feature_id[48].value <= threshold=4.084772109985352
node_21134: feature_name=IFITM1	feature_id[4].value > threshold=3.304652214050293
node_21138: feature_name=AB_ITGA6	feature_id[53].value <= threshold=0.8445393443107605
node_21139: feature_name=AB_NCR2	feature_id[6].value > threshold=-0.4017159342765808
node_21143: feature_name=RPL34	feature_id[74].value <= threshold=4.268813848495483
node_21144: feature_name=IFI6	feature_id[39].value <= threshold=3.3582648038864136
node_21145: feature_name=AB_HLA.ABC	feature_id[67].value > threshold=-0.8187236785888672
node_21149: feature_name=AB_NCR2	feature_id[6].value <= threshold=0.4333293288946152
node_21150: feature_name=TXNIP	feature_id[15].value <= threshold=3.875310182571411
node_21151: feature_name=AB_LGALS3	feature_id[23].value > threshold=-0.3558170944452286
node_21155: feature_name=NDUFV2	feature_id[63].value <= threshold=2.8300710916519165
node_21156: feature_name=AB_XCR1	feature_id[32].value > threshold=-0.31384822726249695
node_21160: feature_name=AB_LGALS3	feature_id[23].value > threshold=-0.3030596375465393
node_21164: feature_name=AB_CD40LG	feature_id[14].value > threshold=-0.20834853500127792
Class: COVID
Rules_30	passed counts:449
node_0: feature_name=MT.CYB	feature_id[0].value <= threshold=3.3326191902160645
node_1: feature_name=AB_CD58	feature_id[1].value > threshold=-0.3496978431940079
node_277: feature_name=RPS3A	feature_id[25].value > threshold=4.4083170890808105
node_3011: feature_name=MT.CYB	feature_id[0].value <= threshold=2.829931616783142
node_3012: feature_name=MT.CO3	feature_id[20].value <= threshold=3.0672019720077515
node_3013: feature_name=AB_CD70	feature_id[34].value > threshold=-0.16378340870141983
node_3167: feature_name=AB_CD7	feature_id[58].value <= threshold=0.23141619563102722
node_3168: feature_name=RPL17	feature_id[81].value <= threshold=3.881900906562805
node_3169: feature_name=RPL6	feature_id[48].value <= threshold=4.027213096618652
node_3170: feature_name=MT.ND5	feature_id[29].value <= threshold=3.1426504850387573
node_3171: feature_name=STAT1	feature_id[72].value <= threshold=3.0953211784362793
node_3172: feature_name=AB_ITGA6	feature_id[53].value <= threshold=0.9677877724170685
node_3173: feature_name=RPS3A	feature_id[25].value <= threshold=5.096747398376465
node_3174: feature_name=CD52	feature_id[68].value <= threshold=3.478180408477783
node_3175: feature_name=EIF3L	feature_id[52].value <= threshold=2.591550350189209
node_3176: feature_name=AB_CD303	feature_id[87].value <= threshold=0.14322976768016815
node_3177: feature_name=AB_LGALS3	feature_id[23].value <= threshold=0.22187501937150955
node_3178: feature_name=STAT1	feature_id[72].value <= threshold=2.334630012512207
node_3179: feature_name=MT.CYB	feature_id[0].value <= threshold=2.718778967857361
node_3180: feature_name=ZFP36L2	feature_id[9].value <= threshold=3.6411542892456055
node_3181: feature_name=AB_CD303	feature_id[87].value <= threshold=0.08524875342845917
Class: COVID
Rules_31	passed counts:449
node_0: feature_name=MT.CYB	feature_id[0].value <= threshold=3.3326191902160645
node_1: feature_name=AB_CD58	feature_id[1].value <= threshold=-0.3496978431940079
node_2: feature_name=RPL17	feature_id[81].value > threshold=2.814095973968506
node_202: feature_name=RPL34	feature_id[74].value > threshold=4.1775431632995605
node_228: feature_name=AB_TNFRSF17	feature_id[62].value <= threshold=-0.12468735501170158
node_229: feature_name=AB_ITGA6	feature_id[53].value > threshold=-0.6787164509296417
node_233: feature_name=MT.ND3	feature_id[38].value > threshold=0.4718295931816101
node_235: feature_name=CD69	feature_id[66].value <= threshold=2.8461238145828247
node_236: feature_name=AB_CD70	feature_id[34].value <= threshold=-0.21788600832223892
node_237: feature_name=AB_LGALS3	feature_id[23].value > threshold=-1.1042879521846771
node_239: feature_name=AB_TNFRSF17	feature_id[62].value > threshold=-1.0082329511642456
node_241: feature_name=AB_podoplanin	feature_id[71].value <= threshold=0.571014828979969
node_242: feature_name=AB_LGALS3	feature_id[23].value <= threshold=-0.24816852062940598
node_243: feature_name=AB_ITGA6	feature_id[53].value > threshold=-0.5762809813022614
node_247: feature_name=JUN	feature_id[88].value <= threshold=3.850752353668213
Class: Healthy
Rules_32	passed counts:448
node_0: feature_name=MT.CYB	feature_id[0].value <= threshold=3.3326191902160645
node_1: feature_name=AB_CD58	feature_id[1].value > threshold=-0.3496978431940079
node_277: feature_name=RPS3A	feature_id[25].value > threshold=4.4083170890808105
node_3011: feature_name=MT.CYB	feature_id[0].value <= threshold=2.829931616783142
node_3012: feature_name=MT.CO3	feature_id[20].value <= threshold=3.0672019720077515
node_3013: feature_name=AB_CD70	feature_id[34].value <= threshold=-0.16378340870141983
node_3014: feature_name=RPL17	feature_id[81].value <= threshold=2.653437376022339
node_3015: feature_name=RPS4Y1	feature_id[30].value > threshold=1.2989927530288696
node_3093: feature_name=RPL34	feature_id[74].value <= threshold=5.068228483200073
node_3094: feature_name=AB_PD1	feature_id[40].value > threshold=-0.6825537979602814
node_3098: feature_name=FTL	feature_id[75].value > threshold=1.9695298671722412
node_3108: feature_name=RPS20	feature_id[5].value <= threshold=3.3262909650802612
node_3109: feature_name=MYL12A	feature_id[36].value > threshold=1.225206196308136
node_3115: feature_name=MT.ATP6	feature_id[17].value <= threshold=3.355528473854065
Class: COVID
Rules_33	passed counts:441
node_0: feature_name=MT.CYB	feature_id[0].value > threshold=3.3326191902160645
node_5962: feature_name=IFITM1	feature_id[4].value > threshold=3.294496774673462
node_19042: feature_name=RPL34	feature_id[74].value <= threshold=4.419408321380615
node_19043: feature_name=IFI44L	feature_id[2].value > threshold=1.2671433687210083
node_21349: feature_name=AB_LAMP1	feature_id[50].value > threshold=-0.49834994971752167
node_21359: feature_name=RPL4	feature_id[21].value <= threshold=3.9286773204803467
node_21360: feature_name=RPL34	feature_id[74].value <= threshold=4.398328542709351
node_21361: feature_name=STAT1	feature_id[72].value <= threshold=3.705349564552307
node_21362: feature_name=RPL17	feature_id[81].value <= threshold=4.026643753051758
node_21363: feature_name=AB_CD303	feature_id[87].value <= threshold=0.15202636271715164
node_21364: feature_name=AB_NCR2	feature_id[6].value > threshold=-0.4605107307434082
node_21368: feature_name=RPS3A	feature_id[25].value > threshold=4.379162073135376
node_21432: feature_name=RPS3A	feature_id[25].value > threshold=4.379582643508911
node_21434: feature_name=RPL21	feature_id[11].value <= threshold=3.9540404081344604
node_21435: feature_name=STAT1	feature_id[72].value <= threshold=2.9957700967788696
node_21436: feature_name=AB_CD303	feature_id[87].value <= threshold=0.1327025517821312
node_21437: feature_name=AB_B7.H4	feature_id[27].value > threshold=-0.43532584607601166
node_21441: feature_name=RPL13A	feature_id[35].value <= threshold=3.947098731994629
node_21442: feature_name=ZFP36L2	feature_id[9].value <= threshold=2.7152379751205444
Class: COVID
Rules_34	passed counts:440
node_0: feature_name=MT.CYB	feature_id[0].value <= threshold=3.3326191902160645
node_1: feature_name=AB_CD58	feature_id[1].value > threshold=-0.3496978431940079
node_277: feature_name=RPS3A	feature_id[25].value <= threshold=4.4083170890808105
node_278: feature_name=MT.CYB	feature_id[0].value > threshold=2.8187127113342285
node_1084: feature_name=IFITM1	feature_id[4].value <= threshold=3.3128502368927
node_1085: feature_name=AB_ITGA6	feature_id[53].value <= threshold=0.5085677802562714
node_1086: feature_name=CD52	feature_id[68].value <= threshold=2.678457021713257
node_1087: feature_name=RPL13A	feature_id[35].value > threshold=2.8811354637145996
node_1197: feature_name=RPL6	feature_id[48].value <= threshold=3.9787548780441284
node_1198: feature_name=AB_PD1	feature_id[40].value > threshold=-0.289724200963974
node_1244: feature_name=RPL17	feature_id[81].value <= threshold=4.2069056034088135
node_1245: feature_name=MT.CO1	feature_id[8].value <= threshold=3.4075688123703003
node_1246: feature_name=HSPD1	feature_id[82].value <= threshold=2.835228681564331
node_1247: feature_name=AB_ITGA6	feature_id[53].value <= threshold=0.3524905890226364
node_1248: feature_name=IFITM2	feature_id[70].value <= threshold=2.934627413749695
node_1249: feature_name=AB_NCR2	feature_id[6].value > threshold=-0.3256310224533081
node_1253: feature_name=PNRC1	feature_id[55].value <= threshold=3.3067082166671753
Class: COVID
Rules_35	passed counts:439
node_0: feature_name=MT.CYB	feature_id[0].value <= threshold=3.3326191902160645
node_1: feature_name=AB_CD58	feature_id[1].value > threshold=-0.3496978431940079
node_277: feature_name=RPS3A	feature_id[25].value <= threshold=4.4083170890808105
node_278: feature_name=MT.CYB	feature_id[0].value <= threshold=2.8187127113342285
node_279: feature_name=AB_LAMP1	feature_id[50].value <= threshold=-0.27229975163936615
node_280: feature_name=IFITM1	feature_id[4].value > threshold=3.218436121940613
node_370: feature_name=AB_podoplanin	feature_id[71].value > threshold=-0.4962565451860428
node_374: feature_name=EIF3L	feature_id[52].value <= threshold=2.6195684671401978
node_375: feature_name=MT.CO3	feature_id[20].value <= threshold=4.026402235031128
node_376: feature_name=RPL7	feature_id[83].value <= threshold=3.3310378789901733
node_377: feature_name=RPL4	feature_id[21].value <= threshold=3.186151385307312
Class: COVID
Rules_36	passed counts:430
node_0: feature_name=MT.CYB	feature_id[0].value > threshold=3.3326191902160645
node_5962: feature_name=IFITM1	feature_id[4].value <= threshold=3.294496774673462
node_5963: feature_name=AB_CD58	feature_id[1].value > threshold=-0.3457373380661011
node_6489: feature_name=S100A8	feature_id[3].value <= threshold=1.3815507292747498
node_6490: feature_name=RPS3A	feature_id[25].value <= threshold=4.251270294189453
node_6491: feature_name=AB_ITGA6	feature_id[53].value <= threshold=0.5185144245624542
node_6492: feature_name=RPS3A	feature_id[25].value <= threshold=3.9837875366210938
node_6493: feature_name=IFI44L	feature_id[2].value <= threshold=0.13424430787563324
node_6494: feature_name=MT.CYB	feature_id[0].value <= threshold=4.258235931396484
node_6495: feature_name=AB_CD7	feature_id[58].value > threshold=-0.030067836865782738
node_6745: feature_name=AB_CDH5	feature_id[19].value > threshold=-0.2542693167924881
node_6833: feature_name=RPS3A	feature_id[25].value <= threshold=3.8270775079727173
node_6834: feature_name=AB_TCR_Va24.Ja18	feature_id[47].value > threshold=-0.3940044641494751
node_6844: feature_name=AB_ITGA6	feature_id[53].value <= threshold=0.005800282349810004
node_6845: feature_name=AB_NCR2	feature_id[6].value <= threshold=0.20665020495653152
node_6846: feature_name=CD52	feature_id[68].value <= threshold=4.466002464294434
node_6847: feature_name=MT.ND5	feature_id[29].value <= threshold=4.26157546043396
node_6848: feature_name=AB_LAMP1	feature_id[50].value <= threshold=0.8736228942871094
node_6849: feature_name=CD69	feature_id[66].value <= threshold=4.724323034286499
node_6850: feature_name=RPL6	feature_id[48].value <= threshold=4.440990447998047
node_6851: feature_name=PTPRCAP	feature_id[65].value <= threshold=3.2123727798461914
node_6852: feature_name=AB_LAMP1	feature_id[50].value <= threshold=0.26992274820804596
node_6853: feature_name=MT.CO1	feature_id[8].value <= threshold=5.384653568267822
node_6854: feature_name=RPS2	feature_id[31].value <= threshold=3.919417977333069
Class: COVID
Rules_37	passed counts:427
node_0: feature_name=MT.CYB	feature_id[0].value <= threshold=3.3326191902160645
node_1: feature_name=AB_CD58	feature_id[1].value > threshold=-0.3496978431940079
node_277: feature_name=RPS3A	feature_id[25].value > threshold=4.4083170890808105
node_3011: feature_name=MT.CYB	feature_id[0].value > threshold=2.829931616783142
node_3835: feature_name=RPL6	feature_id[48].value <= threshold=3.915712594985962
node_3836: feature_name=IFITM1	feature_id[4].value > threshold=2.54867422580719
node_4276: feature_name=AB_ITGA6	feature_id[53].value <= threshold=0.5920138955116272
node_4277: feature_name=RPL34	feature_id[74].value <= threshold=4.472958087921143
node_4278: feature_name=RPL4	feature_id[21].value <= threshold=3.2151803970336914
node_4279: feature_name=EIF3L	feature_id[52].value <= threshold=2.8719574213027954
node_4280: feature_name=MT.CO1	feature_id[8].value <= threshold=4.140136957168579
node_4281: feature_name=AB_IL4R	feature_id[44].value <= threshold=0.36757540702819824
node_4282: feature_name=RPS3A	feature_id[25].value <= threshold=4.931366682052612
node_4283: feature_name=NFKBIZ	feature_id[28].value <= threshold=1.0780444145202637
node_4284: feature_name=RPL4	feature_id[21].value <= threshold=2.6720657348632812
node_4285: feature_name=AB_TNFRSF17	feature_id[62].value <= threshold=0.20724475383758545
node_4286: feature_name=S100A8	feature_id[3].value <= threshold=4.3387229442596436
node_4287: feature_name=AB_CD303	feature_id[87].value > threshold=-0.4454968273639679
node_4291: feature_name=AB_B7.H4	feature_id[27].value <= threshold=0.22971322387456894
node_4292: feature_name=AB_CD7	feature_id[58].value > threshold=-0.505967915058136
node_4296: feature_name=FTL	feature_id[75].value > threshold=2.755393862724304
node_4322: feature_name=AB_podoplanin	feature_id[71].value <= threshold=0.06333734467625618
Class: COVID
Rules_38	passed counts:423
node_0: feature_name=MT.CYB	feature_id[0].value <= threshold=3.3326191902160645
node_1: feature_name=AB_CD58	feature_id[1].value > threshold=-0.3496978431940079
node_277: feature_name=RPS3A	feature_id[25].value > threshold=4.4083170890808105
node_3011: feature_name=MT.CYB	feature_id[0].value <= threshold=2.829931616783142
node_3012: feature_name=MT.CO3	feature_id[20].value > threshold=3.0672019720077515
node_3380: feature_name=SOCS3	feature_id[10].value > threshold=0.9002788960933685
node_3702: feature_name=RPL34	feature_id[74].value <= threshold=4.891350507736206
node_3703: feature_name=MT.CO1	feature_id[8].value <= threshold=4.5502519607543945
node_3704: feature_name=RPS10.NUDT3	feature_id[7].value <= threshold=2.6018476486206055
node_3705: feature_name=AB_B7.H4	feature_id[27].value > threshold=-0.3175276964902878
node_3729: feature_name=NDUFV2	feature_id[63].value <= threshold=2.107665777206421
node_3730: feature_name=AB_CD7	feature_id[58].value > threshold=-0.5725339204072952
node_3732: feature_name=AB_LAMP1	feature_id[50].value <= threshold=0.9560442566871643
node_3733: feature_name=AB_ITGA6	feature_id[53].value <= threshold=0.7824505269527435
node_3734: feature_name=AB_NCR2	feature_id[6].value <= threshold=0.22806140035390854
node_3735: feature_name=RPL21	feature_id[11].value <= threshold=4.359368562698364
node_3736: feature_name=MYL12A	feature_id[36].value > threshold=2.235361337661743
node_3780: feature_name=IFITM1	feature_id[4].value > threshold=0.639263391494751
node_3784: feature_name=RPL13A	feature_id[35].value > threshold=2.725829005241394
Class: COVID
Rules_39	passed counts:422
node_0: feature_name=MT.CYB	feature_id[0].value <= threshold=3.3326191902160645
node_1: feature_name=AB_CD58	feature_id[1].value > threshold=-0.3496978431940079
node_277: feature_name=RPS3A	feature_id[25].value > threshold=4.4083170890808105
node_3011: feature_name=MT.CYB	feature_id[0].value > threshold=2.829931616783142
node_3835: feature_name=RPL6	feature_id[48].value <= threshold=3.915712594985962
node_3836: feature_name=IFITM1	feature_id[4].value > threshold=2.54867422580719
node_4276: feature_name=AB_ITGA6	feature_id[53].value <= threshold=0.5920138955116272
node_4277: feature_name=RPL34	feature_id[74].value > threshold=4.472958087921143
node_4581: feature_name=RPS4Y1	feature_id[30].value > threshold=1.9973744750022888
node_4881: feature_name=RPL17	feature_id[81].value <= threshold=3.1607364416122437
node_4882: feature_name=MT.ND2	feature_id[57].value <= threshold=2.521971583366394
node_4883: feature_name=MT.CO3	feature_id[20].value <= threshold=3.8080267906188965
node_4884: feature_name=MT.ND4L	feature_id[61].value <= threshold=3.762451648712158
node_4885: feature_name=AB_XCR1	feature_id[32].value <= threshold=0.33145081996917725
node_4886: feature_name=AB_CD58	feature_id[1].value > threshold=-0.34699954092502594
node_4888: feature_name=STAT1	feature_id[72].value <= threshold=2.5898996591567993
node_4889: feature_name=AB_LGALS3	feature_id[23].value <= threshold=0.2582283392548561
node_4890: feature_name=RPS20	feature_id[5].value <= threshold=3.483013868331909
node_4891: feature_name=AB_TCR_Va24.Ja18	feature_id[47].value > threshold=-0.4862912893295288
node_4897: feature_name=CD52	feature_id[68].value <= threshold=3.1797454357147217
node_4898: feature_name=RPL34	feature_id[74].value <= threshold=5.200631618499756
node_4899: feature_name=AB_PD1	feature_id[40].value > threshold=-0.16888456046581268
node_4931: feature_name=AB_CD303	feature_id[87].value <= threshold=0.15894152224063873
node_4932: feature_name=RPL17	feature_id[81].value <= threshold=2.804638624191284
Class: COVID
Rules_40	passed counts:411
node_0: feature_name=MT.CYB	feature_id[0].value <= threshold=3.3326191902160645
node_1: feature_name=AB_CD58	feature_id[1].value > threshold=-0.3496978431940079
node_277: feature_name=RPS3A	feature_id[25].value <= threshold=4.4083170890808105
node_278: feature_name=MT.CYB	feature_id[0].value > threshold=2.8187127113342285
node_1084: feature_name=IFITM1	feature_id[4].value <= threshold=3.3128502368927
node_1085: feature_name=AB_ITGA6	feature_id[53].value <= threshold=0.5085677802562714
node_1086: feature_name=CD52	feature_id[68].value > threshold=2.678457021713257
node_1518: feature_name=RPL17	feature_id[81].value <= threshold=3.2243720293045044
node_1519: feature_name=RPL34	feature_id[74].value <= threshold=4.777117013931274
node_1520: feature_name=AB_CD70	feature_id[34].value > threshold=-0.549392819404602
node_1530: feature_name=AB_NCR2	feature_id[6].value > threshold=-0.5281510949134827
node_1536: feature_name=MT.CO1	feature_id[8].value <= threshold=3.9756962060928345
node_1537: feature_name=AB_CD40LG	feature_id[14].value > threshold=-0.39568252861499786
node_1557: feature_name=AB_podoplanin	feature_id[71].value > threshold=-0.48780548572540283
node_1561: feature_name=PNRC1	feature_id[55].value <= threshold=3.7177975177764893
node_1562: feature_name=AB_B7.H4	feature_id[27].value <= threshold=0.742171123623848
node_1563: feature_name=AB_CD303	feature_id[87].value <= threshold=0.6845478862524033
node_1564: feature_name=AB_CD70	feature_id[34].value > threshold=-0.5253386795520782
node_1566: feature_name=RPL4	feature_id[21].value <= threshold=3.777602195739746
node_1567: feature_name=PIM1	feature_id[26].value > threshold=1.341313898563385
node_1667: feature_name=MT.ND4	feature_id[46].value <= threshold=3.425130248069763
node_1668: feature_name=MT.ATP8	feature_id[42].value <= threshold=2.658482313156128
node_1669: feature_name=AB_podoplanin	feature_id[71].value <= threshold=0.18119576573371887
node_1670: feature_name=RPL7	feature_id[83].value <= threshold=3.3912346363067627
node_1671: feature_name=CISH	feature_id[16].value <= threshold=1.739230990409851
node_1672: feature_name=AB_podoplanin	feature_id[71].value <= threshold=0.10700719058513641
node_1673: feature_name=RPL6	feature_id[48].value <= threshold=4.207999229431152
node_1674: feature_name=MT.ND5	feature_id[29].value <= threshold=3.0714752674102783
node_1675: feature_name=AB_CD303	feature_id[87].value > threshold=-0.4849303364753723
Class: COVID
Rules_41	passed counts:408
node_0: feature_name=MT.CYB	feature_id[0].value > threshold=3.3326191902160645
node_5962: feature_name=IFITM1	feature_id[4].value > threshold=3.294496774673462
node_19042: feature_name=RPL34	feature_id[74].value <= threshold=4.419408321380615
node_19043: feature_name=IFI44L	feature_id[2].value <= threshold=1.2671433687210083
node_19044: feature_name=AB_CD58	feature_id[1].value > threshold=-0.3719916045665741
node_19084: feature_name=S100A8	feature_id[3].value <= threshold=1.3197157382965088
node_19085: feature_name=RPS3A	feature_id[25].value <= threshold=3.979317307472229
node_19086: feature_name=IFITM1	feature_id[4].value <= threshold=3.5778002738952637
node_19087: feature_name=HLA.C	feature_id[45].value <= threshold=2.9984606504440308
node_19088: feature_name=RPL13A	feature_id[35].value <= threshold=4.067873954772949
node_19089: feature_name=RPS10.NUDT3	feature_id[7].value <= threshold=2.1126633882522583
node_19090: feature_name=AB_NCR2	feature_id[6].value <= threshold=0.344821572303772
node_19091: feature_name=MT.CO1	feature_id[8].value <= threshold=5.710134029388428
node_19092: feature_name=AB_LGALS3	feature_id[23].value > threshold=-0.5063050389289856
node_19096: feature_name=AB_HLA.ABC	feature_id[67].value <= threshold=0.8772899806499481
node_19097: feature_name=AB_CD7	feature_id[58].value > threshold=-0.841591864824295
node_19099: feature_name=MT.ATP6	feature_id[17].value <= threshold=3.809668779373169
node_19100: feature_name=MT.ND5	feature_id[29].value <= threshold=3.9676142930984497
node_19101: feature_name=IFITM1	feature_id[4].value > threshold=3.295124650001526
node_19105: feature_name=AB_TCR_Va24.Ja18	feature_id[47].value <= threshold=0.5613349676132202
node_19106: feature_name=RPS20	feature_id[5].value <= threshold=2.875157952308655
node_19107: feature_name=MYL12A	feature_id[36].value <= threshold=3.654763340950012
node_19108: feature_name=AB_NCR2	feature_id[6].value > threshold=-0.4397273063659668
node_19112: feature_name=MT.ND5	feature_id[29].value <= threshold=3.692760944366455
Class: COVID
Rules_42	passed counts:379
node_0: feature_name=MT.CYB	feature_id[0].value <= threshold=3.3326191902160645
node_1: feature_name=AB_CD58	feature_id[1].value > threshold=-0.3496978431940079
node_277: feature_name=RPS3A	feature_id[25].value <= threshold=4.4083170890808105
node_278: feature_name=MT.CYB	feature_id[0].value > threshold=2.8187127113342285
node_1084: feature_name=IFITM1	feature_id[4].value <= threshold=3.3128502368927
node_1085: feature_name=AB_ITGA6	feature_id[53].value <= threshold=0.5085677802562714
node_1086: feature_name=CD52	feature_id[68].value <= threshold=2.678457021713257
node_1087: feature_name=RPL13A	feature_id[35].value > threshold=2.8811354637145996
node_1197: feature_name=RPL6	feature_id[48].value <= threshold=3.9787548780441284
node_1198: feature_name=AB_PD1	feature_id[40].value > threshold=-0.289724200963974
node_1244: feature_name=RPL17	feature_id[81].value <= threshold=4.2069056034088135
node_1245: feature_name=MT.CO1	feature_id[8].value > threshold=3.4075688123703003
node_1289: feature_name=AB_NCR2	feature_id[6].value <= threshold=0.255988247692585
node_1290: feature_name=AB_CD7	feature_id[58].value > threshold=-0.20604239404201508
node_1304: feature_name=AB_TNFRSF17	feature_id[62].value > threshold=-0.4309712201356888
node_1308: feature_name=AB_IL4R	feature_id[44].value > threshold=-0.5526052415370941
node_1312: feature_name=FTL	feature_id[75].value > threshold=3.070215344429016
node_1402: feature_name=CYTIP	feature_id[77].value <= threshold=3.4063451290130615
node_1403: feature_name=AB_CD70	feature_id[34].value <= threshold=0.4477844461798668
node_1404: feature_name=AB_LGALS3	feature_id[23].value > threshold=-0.5464715361595154
node_1406: feature_name=RPL21	feature_id[11].value <= threshold=4.294309616088867
node_1407: feature_name=RPL17	feature_id[81].value <= threshold=3.832083582878113
node_1408: feature_name=NFKBIZ	feature_id[28].value <= threshold=2.830779552459717
node_1409: feature_name=AB_CD40LG	feature_id[14].value <= threshold=0.22671622782945633
node_1410: feature_name=TXNIP	feature_id[15].value <= threshold=4.302104473114014
node_1411: feature_name=AB_HLA.ABC	feature_id[67].value > threshold=-0.491482213139534
node_1415: feature_name=RPS2	feature_id[31].value > threshold=1.428760826587677
Class: COVID
Rules_43	passed counts:369
node_0: feature_name=MT.CYB	feature_id[0].value > threshold=3.3326191902160645
node_5962: feature_name=IFITM1	feature_id[4].value <= threshold=3.294496774673462
node_5963: feature_name=AB_CD58	feature_id[1].value > threshold=-0.3457373380661011
node_6489: feature_name=S100A8	feature_id[3].value <= threshold=1.3815507292747498
node_6490: feature_name=RPS3A	feature_id[25].value <= threshold=4.251270294189453
node_6491: feature_name=AB_ITGA6	feature_id[53].value <= threshold=0.5185144245624542
node_6492: feature_name=RPS3A	feature_id[25].value <= threshold=3.9837875366210938
node_6493: feature_name=IFI44L	feature_id[2].value <= threshold=0.13424430787563324
node_6494: feature_name=MT.CYB	feature_id[0].value <= threshold=4.258235931396484
node_6495: feature_name=AB_CD7	feature_id[58].value > threshold=-0.030067836865782738
node_6745: feature_name=AB_CDH5	feature_id[19].value > threshold=-0.2542693167924881
node_6833: feature_name=RPS3A	feature_id[25].value <= threshold=3.8270775079727173
node_6834: feature_name=AB_TCR_Va24.Ja18	feature_id[47].value > threshold=-0.3940044641494751
node_6844: feature_name=AB_ITGA6	feature_id[53].value > threshold=0.005800282349810004
node_6878: feature_name=HLA.C	feature_id[45].value <= threshold=3.2389129400253296
node_6879: feature_name=MT.CO1	feature_id[8].value <= threshold=5.1733362674713135
node_6880: feature_name=CD69	feature_id[66].value <= threshold=5.133799314498901
node_6881: feature_name=AB_ITGA6	feature_id[53].value > threshold=0.0064691531006246805
node_6883: feature_name=RPL4	feature_id[21].value <= threshold=3.798093318939209
node_6884: feature_name=AB_HLA.ABC	feature_id[67].value <= threshold=0.7508866786956787
node_6885: feature_name=PNRC1	feature_id[55].value <= threshold=3.6608078479766846
node_6886: feature_name=AB_podoplanin	feature_id[71].value <= threshold=0.013258959166705608
node_6887: feature_name=RPL6	feature_id[48].value <= threshold=4.28870415687561
node_6888: feature_name=RPS3A	feature_id[25].value <= threshold=3.823554039001465
node_6889: feature_name=AB_NCR2	feature_id[6].value <= threshold=0.19890031963586807
node_6890: feature_name=MT.CYB	feature_id[0].value <= threshold=4.244546175003052
node_6891: feature_name=SOCS3	feature_id[10].value <= threshold=2.1537500619888306
node_6892: feature_name=AB_CD303	feature_id[87].value <= threshold=0.0803934596478939
Class: COVID
Rules_44	passed counts:368
node_0: feature_name=MT.CYB	feature_id[0].value <= threshold=3.3326191902160645
node_1: feature_name=AB_CD58	feature_id[1].value > threshold=-0.3496978431940079
node_277: feature_name=RPS3A	feature_id[25].value <= threshold=4.4083170890808105
node_278: feature_name=MT.CYB	feature_id[0].value > threshold=2.8187127113342285
node_1084: feature_name=IFITM1	feature_id[4].value <= threshold=3.3128502368927
node_1085: feature_name=AB_ITGA6	feature_id[53].value <= threshold=0.5085677802562714
node_1086: feature_name=CD52	feature_id[68].value <= threshold=2.678457021713257
node_1087: feature_name=RPL13A	feature_id[35].value <= threshold=2.8811354637145996
node_1088: feature_name=AB_TCR_Va24.Ja18	feature_id[47].value <= threshold=-0.003622795920819044
node_1089: feature_name=RPL4	feature_id[21].value <= threshold=3.65631103515625
node_1090: feature_name=RPS10.NUDT3	feature_id[7].value <= threshold=2.484390377998352
node_1091: feature_name=AB_TCR_Va24.Ja18	feature_id[47].value <= threshold=-0.003866770421154797
node_1092: feature_name=MT.CO2	feature_id[79].value <= threshold=4.0763020515441895
node_1093: feature_name=AB_TCR_Va24.Ja18	feature_id[47].value > threshold=-0.4752035588026047
node_1099: feature_name=STK17B	feature_id[64].value <= threshold=3.3957462310791016
node_1100: feature_name=RPL34	feature_id[74].value <= threshold=5.040747404098511
node_1101: feature_name=AB_PD1	feature_id[40].value > threshold=-0.30893218517303467
node_1113: feature_name=AB_CD40LG	feature_id[14].value > threshold=-0.5361916720867157
node_1115: feature_name=AB_CD40LG	feature_id[14].value <= threshold=0.1262889876961708
node_1116: feature_name=MT.CO1	feature_id[8].value <= threshold=4.221361398696899
node_1117: feature_name=RPS10.NUDT3	feature_id[7].value <= threshold=2.2489264011383057
node_1118: feature_name=AB_TNFRSF8	feature_id[54].value <= threshold=0.08313692361116409
Class: COVID
Rules_45	passed counts:363
node_0: feature_name=MT.CYB	feature_id[0].value > threshold=3.3326191902160645
node_5962: feature_name=IFITM1	feature_id[4].value <= threshold=3.294496774673462
node_5963: feature_name=AB_CD58	feature_id[1].value > threshold=-0.3457373380661011
node_6489: feature_name=S100A8	feature_id[3].value > threshold=1.3815507292747498
node_17003: feature_name=AB_podoplanin	feature_id[71].value <= threshold=0.17137230932712555
node_17004: feature_name=S100A8	feature_id[3].value > threshold=1.7234583497047424
node_17828: feature_name=MT.CO1	feature_id[8].value > threshold=4.064875602722168
node_18140: feature_name=RPL6	feature_id[48].value <= threshold=3.47528612613678
node_18141: feature_name=AB_podoplanin	feature_id[71].value > threshold=-0.28285257518291473
node_18159: feature_name=MT.ATP6	feature_id[17].value <= threshold=3.4923806190490723
node_18160: feature_name=AB_podoplanin	feature_id[71].value <= threshold=0.1259681060910225
node_18161: feature_name=S100A8	feature_id[3].value > threshold=2.4946346282958984
node_18315: feature_name=AB_IL4R	feature_id[44].value <= threshold=0.37993021309375763
node_18316: feature_name=IFITM2	feature_id[70].value <= threshold=4.029331564903259
node_18317: feature_name=AB_B7.H4	feature_id[27].value > threshold=-0.42200592160224915
node_18319: feature_name=CYTIP	feature_id[77].value <= threshold=3.6318331956863403
node_18320: feature_name=MT.ND5	feature_id[29].value <= threshold=4.5733160972595215
node_18321: feature_name=AB_ITGA6	feature_id[53].value > threshold=-0.4640795588493347
node_18325: feature_name=AB_podoplanin	feature_id[71].value > threshold=-0.22046709060668945
node_18329: feature_name=RPL21	feature_id[11].value <= threshold=3.9619829654693604
node_18330: feature_name=IFITM2	feature_id[70].value <= threshold=3.2963144779205322
node_18331: feature_name=RPL17	feature_id[81].value <= threshold=3.80620276927948
node_18332: feature_name=RPL13A	feature_id[35].value <= threshold=4.060939788818359
node_18333: feature_name=HLA.C	feature_id[45].value <= threshold=4.2076990604400635
node_18334: feature_name=AB_IL4R	feature_id[44].value > threshold=-0.32343368232250214
node_18338: feature_name=AB_CD58	feature_id[1].value <= threshold=0.17346813529729843
Class: COVID
Rules_46	passed counts:362
node_0: feature_name=MT.CYB	feature_id[0].value > threshold=3.3326191902160645
node_5962: feature_name=IFITM1	feature_id[4].value > threshold=3.294496774673462
node_19042: feature_name=RPL34	feature_id[74].value > threshold=4.419408321380615
node_21504: feature_name=AB_CD58	feature_id[1].value > threshold=-0.37735815346241
node_21558: feature_name=ZFP36L2	feature_id[9].value <= threshold=2.3905415534973145
node_21559: feature_name=MT.CO1	feature_id[8].value > threshold=3.8137391805648804
node_21819: feature_name=RPS3A	feature_id[25].value <= threshold=4.258097171783447
node_21820: feature_name=MT.ATP8	feature_id[42].value <= threshold=2.2034727334976196
node_21821: feature_name=AB_LGALS3	feature_id[23].value > threshold=-0.5375705659389496
node_21825: feature_name=AB_podoplanin	feature_id[71].value <= threshold=0.06058902107179165
node_21826: feature_name=AB_HLA.ABC	feature_id[67].value > threshold=-0.7546165287494659
node_21830: feature_name=AB_CD40LG	feature_id[14].value > threshold=-0.29487091302871704
node_21852: feature_name=AB_TNFRSF17	feature_id[62].value > threshold=-0.5331984162330627
node_21856: feature_name=RPS10.NUDT3	feature_id[7].value <= threshold=2.3153138160705566
node_21857: feature_name=PNRC1	feature_id[55].value <= threshold=3.810874104499817
node_21858: feature_name=AB_ITGA6	feature_id[53].value <= threshold=0.5807783007621765
node_21859: feature_name=RPL13A	feature_id[35].value <= threshold=3.8067609071731567
node_21860: feature_name=AB_NCR2	feature_id[6].value > threshold=-0.3981580436229706
node_21864: feature_name=AB_XCR1	feature_id[32].value > threshold=-0.6268913447856903
node_21868: feature_name=FTL	feature_id[75].value <= threshold=4.161489009857178
node_21869: feature_name=AB_CD70	feature_id[34].value <= threshold=0.3268471956253052
node_21870: feature_name=AB_PD1	feature_id[40].value <= threshold=0.10357613489031792
node_21871: feature_name=AB_NCR2	feature_id[6].value > threshold=-0.29788874089717865
Class: COVID
Rules_47	passed counts:331
node_0: feature_name=MT.CYB	feature_id[0].value <= threshold=3.3326191902160645
node_1: feature_name=AB_CD58	feature_id[1].value > threshold=-0.3496978431940079
node_277: feature_name=RPS3A	feature_id[25].value <= threshold=4.4083170890808105
node_278: feature_name=MT.CYB	feature_id[0].value > threshold=2.8187127113342285
node_1084: feature_name=IFITM1	feature_id[4].value > threshold=3.3128502368927
node_2464: feature_name=LY6E	feature_id[18].value <= threshold=1.8210297226905823
node_2465: feature_name=AB_LAMP1	feature_id[50].value > threshold=-0.4385153502225876
node_2475: feature_name=RPS3A	feature_id[25].value <= threshold=4.122792482376099
node_2476: feature_name=RPL34	feature_id[74].value <= threshold=4.985804557800293
node_2477: feature_name=ZFP36L2	feature_id[9].value <= threshold=4.104727745056152
node_2478: feature_name=RPS10.NUDT3	feature_id[7].value <= threshold=2.930840253829956
node_2479: feature_name=AB_LGALS3	feature_id[23].value > threshold=-0.6953723728656769
node_2481: feature_name=AB_CD58	feature_id[1].value > threshold=-0.3453656882047653
node_2483: feature_name=RPL13A	feature_id[35].value <= threshold=4.294388294219971
node_2484: feature_name=AB_podoplanin	feature_id[71].value > threshold=-0.33648157119750977
node_2492: feature_name=MT.CYB	feature_id[0].value <= threshold=3.328922152519226
node_2493: feature_name=AB_LGALS3	feature_id[23].value <= threshold=0.25467628240585327
node_2494: feature_name=AB_ITGA6	feature_id[53].value <= threshold=0.5211703479290009
node_2495: feature_name=LY6E	feature_id[18].value <= threshold=1.8201261758804321
node_2496: feature_name=MT.CO1	feature_id[8].value <= threshold=5.00556206703186
node_2497: feature_name=AB_NCR2	feature_id[6].value > threshold=-0.380484014749527
node_2501: feature_name=RPL6	feature_id[48].value <= threshold=4.077054977416992
node_2502: feature_name=MT.CYB	feature_id[0].value <= threshold=3.3276474475860596
node_2503: feature_name=RPL21	feature_id[11].value <= threshold=4.024372339248657
node_2504: feature_name=RPS20	feature_id[5].value <= threshold=3.3358471393585205
node_2505: feature_name=ZFP36L2	feature_id[9].value <= threshold=4.004174113273621
node_2506: feature_name=AB_CDH5	feature_id[19].value <= threshold=0.23786722123622894
node_2507: feature_name=AB_ITGA6	feature_id[53].value > threshold=0.3226380795240402
node_2509: feature_name=AB_ITGA6	feature_id[53].value > threshold=0.3232710659503937
node_2511: feature_name=IFITM1	feature_id[4].value > threshold=3.326252579689026
node_2515: feature_name=MT.ND2	feature_id[57].value <= threshold=3.5150070190429688
node_2516: feature_name=MT.ND3	feature_id[38].value <= threshold=3.396944522857666
node_2517: feature_name=MT.CYB	feature_id[0].value > threshold=2.8349632024765015
Class: COVID
Rules_48	passed counts:324
node_0: feature_name=MT.CYB	feature_id[0].value > threshold=3.3326191902160645
node_5962: feature_name=IFITM1	feature_id[4].value > threshold=3.294496774673462
node_19042: feature_name=RPL34	feature_id[74].value <= threshold=4.419408321380615
node_19043: feature_name=IFI44L	feature_id[2].value <= threshold=1.2671433687210083
node_19044: feature_name=AB_CD58	feature_id[1].value > threshold=-0.3719916045665741
node_19084: feature_name=S100A8	feature_id[3].value <= threshold=1.3197157382965088
node_19085: feature_name=RPS3A	feature_id[25].value <= threshold=3.979317307472229
node_19086: feature_name=IFITM1	feature_id[4].value > threshold=3.5778002738952637
node_19358: feature_name=MT.CO1	feature_id[8].value > threshold=4.500281810760498
node_19504: feature_name=RPS3A	feature_id[25].value <= threshold=3.758131504058838
node_19505: feature_name=AB_CD58	feature_id[1].value > threshold=-0.3216695636510849
node_19507: feature_name=MT.CO1	feature_id[8].value > threshold=4.503807544708252
node_19511: feature_name=RPL34	feature_id[74].value <= threshold=4.413402318954468
node_19512: feature_name=AB_NCR2	feature_id[6].value > threshold=-0.5125306248664856
node_19514: feature_name=CD69	feature_id[66].value <= threshold=4.897707462310791
node_19515: feature_name=ISG15	feature_id[22].value <= threshold=3.9936169385910034
node_19516: feature_name=MT.ATP6	feature_id[17].value <= threshold=3.592801094055176
node_19517: feature_name=AB_TNFRSF8	feature_id[54].value <= threshold=0.49481795728206635
node_19518: feature_name=AB_NCR2	feature_id[6].value > threshold=-0.469617635011673
node_19520: feature_name=CD52	feature_id[68].value <= threshold=3.7989399433135986
node_19521: feature_name=MT.ND2	feature_id[57].value <= threshold=4.312580108642578
node_19522: feature_name=STAT1	feature_id[72].value <= threshold=2.6478378772735596
node_19523: feature_name=AB_CD40LG	feature_id[14].value > threshold=-0.39192765951156616
node_19527: feature_name=IFITM1	feature_id[4].value > threshold=3.586866855621338
node_19531: feature_name=RPL6	feature_id[48].value <= threshold=3.916226863861084
Class: COVID
Rules_49	passed counts:323
node_0: feature_name=MT.CYB	feature_id[0].value > threshold=3.3326191902160645
node_5962: feature_name=IFITM1	feature_id[4].value <= threshold=3.294496774673462
node_5963: feature_name=AB_CD58	feature_id[1].value > threshold=-0.3457373380661011
node_6489: feature_name=S100A8	feature_id[3].value <= threshold=1.3815507292747498
node_6490: feature_name=RPS3A	feature_id[25].value > threshold=4.251270294189453
node_10030: feature_name=MT.ATP8	feature_id[42].value <= threshold=1.8581693172454834
node_10031: feature_name=ZFP36L2	feature_id[9].value > threshold=2.2449251413345337
node_11923: feature_name=RPS4Y1	feature_id[30].value <= threshold=1.4392515420913696
node_11924: feature_name=MT.CYB	feature_id[0].value > threshold=3.7968428134918213
node_12758: feature_name=RPL34	feature_id[74].value > threshold=4.587242364883423
node_13028: feature_name=RPL17	feature_id[81].value <= threshold=2.812070846557617
node_13029: feature_name=TXNIP	feature_id[15].value > threshold=3.174262046813965
node_13253: feature_name=MT.CO3	feature_id[20].value > threshold=3.283477544784546
node_13269: feature_name=RPL21	feature_id[11].value > threshold=3.088768482208252
node_13277: feature_name=AB_CD7	feature_id[58].value > threshold=-0.5504379570484161
node_13279: feature_name=HLA.C	feature_id[45].value > threshold=2.2785849571228027
node_13289: feature_name=AB_ITGA6	feature_id[53].value <= threshold=0.5628717243671417
node_13290: feature_name=STK17B	feature_id[64].value <= threshold=2.5389821529388428
node_13291: feature_name=RPL6	feature_id[48].value > threshold=2.8518121242523193
node_13295: feature_name=RPS10.NUDT3	feature_id[7].value <= threshold=1.8931399583816528
node_13296: feature_name=AB_CD58	feature_id[1].value <= threshold=0.6818814277648926
node_13297: feature_name=AB_CD7	feature_id[58].value <= threshold=1.0202043056488037
node_13298: feature_name=RPL4	feature_id[21].value <= threshold=3.8438161611557007
node_13299: feature_name=IFITM1	feature_id[4].value <= threshold=3.205693483352661
node_13300: feature_name=S100A8	feature_id[3].value <= threshold=0.3736656904220581
node_13301: feature_name=MT.CO2	feature_id[79].value > threshold=2.9222633838653564
node_13305: feature_name=EIF2AK2	feature_id[89].value <= threshold=1.593514084815979
node_13306: feature_name=IFITM2	feature_id[70].value <= threshold=2.4768112897872925
node_13307: feature_name=ARID5B	feature_id[24].value <= threshold=1.9512514472007751
node_13308: feature_name=MT.ND4	feature_id[46].value > threshold=0.5471818447113037
node_13312: feature_name=AB_CD40LG	feature_id[14].value > threshold=-0.45192238688468933
Class: Healthy
Rules_50	passed counts:317
node_0: feature_name=MT.CYB	feature_id[0].value > threshold=3.3326191902160645
node_5962: feature_name=IFITM1	feature_id[4].value <= threshold=3.294496774673462
node_5963: feature_name=AB_CD58	feature_id[1].value > threshold=-0.3457373380661011
node_6489: feature_name=S100A8	feature_id[3].value <= threshold=1.3815507292747498
node_6490: feature_name=RPS3A	feature_id[25].value > threshold=4.251270294189453
node_10030: feature_name=MT.ATP8	feature_id[42].value > threshold=1.8581693172454834
node_14128: feature_name=ZFP36L2	feature_id[9].value > threshold=2.0180801153182983
node_15820: feature_name=RPL17	feature_id[81].value > threshold=2.575425386428833
node_16032: feature_name=RPL21	feature_id[11].value > threshold=3.4582691192626953
node_16706: feature_name=RPS4Y1	feature_id[30].value <= threshold=0.4595298171043396
node_16707: feature_name=RPL34	feature_id[74].value > threshold=4.162188529968262
node_16759: feature_name=RPS2	feature_id[31].value <= threshold=3.6882957220077515
node_16760: feature_name=MT.ND3	feature_id[38].value > threshold=2.688278555870056
node_16806: feature_name=AB_IL4R	feature_id[44].value > threshold=-0.37251757085323334
node_16810: feature_name=HLA.C	feature_id[45].value > threshold=2.3018298149108887
node_16818: feature_name=AB_ITGA6	feature_id[53].value > threshold=-0.21440181136131287
node_16822: feature_name=LY6E	feature_id[18].value <= threshold=2.251422643661499
node_16823: feature_name=AB_CD40LG	feature_id[14].value <= threshold=0.09432704374194145
node_16824: feature_name=AB_TNFRSF17	feature_id[62].value <= threshold=0.13840334117412567
node_16825: feature_name=RPL21	feature_id[11].value > threshold=3.535982131958008
node_16835: feature_name=PNRC1	feature_id[55].value <= threshold=2.9832377433776855
node_16836: feature_name=JUN	feature_id[88].value <= threshold=4.3487184047698975
node_16837: feature_name=AB_PD1	feature_id[40].value <= threshold=0.18011756241321564
node_16838: feature_name=CISH	feature_id[16].value <= threshold=2.4134504795074463
node_16839: feature_name=AB_IL4R	feature_id[44].value <= threshold=0.14713204652071
node_16840: feature_name=MT.ND2	feature_id[57].value <= threshold=3.7315919399261475
Class: Non-COVID
Rules_51	passed counts:311
node_0: feature_name=MT.CYB	feature_id[0].value <= threshold=3.3326191902160645
node_1: feature_name=AB_CD58	feature_id[1].value > threshold=-0.3496978431940079
node_277: feature_name=RPS3A	feature_id[25].value <= threshold=4.4083170890808105
node_278: feature_name=MT.CYB	feature_id[0].value <= threshold=2.8187127113342285
node_279: feature_name=AB_LAMP1	feature_id[50].value > threshold=-0.27229975163936615
node_391: feature_name=AB_ITGA6	feature_id[53].value <= threshold=0.5958101749420166
node_392: feature_name=RPL13A	feature_id[35].value > threshold=2.7494688034057617
node_532: feature_name=IFITM1	feature_id[4].value <= threshold=2.4380099773406982
node_533: feature_name=RPL17	feature_id[81].value <= threshold=3.1850996017456055
node_534: feature_name=AB_NCR2	feature_id[6].value <= threshold=0.15888220816850662
node_535: feature_name=AB_TNFRSF8	feature_id[54].value > threshold=-0.6405287384986877
node_537: feature_name=IFITM1	feature_id[4].value <= threshold=2.437414050102234
node_538: feature_name=MT.CYB	feature_id[0].value <= threshold=2.56714129447937
node_539: feature_name=EIF3L	feature_id[52].value <= threshold=2.6492419242858887
node_540: feature_name=RPL13A	feature_id[35].value > threshold=2.7583110332489014
node_544: feature_name=MT.CO1	feature_id[8].value <= threshold=5.0688347816467285
node_545: feature_name=MT.ATP6	feature_id[17].value <= threshold=3.9178680181503296
node_546: feature_name=RPS20	feature_id[5].value <= threshold=3.240005373954773
node_547: feature_name=AB_ITGA6	feature_id[53].value > threshold=-0.11609972268342972
node_555: feature_name=AB_IL4R	feature_id[44].value <= threshold=0.14446331560611725
Class: COVID
Rules_52	passed counts:307
node_0: feature_name=MT.CYB	feature_id[0].value <= threshold=3.3326191902160645
node_1: feature_name=AB_CD58	feature_id[1].value > threshold=-0.3496978431940079
node_277: feature_name=RPS3A	feature_id[25].value > threshold=4.4083170890808105
node_3011: feature_name=MT.CYB	feature_id[0].value > threshold=2.829931616783142
node_3835: feature_name=RPL6	feature_id[48].value <= threshold=3.915712594985962
node_3836: feature_name=IFITM1	feature_id[4].value > threshold=2.54867422580719
node_4276: feature_name=AB_ITGA6	feature_id[53].value <= threshold=0.5920138955116272
node_4277: feature_name=RPL34	feature_id[74].value > threshold=4.472958087921143
node_4581: feature_name=RPS4Y1	feature_id[30].value <= threshold=1.9973744750022888
node_4582: feature_name=ZFP36L2	feature_id[9].value <= threshold=2.4486881494522095
node_4583: feature_name=MT.ATP8	feature_id[42].value <= threshold=2.076359272003174
node_4584: feature_name=AB_CD58	feature_id[1].value > threshold=-0.2025718092918396
node_4614: feature_name=AB_LAMP1	feature_id[50].value > threshold=-0.40121039748191833
node_4618: feature_name=RPL34	feature_id[74].value <= threshold=4.839653968811035
node_4619: feature_name=AB_CD70	feature_id[34].value <= threshold=0.33635519444942474
node_4620: feature_name=HSPD1	feature_id[82].value <= threshold=2.632621645927429
node_4621: feature_name=MT.ND2	feature_id[57].value <= threshold=3.389665365219116
node_4622: feature_name=MT.CYB	feature_id[0].value > threshold=2.8305283784866333
node_4624: feature_name=RPS2	feature_id[31].value > threshold=2.468915581703186
node_4630: feature_name=RPL7	feature_id[83].value <= threshold=3.6871957778930664
node_4631: feature_name=RPL17	feature_id[81].value <= threshold=4.051043510437012
node_4632: feature_name=RPS4Y1	feature_id[30].value <= threshold=1.7062180638313293
node_4633: feature_name=MT.CO2	feature_id[79].value > threshold=1.8239626288414001
node_4637: feature_name=JUN	feature_id[88].value <= threshold=4.926778554916382
node_4638: feature_name=OAS1	feature_id[76].value <= threshold=1.615845799446106
node_4639: feature_name=AB_CD58	feature_id[1].value <= threshold=0.11726237088441849
node_4640: feature_name=AB_PD1	feature_id[40].value > threshold=-0.5873785614967346
node_4644: feature_name=AB_CD70	feature_id[34].value > threshold=-0.3141078054904938
Class: COVID
Rules_53	passed counts:302
node_0: feature_name=MT.CYB	feature_id[0].value <= threshold=3.3326191902160645
node_1: feature_name=AB_CD58	feature_id[1].value > threshold=-0.3496978431940079
node_277: feature_name=RPS3A	feature_id[25].value > threshold=4.4083170890808105
node_3011: feature_name=MT.CYB	feature_id[0].value > threshold=2.829931616783142
node_3835: feature_name=RPL6	feature_id[48].value <= threshold=3.915712594985962
node_3836: feature_name=IFITM1	feature_id[4].value <= threshold=2.54867422580719
node_3837: feature_name=RPL17	feature_id[81].value <= threshold=2.418604850769043
node_3838: feature_name=RPS4Y1	feature_id[30].value > threshold=0.9334327876567841
node_3986: feature_name=MT.CYB	feature_id[0].value <= threshold=3.330580949783325
node_3987: feature_name=EIF3L	feature_id[52].value <= threshold=2.8118218183517456
node_3988: feature_name=HLA.C	feature_id[45].value > threshold=2.8837788105010986
node_4026: feature_name=MT.CYB	feature_id[0].value <= threshold=3.280958652496338
node_4027: feature_name=RPL6	feature_id[48].value <= threshold=3.8669309616088867
node_4028: feature_name=RPS2	feature_id[31].value <= threshold=4.480166673660278
node_4029: feature_name=AB_HLA.ABC	feature_id[67].value > threshold=-0.7476046681404114
node_4031: feature_name=IRF7	feature_id[51].value <= threshold=1.8123149871826172
node_4032: feature_name=AB_ITGA6	feature_id[53].value <= threshold=0.7323196828365326
Class: COVID
Rules_54	passed counts:296
node_0: feature_name=MT.CYB	feature_id[0].value <= threshold=3.3326191902160645
node_1: feature_name=AB_CD58	feature_id[1].value > threshold=-0.3496978431940079
node_277: feature_name=RPS3A	feature_id[25].value <= threshold=4.4083170890808105
node_278: feature_name=MT.CYB	feature_id[0].value > threshold=2.8187127113342285
node_1084: feature_name=IFITM1	feature_id[4].value > threshold=3.3128502368927
node_2464: feature_name=LY6E	feature_id[18].value > threshold=1.8210297226905823
node_2828: feature_name=AB_CD70	feature_id[34].value > threshold=-0.5666656196117401
node_2834: feature_name=MX1	feature_id[43].value <= threshold=3.943898916244507
node_2835: feature_name=RPL7	feature_id[83].value <= threshold=3.936628580093384
node_2836: feature_name=AB_TNFRSF17	feature_id[62].value <= threshold=-0.27253465354442596
node_2837: feature_name=RPL34	feature_id[74].value <= threshold=4.442102909088135
node_2838: feature_name=RPL6	feature_id[48].value <= threshold=4.180274724960327
node_2839: feature_name=IFI6	feature_id[39].value <= threshold=3.6044756174087524
node_2840: feature_name=DDX21	feature_id[78].value <= threshold=2.4074279069900513
node_2841: feature_name=AB_CD70	feature_id[34].value > threshold=-0.5137869119644165
node_2845: feature_name=CD69	feature_id[66].value > threshold=0.33026131987571716
Class: COVID
Rules_55	passed counts:294
node_0: feature_name=MT.CYB	feature_id[0].value > threshold=3.3326191902160645
node_5962: feature_name=IFITM1	feature_id[4].value <= threshold=3.294496774673462
node_5963: feature_name=AB_CD58	feature_id[1].value > threshold=-0.3457373380661011
node_6489: feature_name=S100A8	feature_id[3].value > threshold=1.3815507292747498
node_17003: feature_name=AB_podoplanin	feature_id[71].value <= threshold=0.17137230932712555
node_17004: feature_name=S100A8	feature_id[3].value <= threshold=1.7234583497047424
node_17005: feature_name=MT.CO1	feature_id[8].value <= threshold=4.102642059326172
node_17006: feature_name=RPL34	feature_id[74].value <= threshold=4.511112451553345
node_17007: feature_name=RPL6	feature_id[48].value <= threshold=3.6864960193634033
node_17008: feature_name=IFITM1	feature_id[4].value > threshold=2.6827183961868286
node_17062: feature_name=AB_XCR1	feature_id[32].value > threshold=-0.4629940837621689
node_17064: feature_name=S100A8	feature_id[3].value <= threshold=1.7226080894470215
node_17065: feature_name=MT.ND3	feature_id[38].value <= threshold=3.944800615310669
node_17066: feature_name=AB_CD58	feature_id[1].value <= threshold=0.2749522030353546
node_17067: feature_name=CD52	feature_id[68].value <= threshold=3.6604466438293457
node_17068: feature_name=AB_TCR_Va24.Ja18	feature_id[47].value <= threshold=0.1062839888036251
node_17069: feature_name=FTL	feature_id[75].value > threshold=0.698863685131073
node_17073: feature_name=AB_LAMP1	feature_id[50].value > threshold=-0.4471362680196762
node_17077: feature_name=AB_PD1	feature_id[40].value <= threshold=0.10896176844835281
node_17078: feature_name=RPL6	feature_id[48].value > threshold=2.4961785078048706
Class: COVID
Rules_56	passed counts:291
node_0: feature_name=MT.CYB	feature_id[0].value > threshold=3.3326191902160645
node_5962: feature_name=IFITM1	feature_id[4].value <= threshold=3.294496774673462
node_5963: feature_name=AB_CD58	feature_id[1].value > threshold=-0.3457373380661011
node_6489: feature_name=S100A8	feature_id[3].value <= threshold=1.3815507292747498
node_6490: feature_name=RPS3A	feature_id[25].value <= threshold=4.251270294189453
node_6491: feature_name=AB_ITGA6	feature_id[53].value > threshold=0.5185144245624542
node_9097: feature_name=RPL17	feature_id[81].value > threshold=2.432070016860962
node_9431: feature_name=HLA.C	feature_id[45].value > threshold=2.9576475620269775
node_9603: feature_name=PIM1	feature_id[26].value <= threshold=1.7534689903259277
node_9604: feature_name=TXNIP	feature_id[15].value <= threshold=3.6931382417678833
node_9605: feature_name=RPS3A	feature_id[25].value > threshold=3.89497971534729
node_9685: feature_name=RPL21	feature_id[11].value <= threshold=3.3770298957824707
node_9686: feature_name=MT.ATP6	feature_id[17].value > threshold=2.209172010421753
node_9730: feature_name=MT.CO2	feature_id[79].value <= threshold=4.783160448074341
node_9731: feature_name=IGKV3.20	feature_id[84].value <= threshold=1.0121302604675293
node_9732: feature_name=RPS2	feature_id[31].value > threshold=2.287846565246582
node_9740: feature_name=CD55	feature_id[56].value <= threshold=1.488745391368866
node_9741: feature_name=S100A9	feature_id[12].value <= threshold=1.9874975681304932
node_9742: feature_name=UGCG	feature_id[80].value <= threshold=1.5530415773391724
node_9743: feature_name=XAF1	feature_id[13].value <= threshold=1.9873878955841064
node_9744: feature_name=AB_CD7	feature_id[58].value > threshold=-0.41017140448093414
node_9750: feature_name=JUN	feature_id[88].value <= threshold=4.976525545120239
node_9751: feature_name=TRIM22	feature_id[73].value <= threshold=2.448330283164978
node_9752: feature_name=PNRC1	feature_id[55].value <= threshold=2.895346522331238
node_9753: feature_name=AB_CD58	feature_id[1].value > threshold=-0.30039839446544647
node_9755: feature_name=MT.ND3	feature_id[38].value <= threshold=4.002755403518677
node_9756: feature_name=PIM2	feature_id[49].value <= threshold=2.2101625204086304
node_9757: feature_name=RPL13A	feature_id[35].value <= threshold=4.136331558227539
node_9758: feature_name=AB_podoplanin	feature_id[71].value > threshold=-0.30661793053150177
node_9762: feature_name=PRDM1	feature_id[86].value <= threshold=1.9246606826782227
node_9763: feature_name=UGCG	feature_id[80].value <= threshold=1.0273774862289429
Class: Healthy
Rules_57	passed counts:284
node_0: feature_name=MT.CYB	feature_id[0].value > threshold=3.3326191902160645
node_5962: feature_name=IFITM1	feature_id[4].value <= threshold=3.294496774673462
node_5963: feature_name=AB_CD58	feature_id[1].value > threshold=-0.3457373380661011
node_6489: feature_name=S100A8	feature_id[3].value <= threshold=1.3815507292747498
node_6490: feature_name=RPS3A	feature_id[25].value <= threshold=4.251270294189453
node_6491: feature_name=AB_ITGA6	feature_id[53].value <= threshold=0.5185144245624542
node_6492: feature_name=RPS3A	feature_id[25].value > threshold=3.9837875366210938
node_7794: feature_name=AB_CD7	feature_id[58].value > threshold=0.30520786345005035
node_8572: feature_name=RPS4Y1	feature_id[30].value > threshold=1.4413745403289795
node_8920: feature_name=SOCS3	feature_id[10].value > threshold=1.4054010510444641
node_9078: feature_name=MT.ND5	feature_id[29].value <= threshold=3.669334888458252
node_9079: feature_name=AB_ITGA6	feature_id[53].value > threshold=-0.38849543035030365
node_9081: feature_name=MYL12A	feature_id[36].value <= threshold=3.7368212938308716
node_9082: feature_name=RPL34	feature_id[74].value <= threshold=5.0459606647491455
node_9083: feature_name=IFI27	feature_id[33].value <= threshold=1.0304864048957825
Class: COVID
Rules_58	passed counts:282
node_0: feature_name=MT.CYB	feature_id[0].value <= threshold=3.3326191902160645
node_1: feature_name=AB_CD58	feature_id[1].value > threshold=-0.3496978431940079
node_277: feature_name=RPS3A	feature_id[25].value <= threshold=4.4083170890808105
node_278: feature_name=MT.CYB	feature_id[0].value > threshold=2.8187127113342285
node_1084: feature_name=IFITM1	feature_id[4].value <= threshold=3.3128502368927
node_1085: feature_name=AB_ITGA6	feature_id[53].value <= threshold=0.5085677802562714
node_1086: feature_name=CD52	feature_id[68].value > threshold=2.678457021713257
node_1518: feature_name=RPL17	feature_id[81].value <= threshold=3.2243720293045044
node_1519: feature_name=RPL34	feature_id[74].value <= threshold=4.777117013931274
node_1520: feature_name=AB_CD70	feature_id[34].value > threshold=-0.549392819404602
node_1530: feature_name=AB_NCR2	feature_id[6].value > threshold=-0.5281510949134827
node_1536: feature_name=MT.CO1	feature_id[8].value > threshold=3.9756962060928345
node_1714: feature_name=RPS3A	feature_id[25].value <= threshold=4.021483421325684
node_1715: feature_name=AB_ITGA6	feature_id[53].value > threshold=-0.45882105827331543
node_1717: feature_name=MYL12A	feature_id[36].value <= threshold=3.63272488117218
node_1718: feature_name=AB_CDH5	feature_id[19].value > threshold=-0.4139077365398407
node_1734: feature_name=RPS10.NUDT3	feature_id[7].value <= threshold=2.06211519241333
node_1735: feature_name=MT.CO1	feature_id[8].value > threshold=3.987872838973999
node_1741: feature_name=AB_podoplanin	feature_id[71].value <= threshold=0.1589190885424614
node_1742: feature_name=AB_CD58	feature_id[1].value <= threshold=0.2433849200606346
node_1743: feature_name=ZFP36L2	feature_id[9].value <= threshold=3.9714386463165283
node_1744: feature_name=PTPRCAP	feature_id[65].value <= threshold=2.741214156150818
node_1745: feature_name=RPS4Y1	feature_id[30].value <= threshold=2.99560284614563
node_1746: feature_name=AB_podoplanin	feature_id[71].value <= threshold=0.10004725679755211
node_1747: feature_name=STAT1	feature_id[72].value <= threshold=2.4946423768997192
node_1748: feature_name=HSPD1	feature_id[82].value <= threshold=2.0522927045822144
node_1749: feature_name=RPL13A	feature_id[35].value <= threshold=3.7363905906677246
node_1750: feature_name=ISG15	feature_id[22].value <= threshold=2.3738714456558228
Class: COVID
Rules_59	passed counts:274
node_0: feature_name=MT.CYB	feature_id[0].value <= threshold=3.3326191902160645
node_1: feature_name=AB_CD58	feature_id[1].value > threshold=-0.3496978431940079
node_277: feature_name=RPS3A	feature_id[25].value > threshold=4.4083170890808105
node_3011: feature_name=MT.CYB	feature_id[0].value > threshold=2.829931616783142
node_3835: feature_name=RPL6	feature_id[48].value <= threshold=3.915712594985962
node_3836: feature_name=IFITM1	feature_id[4].value > threshold=2.54867422580719
node_4276: feature_name=AB_ITGA6	feature_id[53].value <= threshold=0.5920138955116272
node_4277: feature_name=RPL34	feature_id[74].value <= threshold=4.472958087921143
node_4278: feature_name=RPL4	feature_id[21].value <= threshold=3.2151803970336914
node_4279: feature_name=EIF3L	feature_id[52].value <= threshold=2.8719574213027954
node_4280: feature_name=MT.CO1	feature_id[8].value <= threshold=4.140136957168579
node_4281: feature_name=AB_IL4R	feature_id[44].value <= threshold=0.36757540702819824
node_4282: feature_name=RPS3A	feature_id[25].value <= threshold=4.931366682052612
node_4283: feature_name=NFKBIZ	feature_id[28].value <= threshold=1.0780444145202637
node_4284: feature_name=RPL4	feature_id[21].value > threshold=2.6720657348632812
node_4336: feature_name=AB_CD7	feature_id[58].value > threshold=-0.10528629273176193
node_4346: feature_name=NFKBIZ	feature_id[28].value <= threshold=1.071689486503601
node_4347: feature_name=CD52	feature_id[68].value <= threshold=3.424351692199707
node_4348: feature_name=AB_TNFRSF17	feature_id[62].value > threshold=-0.5570016205310822
node_4352: feature_name=RPS4Y1	feature_id[30].value <= threshold=3.6003971099853516
node_4353: feature_name=AB_CD303	feature_id[87].value <= threshold=0.20040696114301682
node_4354: feature_name=AB_CD58	feature_id[1].value <= threshold=0.209797665476799
node_4355: feature_name=RPS10.NUDT3	feature_id[7].value <= threshold=1.7654407620429993
node_4356: feature_name=RPL4	feature_id[21].value > threshold=2.6853638887405396
node_4362: feature_name=FTL	feature_id[75].value > threshold=2.2341703176498413
node_4372: feature_name=AB_B7.H4	feature_id[27].value <= threshold=0.18350225687026978
node_4373: feature_name=AB_TNFRSF8	feature_id[54].value > threshold=-0.45608487725257874
node_4377: feature_name=RPS20	feature_id[5].value <= threshold=2.9314368963241577
node_4378: feature_name=RPS10.NUDT3	feature_id[7].value <= threshold=1.6685555577278137
node_4379: feature_name=AB_LAMP1	feature_id[50].value <= threshold=0.25556661933660507
node_4380: feature_name=MT.ATP8	feature_id[42].value <= threshold=3.1050217151641846
node_4381: feature_name=RPL17	feature_id[81].value <= threshold=3.9292185306549072
Class: COVID
Rules_60	passed counts:273
node_0: feature_name=MT.CYB	feature_id[0].value <= threshold=3.3326191902160645
node_1: feature_name=AB_CD58	feature_id[1].value > threshold=-0.3496978431940079
node_277: feature_name=RPS3A	feature_id[25].value > threshold=4.4083170890808105
node_3011: feature_name=MT.CYB	feature_id[0].value <= threshold=2.829931616783142
node_3012: feature_name=MT.CO3	feature_id[20].value > threshold=3.0672019720077515
node_3380: feature_name=SOCS3	feature_id[10].value > threshold=0.9002788960933685
node_3702: feature_name=RPL34	feature_id[74].value <= threshold=4.891350507736206
node_3703: feature_name=MT.CO1	feature_id[8].value <= threshold=4.5502519607543945
node_3704: feature_name=RPS10.NUDT3	feature_id[7].value <= threshold=2.6018476486206055
node_3705: feature_name=AB_B7.H4	feature_id[27].value > threshold=-0.3175276964902878
node_3729: feature_name=NDUFV2	feature_id[63].value <= threshold=2.107665777206421
node_3730: feature_name=AB_CD7	feature_id[58].value > threshold=-0.5725339204072952
node_3732: feature_name=AB_LAMP1	feature_id[50].value <= threshold=0.9560442566871643
node_3733: feature_name=AB_ITGA6	feature_id[53].value <= threshold=0.7824505269527435
node_3734: feature_name=AB_NCR2	feature_id[6].value <= threshold=0.22806140035390854
node_3735: feature_name=RPL21	feature_id[11].value <= threshold=4.359368562698364
node_3736: feature_name=MYL12A	feature_id[36].value <= threshold=2.235361337661743
node_3737: feature_name=CYTIP	feature_id[77].value <= threshold=2.8208760023117065
node_3738: feature_name=CD52	feature_id[68].value <= threshold=3.602374315261841
node_3739: feature_name=MT.ND5	feature_id[29].value <= threshold=2.8889883756637573
node_3740: feature_name=MYL12A	feature_id[36].value <= threshold=2.233995795249939
node_3741: feature_name=MT.CYB	feature_id[0].value <= threshold=2.8107861280441284
node_3742: feature_name=AB_CD7	feature_id[58].value > threshold=-0.10420938953757286
node_3748: feature_name=RPL34	feature_id[74].value <= threshold=4.8775954246521
node_3749: feature_name=RPL7	feature_id[83].value > threshold=1.7495946884155273
node_3753: feature_name=AB_CD40LG	feature_id[14].value > threshold=-0.5161541402339935
node_3757: feature_name=AB_HLA.ABC	feature_id[67].value > threshold=-0.6077702343463898
node_3761: feature_name=AB_NCR2	feature_id[6].value <= threshold=0.12249504774808884
Class: COVID
Rules_61	passed counts:270
node_0: feature_name=MT.CYB	feature_id[0].value > threshold=3.3326191902160645
node_5962: feature_name=IFITM1	feature_id[4].value <= threshold=3.294496774673462
node_5963: feature_name=AB_CD58	feature_id[1].value > threshold=-0.3457373380661011
node_6489: feature_name=S100A8	feature_id[3].value <= threshold=1.3815507292747498
node_6490: feature_name=RPS3A	feature_id[25].value > threshold=4.251270294189453
node_10030: feature_name=MT.ATP8	feature_id[42].value <= threshold=1.8581693172454834
node_10031: feature_name=ZFP36L2	feature_id[9].value > threshold=2.2449251413345337
node_11923: feature_name=RPS4Y1	feature_id[30].value > threshold=1.4392515420913696
node_13371: feature_name=RPL17	feature_id[81].value <= threshold=2.5260403156280518
node_13372: feature_name=MT.ND2	feature_id[57].value <= threshold=2.5131375789642334
node_13373: feature_name=RPL34	feature_id[74].value <= threshold=4.930414438247681
node_13374: feature_name=PNRC1	feature_id[55].value > threshold=2.4353866577148438
node_13510: feature_name=JUN	feature_id[88].value > threshold=3.6794962882995605
node_13588: feature_name=S100A9	feature_id[12].value <= threshold=1.5076228976249695
node_13589: feature_name=AB_CD58	feature_id[1].value > threshold=-0.33474135398864746
node_13593: feature_name=S100A8	feature_id[3].value <= threshold=1.3396278023719788
node_13594: feature_name=MT.ATP6	feature_id[17].value <= threshold=4.18339204788208
node_13595: feature_name=AB_CD70	feature_id[34].value <= threshold=0.0931805856525898
node_13596: feature_name=RPS10.NUDT3	feature_id[7].value <= threshold=1.0869567394256592
node_13597: feature_name=AB_NCR2	feature_id[6].value > threshold=-0.5006791055202484
node_13599: feature_name=RPL7	feature_id[83].value <= threshold=3.6138901710510254
node_13600: feature_name=RPS2	feature_id[31].value > threshold=3.5264333486557007
node_13614: feature_name=CD52	feature_id[68].value <= threshold=3.4889016151428223
node_13615: feature_name=ZFP36L2	feature_id[9].value > threshold=2.3517056703567505
node_13621: feature_name=HSPD1	feature_id[82].value <= threshold=2.3765984773635864
node_13622: feature_name=AB_ITGA6	feature_id[53].value > threshold=-0.5194437354803085
node_13626: feature_name=PRDM1	feature_id[86].value <= threshold=1.1406491994857788
Class: COVID
Rules_62	passed counts:269
node_0: feature_name=MT.CYB	feature_id[0].value <= threshold=3.3326191902160645
node_1: feature_name=AB_CD58	feature_id[1].value > threshold=-0.3496978431940079
node_277: feature_name=RPS3A	feature_id[25].value > threshold=4.4083170890808105
node_3011: feature_name=MT.CYB	feature_id[0].value <= threshold=2.829931616783142
node_3012: feature_name=MT.CO3	feature_id[20].value <= threshold=3.0672019720077515
node_3013: feature_name=AB_CD70	feature_id[34].value > threshold=-0.16378340870141983
node_3167: feature_name=AB_CD7	feature_id[58].value > threshold=0.23141619563102722
node_3279: feature_name=AB_NCR2	feature_id[6].value > threshold=-0.5776358246803284
node_3281: feature_name=RPL34	feature_id[74].value <= threshold=5.25324559211731
node_3282: feature_name=MT.CO1	feature_id[8].value <= threshold=4.540224075317383
node_3283: feature_name=STAT1	feature_id[72].value <= threshold=3.0044045448303223
node_3284: feature_name=RPS3A	feature_id[25].value <= threshold=4.827183961868286
node_3285: feature_name=AB_TNFRSF8	feature_id[54].value > threshold=-0.4642469882965088
node_3289: feature_name=RPL7	feature_id[83].value <= threshold=3.416838526725769
node_3290: feature_name=AB_HLA.ABC	feature_id[67].value <= threshold=0.5922723412513733
node_3291: feature_name=AB_NCR2	feature_id[6].value <= threshold=0.18992676585912704
node_3292: feature_name=MT.CYB	feature_id[0].value > threshold=2.714655041694641
node_3310: feature_name=MT.CYB	feature_id[0].value > threshold=2.715313673019409
node_3312: feature_name=PNRC1	feature_id[55].value <= threshold=3.758700370788574
node_3313: feature_name=AB_LGALS3	feature_id[23].value > threshold=-0.4266975224018097
node_3317: feature_name=RPS2	feature_id[31].value <= threshold=4.329644680023193
node_3318: feature_name=CD52	feature_id[68].value <= threshold=3.4325796365737915
node_3319: feature_name=RPS10.NUDT3	feature_id[7].value <= threshold=1.8322563767433167
node_3320: feature_name=AB_podoplanin	feature_id[71].value <= threshold=0.10452082380652428
node_3321: feature_name=AB_CD303	feature_id[87].value <= threshold=0.09067375585436821
Class: COVID
Rules_63	passed counts:268
node_0: feature_name=MT.CYB	feature_id[0].value > threshold=3.3326191902160645
node_5962: feature_name=IFITM1	feature_id[4].value <= threshold=3.294496774673462
node_5963: feature_name=AB_CD58	feature_id[1].value > threshold=-0.3457373380661011
node_6489: feature_name=S100A8	feature_id[3].value <= threshold=1.3815507292747498
node_6490: feature_name=RPS3A	feature_id[25].value > threshold=4.251270294189453
node_10030: feature_name=MT.ATP8	feature_id[42].value > threshold=1.8581693172454834
node_14128: feature_name=ZFP36L2	feature_id[9].value <= threshold=2.0180801153182983
node_14129: feature_name=SOCS3	feature_id[10].value > threshold=1.2668688297271729
node_15503: feature_name=RPS4Y1	feature_id[30].value > threshold=1.2003382444381714
node_15689: feature_name=MT.ND3	feature_id[38].value <= threshold=3.658761739730835
node_15690: feature_name=RPL6	feature_id[48].value <= threshold=3.806308627128601
node_15691: feature_name=MT.ND5	feature_id[29].value <= threshold=3.1230268478393555
node_15692: feature_name=MT.ATP8	feature_id[42].value > threshold=1.8713418245315552
node_15694: feature_name=RPS10.NUDT3	feature_id[7].value <= threshold=2.463280200958252
node_15695: feature_name=RPL34	feature_id[74].value <= threshold=4.89664363861084
node_15696: feature_name=RPS10.NUDT3	feature_id[7].value <= threshold=1.7774666547775269
node_15697: feature_name=MX1	feature_id[43].value <= threshold=2.186788320541382
node_15698: feature_name=CYTIP	feature_id[77].value <= threshold=2.744004964828491
node_15699: feature_name=AB_NCR2	feature_id[6].value <= threshold=0.07330769300460815
node_15700: feature_name=RPL13A	feature_id[35].value > threshold=1.771539568901062
node_15704: feature_name=RPS4Y1	feature_id[30].value <= threshold=3.542452096939087
Class: COVID
Rules_64	passed counts:264
node_0: feature_name=MT.CYB	feature_id[0].value > threshold=3.3326191902160645
node_5962: feature_name=IFITM1	feature_id[4].value <= threshold=3.294496774673462
node_5963: feature_name=AB_CD58	feature_id[1].value > threshold=-0.3457373380661011
node_6489: feature_name=S100A8	feature_id[3].value <= threshold=1.3815507292747498
node_6490: feature_name=RPS3A	feature_id[25].value <= threshold=4.251270294189453
node_6491: feature_name=AB_ITGA6	feature_id[53].value <= threshold=0.5185144245624542
node_6492: feature_name=RPS3A	feature_id[25].value <= threshold=3.9837875366210938
node_6493: feature_name=IFI44L	feature_id[2].value <= threshold=0.13424430787563324
node_6494: feature_name=MT.CYB	feature_id[0].value <= threshold=4.258235931396484
node_6495: feature_name=AB_CD7	feature_id[58].value > threshold=-0.030067836865782738
node_6745: feature_name=AB_CDH5	feature_id[19].value > threshold=-0.2542693167924881
node_6833: feature_name=RPS3A	feature_id[25].value > threshold=3.8270775079727173
node_7057: feature_name=AB_TNFRSF17	feature_id[62].value <= threshold=0.04234475828707218
node_7058: feature_name=AB_TNFRSF8	feature_id[54].value <= threshold=0.19750864803791046
node_7059: feature_name=IFITM1	feature_id[4].value > threshold=1.8998736143112183
node_7077: feature_name=MT.ATP8	feature_id[42].value <= threshold=2.4089572429656982
node_7078: feature_name=AB_LGALS3	feature_id[23].value > threshold=-0.5210288166999817
node_7080: feature_name=ZFP36L2	feature_id[9].value <= threshold=4.368560075759888
node_7081: feature_name=AB_podoplanin	feature_id[71].value <= threshold=0.18390851467847824
node_7082: feature_name=AB_CD70	feature_id[34].value <= threshold=0.4213695153594017
node_7083: feature_name=MT.CYB	feature_id[0].value > threshold=3.336031198501587
node_7085: feature_name=AB_NCR2	feature_id[6].value <= threshold=0.3644244223833084
node_7086: feature_name=MT.ND3	feature_id[38].value <= threshold=4.307310342788696
node_7087: feature_name=AB_LAMP1	feature_id[50].value > threshold=-0.17560191452503204
node_7109: feature_name=AB_CD70	feature_id[34].value <= threshold=0.07688956707715988
node_7110: feature_name=MT.CO1	feature_id[8].value <= threshold=5.179412603378296
node_7111: feature_name=AB_ITGA6	feature_id[53].value > threshold=-0.40786267817020416
node_7115: feature_name=OAS1	feature_id[76].value <= threshold=1.435211181640625
node_7116: feature_name=AB_TNFRSF17	feature_id[62].value <= threshold=0.03516196832060814
node_7117: feature_name=AB_CD303	feature_id[87].value > threshold=-0.3864550143480301
Class: COVID
Rules_65	passed counts:263
node_0: feature_name=MT.CYB	feature_id[0].value > threshold=3.3326191902160645
node_5962: feature_name=IFITM1	feature_id[4].value > threshold=3.294496774673462
node_19042: feature_name=RPL34	feature_id[74].value > threshold=4.419408321380615
node_21504: feature_name=AB_CD58	feature_id[1].value > threshold=-0.37735815346241
node_21558: feature_name=ZFP36L2	feature_id[9].value > threshold=2.3905415534973145
node_22644: feature_name=RPS4Y1	feature_id[30].value <= threshold=1.3863897919654846
node_22645: feature_name=RPL17	feature_id[81].value <= threshold=2.598303198814392
node_22646: feature_name=RPL21	feature_id[11].value > threshold=3.4985785484313965
node_22724: feature_name=MT.ATP8	feature_id[42].value > threshold=1.2391021847724915
node_22804: feature_name=CD69	feature_id[66].value <= threshold=3.2213913202285767
node_22805: feature_name=AB_CD303	feature_id[87].value <= threshold=0.29188597202301025
node_22806: feature_name=AB_CD7	feature_id[58].value <= threshold=0.7162284255027771
node_22807: feature_name=RPS10.NUDT3	feature_id[7].value <= threshold=1.2513004541397095
node_22808: feature_name=MT.CO2	feature_id[79].value > threshold=2.964309573173523
node_22812: feature_name=IRF7	feature_id[51].value <= threshold=1.7405340671539307
node_22813: feature_name=RPL13A	feature_id[35].value > threshold=2.176642656326294
node_22815: feature_name=S100A9	feature_id[12].value <= threshold=1.3550355434417725
node_22816: feature_name=AB_HLA.ABC	feature_id[67].value > threshold=-0.5353270769119263
Class: Healthy
Rules_66	passed counts:262
node_0: feature_name=MT.CYB	feature_id[0].value > threshold=3.3326191902160645
node_5962: feature_name=IFITM1	feature_id[4].value > threshold=3.294496774673462
node_19042: feature_name=RPL34	feature_id[74].value > threshold=4.419408321380615
node_21504: feature_name=AB_CD58	feature_id[1].value > threshold=-0.37735815346241
node_21558: feature_name=ZFP36L2	feature_id[9].value <= threshold=2.3905415534973145
node_21559: feature_name=MT.CO1	feature_id[8].value <= threshold=3.8137391805648804
node_21560: feature_name=AB_podoplanin	feature_id[71].value > threshold=-0.25236976146698
node_21582: feature_name=AB_ITGA6	feature_id[53].value <= threshold=0.6890505254268646
node_21583: feature_name=RPL34	feature_id[74].value <= threshold=5.107645511627197
node_21584: feature_name=AB_B7.H4	feature_id[27].value <= threshold=0.2732858210802078
node_21585: feature_name=S100A8	feature_id[3].value <= threshold=1.2364448308944702
node_21586: feature_name=MT.CO1	feature_id[8].value <= threshold=3.595402717590332
node_21587: feature_name=S100A8	feature_id[3].value <= threshold=1.2229652404785156
node_21588: feature_name=AB_NCR2	feature_id[6].value <= threshold=0.24472225457429886
node_21589: feature_name=TRIM22	feature_id[73].value <= threshold=2.7366507053375244
node_21590: feature_name=AB_LGALS3	feature_id[23].value > threshold=-0.6892267465591431
node_21592: feature_name=CD69	feature_id[66].value <= threshold=3.8518199920654297
node_21593: feature_name=RPL6	feature_id[48].value <= threshold=4.609288215637207
node_21594: feature_name=AB_HLA.ABC	feature_id[67].value > threshold=-0.5189372897148132
node_21598: feature_name=AB_podoplanin	feature_id[71].value <= threshold=0.1710042804479599
node_21599: feature_name=RPS3A	feature_id[25].value <= threshold=4.810063362121582
node_21600: feature_name=ZFP36L2	feature_id[9].value <= threshold=2.3698318004608154
node_21601: feature_name=AB_HLA.ABC	feature_id[67].value <= threshold=0.6438637673854828
node_21602: feature_name=RPL6	feature_id[48].value <= threshold=3.7929223775863647
node_21603: feature_name=MT.CYB	feature_id[0].value > threshold=3.3394683599472046
node_21607: feature_name=CD52	feature_id[68].value <= threshold=3.57589328289032
node_21608: feature_name=JUN	feature_id[88].value <= threshold=4.108736038208008
node_21609: feature_name=S100A9	feature_id[12].value <= threshold=2.187480092048645
Class: COVID
Rules_67	passed counts:258
node_0: feature_name=MT.CYB	feature_id[0].value <= threshold=3.3326191902160645
node_1: feature_name=AB_CD58	feature_id[1].value > threshold=-0.3496978431940079
node_277: feature_name=RPS3A	feature_id[25].value > threshold=4.4083170890808105
node_3011: feature_name=MT.CYB	feature_id[0].value <= threshold=2.829931616783142
node_3012: feature_name=MT.CO3	feature_id[20].value > threshold=3.0672019720077515
node_3380: feature_name=SOCS3	feature_id[10].value <= threshold=0.9002788960933685
node_3381: feature_name=RPL6	feature_id[48].value <= threshold=3.6604939699172974
node_3382: feature_name=AB_CD7	feature_id[58].value > threshold=-0.1505512222647667
node_3394: feature_name=IFITM1	feature_id[4].value > threshold=2.9254579544067383
node_3454: feature_name=AB_LGALS3	feature_id[23].value <= threshold=0.1921621486544609
node_3455: feature_name=AB_CD40LG	feature_id[14].value <= threshold=0.27192626148462296
node_3456: feature_name=AB_podoplanin	feature_id[71].value > threshold=-0.5685060918331146
node_3458: feature_name=AB_CD58	feature_id[1].value > threshold=-0.3039185255765915
node_3462: feature_name=AB_LGALS3	feature_id[23].value <= threshold=0.1790982335805893
node_3463: feature_name=AB_LAMP1	feature_id[50].value <= threshold=0.21649304777383804
node_3464: feature_name=RPL34	feature_id[74].value <= threshold=4.895783185958862
node_3465: feature_name=RPS20	feature_id[5].value <= threshold=3.2072672843933105
node_3466: feature_name=FTL	feature_id[75].value > threshold=1.965969204902649
Class: COVID
Rules_68	passed counts:257
node_0: feature_name=MT.CYB	feature_id[0].value > threshold=3.3326191902160645
node_5962: feature_name=IFITM1	feature_id[4].value > threshold=3.294496774673462
node_19042: feature_name=RPL34	feature_id[74].value > threshold=4.419408321380615
node_21504: feature_name=AB_CD58	feature_id[1].value > threshold=-0.37735815346241
node_21558: feature_name=ZFP36L2	feature_id[9].value > threshold=2.3905415534973145
node_22644: feature_name=RPS4Y1	feature_id[30].value > threshold=1.3863897919654846
node_22982: feature_name=AB_podoplanin	feature_id[71].value <= threshold=0.1589084416627884
node_22983: feature_name=AB_ITGA6	feature_id[53].value <= threshold=0.6135760843753815
node_22984: feature_name=RPL6	feature_id[48].value <= threshold=4.027810096740723
node_22985: feature_name=IFITM1	feature_id[4].value > threshold=3.4394723176956177
node_23045: feature_name=AB_CDH5	feature_id[19].value <= threshold=0.18055160343647003
node_23046: feature_name=AB_HLA.ABC	feature_id[67].value <= threshold=0.6137028336524963
node_23047: feature_name=RPL34	feature_id[74].value <= threshold=4.978017807006836
node_23048: feature_name=PRDM1	feature_id[86].value <= threshold=2.105568289756775
node_23049: feature_name=AB_IL4R	feature_id[44].value <= threshold=0.15803444385528564
node_23050: feature_name=RPS3A	feature_id[25].value <= threshold=5.044751405715942
node_23051: feature_name=MT.ATP6	feature_id[17].value <= threshold=4.525957345962524
node_23052: feature_name=MT.ND3	feature_id[38].value <= threshold=4.292883634567261
node_23053: feature_name=AB_IL4R	feature_id[44].value > threshold=-0.4606363773345947
node_23057: feature_name=MT.ND5	feature_id[29].value <= threshold=3.61259925365448
node_23058: feature_name=AB_NCR2	feature_id[6].value <= threshold=0.17084193229675293
node_23059: feature_name=AB_podoplanin	feature_id[71].value > threshold=-0.3922206908464432
node_23063: feature_name=AB_ITGA6	feature_id[53].value <= threshold=0.6006344556808472
node_23064: feature_name=AB_podoplanin	feature_id[71].value <= threshold=0.08819057792425156
node_23065: feature_name=MT.CO1	feature_id[8].value <= threshold=4.657236099243164
node_23066: feature_name=ZFP36L2	feature_id[9].value > threshold=2.3986228704452515
node_23070: feature_name=AB_CD58	feature_id[1].value > threshold=-0.20707543939352036
Class: COVID
Rules_69	passed counts:256
node_0: feature_name=MT.CYB	feature_id[0].value <= threshold=3.3326191902160645
node_1: feature_name=AB_CD58	feature_id[1].value > threshold=-0.3496978431940079
node_277: feature_name=RPS3A	feature_id[25].value <= threshold=4.4083170890808105
node_278: feature_name=MT.CYB	feature_id[0].value > threshold=2.8187127113342285
node_1084: feature_name=IFITM1	feature_id[4].value <= threshold=3.3128502368927
node_1085: feature_name=AB_ITGA6	feature_id[53].value > threshold=0.5085677802562714
node_2089: feature_name=RPS10.NUDT3	feature_id[7].value <= threshold=0.8437473475933075
node_2090: feature_name=HLA.C	feature_id[45].value <= threshold=2.95893132686615
node_2091: feature_name=EIF3L	feature_id[52].value <= threshold=2.4861092567443848
node_2092: feature_name=AB_CD70	feature_id[34].value <= threshold=0.10507440194487572
node_2093: feature_name=RPS2	feature_id[31].value <= threshold=3.846824288368225
node_2094: feature_name=OAS1	feature_id[76].value <= threshold=1.8624078631401062
node_2095: feature_name=AB_podoplanin	feature_id[71].value <= threshold=0.016222293954342604
node_2096: feature_name=IFITM2	feature_id[70].value <= threshold=3.9864752292633057
node_2097: feature_name=RPS3A	feature_id[25].value <= threshold=4.406377792358398
node_2098: feature_name=RPS4Y1	feature_id[30].value <= threshold=3.2731417417526245
node_2099: feature_name=AB_CD7	feature_id[58].value > threshold=-0.1267366111278534
node_2109: feature_name=AB_CD58	feature_id[1].value <= threshold=0.13766051083803177
node_2110: feature_name=AB_LGALS3	feature_id[23].value > threshold=-0.433737114071846
Class: COVID
Rules_70	passed counts:256
node_0: feature_name=MT.CYB	feature_id[0].value <= threshold=3.3326191902160645
node_1: feature_name=AB_CD58	feature_id[1].value <= threshold=-0.3496978431940079
node_2: feature_name=RPL17	feature_id[81].value <= threshold=2.814095973968506
node_3: feature_name=IFITM1	feature_id[4].value > threshold=2.8314584493637085
node_133: feature_name=RPL34	feature_id[74].value <= threshold=4.863749742507935
node_134: feature_name=MYL12A	feature_id[36].value > threshold=1.9457394480705261
node_154: feature_name=RPL17	feature_id[81].value <= threshold=2.71880567073822
node_155: feature_name=ZFP36L2	feature_id[9].value <= threshold=2.945553183555603
node_156: feature_name=AB_XCR1	feature_id[32].value > threshold=-1.4837459921836853
node_158: feature_name=AB_ITGA6	feature_id[53].value <= threshold=0.7892897725105286
node_159: feature_name=RPS2	feature_id[31].value <= threshold=4.314093828201294
Class: COVID
Rules_71	passed counts:255
node_0: feature_name=MT.CYB	feature_id[0].value > threshold=3.3326191902160645
node_5962: feature_name=IFITM1	feature_id[4].value <= threshold=3.294496774673462
node_5963: feature_name=AB_CD58	feature_id[1].value > threshold=-0.3457373380661011
node_6489: feature_name=S100A8	feature_id[3].value > threshold=1.3815507292747498
node_17003: feature_name=AB_podoplanin	feature_id[71].value <= threshold=0.17137230932712555
node_17004: feature_name=S100A8	feature_id[3].value > threshold=1.7234583497047424
node_17828: feature_name=MT.CO1	feature_id[8].value > threshold=4.064875602722168
node_18140: feature_name=RPL6	feature_id[48].value <= threshold=3.47528612613678
node_18141: feature_name=AB_podoplanin	feature_id[71].value > threshold=-0.28285257518291473
node_18159: feature_name=MT.ATP6	feature_id[17].value <= threshold=3.4923806190490723
node_18160: feature_name=AB_podoplanin	feature_id[71].value <= threshold=0.1259681060910225
node_18161: feature_name=S100A8	feature_id[3].value <= threshold=2.4946346282958984
node_18162: feature_name=CD69	feature_id[66].value > threshold=1.4708404541015625
node_18250: feature_name=S100A8	feature_id[3].value <= threshold=2.48214590549469
node_18251: feature_name=PRDM1	feature_id[86].value <= threshold=3.0034648180007935
node_18252: feature_name=RPL7	feature_id[83].value <= threshold=3.9823150634765625
node_18253: feature_name=RPS3A	feature_id[25].value <= threshold=5.044526815414429
node_18254: feature_name=AB_IL4R	feature_id[44].value > threshold=-0.5552262961864471
node_18256: feature_name=CD52	feature_id[68].value <= threshold=3.0319122076034546
node_18257: feature_name=MT.ND3	feature_id[38].value <= threshold=3.3890222311019897
node_18258: feature_name=TXNIP	feature_id[15].value <= threshold=3.96915340423584
Class: COVID
Rules_72	passed counts:255
node_0: feature_name=MT.CYB	feature_id[0].value <= threshold=3.3326191902160645
node_1: feature_name=AB_CD58	feature_id[1].value > threshold=-0.3496978431940079
node_277: feature_name=RPS3A	feature_id[25].value <= threshold=4.4083170890808105
node_278: feature_name=MT.CYB	feature_id[0].value > threshold=2.8187127113342285
node_1084: feature_name=IFITM1	feature_id[4].value <= threshold=3.3128502368927
node_1085: feature_name=AB_ITGA6	feature_id[53].value <= threshold=0.5085677802562714
node_1086: feature_name=CD52	feature_id[68].value <= threshold=2.678457021713257
node_1087: feature_name=RPL13A	feature_id[35].value > threshold=2.8811354637145996
node_1197: feature_name=RPL6	feature_id[48].value <= threshold=3.9787548780441284
node_1198: feature_name=AB_PD1	feature_id[40].value > threshold=-0.289724200963974
node_1244: feature_name=RPL17	feature_id[81].value <= threshold=4.2069056034088135
node_1245: feature_name=MT.CO1	feature_id[8].value > threshold=3.4075688123703003
node_1289: feature_name=AB_NCR2	feature_id[6].value <= threshold=0.255988247692585
node_1290: feature_name=AB_CD7	feature_id[58].value > threshold=-0.20604239404201508
node_1304: feature_name=AB_TNFRSF17	feature_id[62].value > threshold=-0.4309712201356888
node_1308: feature_name=AB_IL4R	feature_id[44].value > threshold=-0.5526052415370941
node_1312: feature_name=FTL	feature_id[75].value <= threshold=3.070215344429016
node_1313: feature_name=RPL17	feature_id[81].value <= threshold=2.8912469148635864
node_1314: feature_name=RPS20	feature_id[5].value <= threshold=3.3942039012908936
node_1315: feature_name=PTPRCAP	feature_id[65].value <= threshold=3.430777668952942
node_1316: feature_name=HLA.C	feature_id[45].value <= threshold=4.42293381690979
node_1317: feature_name=AB_XCR1	feature_id[32].value <= threshold=0.21052618324756622
node_1318: feature_name=TRIM22	feature_id[73].value <= threshold=2.182603597640991
node_1319: feature_name=PIM1	feature_id[26].value <= threshold=2.737027883529663
node_1320: feature_name=UQCR10	feature_id[85].value <= threshold=2.6122560501098633
node_1321: feature_name=JUN	feature_id[88].value <= threshold=5.276737213134766
node_1322: feature_name=MT.CYB	feature_id[0].value <= threshold=3.3251140117645264
node_1323: feature_name=AB_NCR2	feature_id[6].value <= threshold=0.13892975449562073
node_1324: feature_name=CD69	feature_id[66].value <= threshold=3.3044817447662354
Class: COVID
Rules_73	passed counts:253
node_0: feature_name=MT.CYB	feature_id[0].value <= threshold=3.3326191902160645
node_1: feature_name=AB_CD58	feature_id[1].value > threshold=-0.3496978431940079
node_277: feature_name=RPS3A	feature_id[25].value <= threshold=4.4083170890808105
node_278: feature_name=MT.CYB	feature_id[0].value <= threshold=2.8187127113342285
node_279: feature_name=AB_LAMP1	feature_id[50].value > threshold=-0.27229975163936615
node_391: feature_name=AB_ITGA6	feature_id[53].value > threshold=0.5958101749420166
node_967: feature_name=RPS3A	feature_id[25].value > threshold=4.05525279045105
node_1003: feature_name=RPS20	feature_id[5].value <= threshold=2.355871558189392
node_1004: feature_name=RPL34	feature_id[74].value <= threshold=4.5815956592559814
node_1005: feature_name=RPL7	feature_id[83].value <= threshold=3.52989661693573
node_1006: feature_name=AB_CD303	feature_id[87].value <= threshold=0.14066829904913902
node_1007: feature_name=IFITM2	feature_id[70].value <= threshold=3.2196353673934937
node_1008: feature_name=RPS3A	feature_id[25].value > threshold=4.060779333114624
node_1012: feature_name=AB_B7.H4	feature_id[27].value <= threshold=0.04329113848507404
node_1013: feature_name=RPL13A	feature_id[35].value <= threshold=3.912586212158203
node_1014: feature_name=RPS10.NUDT3	feature_id[7].value <= threshold=1.9989014267921448
Class: COVID
Rules_74	passed counts:249
node_0: feature_name=MT.CYB	feature_id[0].value > threshold=3.3326191902160645
node_5962: feature_name=IFITM1	feature_id[4].value > threshold=3.294496774673462
node_19042: feature_name=RPL34	feature_id[74].value <= threshold=4.419408321380615
node_19043: feature_name=IFI44L	feature_id[2].value <= threshold=1.2671433687210083
node_19044: feature_name=AB_CD58	feature_id[1].value > threshold=-0.3719916045665741
node_19084: feature_name=S100A8	feature_id[3].value <= threshold=1.3197157382965088
node_19085: feature_name=RPS3A	feature_id[25].value <= threshold=3.979317307472229
node_19086: feature_name=IFITM1	feature_id[4].value <= threshold=3.5778002738952637
node_19087: feature_name=HLA.C	feature_id[45].value > threshold=2.9984606504440308
node_19153: feature_name=AB_ITGA6	feature_id[53].value <= threshold=0.5791672766208649
node_19154: feature_name=AB_podoplanin	feature_id[71].value <= threshold=0.08936159312725067
node_19155: feature_name=AB_ITGA6	feature_id[53].value > threshold=-0.4881856441497803
node_19159: feature_name=MT.ATP8	feature_id[42].value <= threshold=3.421968936920166
node_19160: feature_name=RPS3A	feature_id[25].value <= threshold=3.5902743339538574
node_19161: feature_name=MT.CO1	feature_id[8].value <= threshold=5.434652090072632
node_19162: feature_name=RPL17	feature_id[81].value <= threshold=3.8858827352523804
node_19163: feature_name=AB_B7.H4	feature_id[27].value > threshold=-0.6259269714355469
node_19165: feature_name=AB_LAMP1	feature_id[50].value > threshold=-0.49571141600608826
node_19167: feature_name=AB_TNFRSF17	feature_id[62].value <= threshold=0.25741223990917206
node_19168: feature_name=MT.ND5	feature_id[29].value <= threshold=4.2017340660095215
node_19169: feature_name=PRDM1	feature_id[86].value <= threshold=2.4362114667892456
node_19170: feature_name=AB_LGALS3	feature_id[23].value <= threshold=0.07966088503599167
Class: COVID
Rules_75	passed counts:249
node_0: feature_name=MT.CYB	feature_id[0].value > threshold=3.3326191902160645
node_5962: feature_name=IFITM1	feature_id[4].value <= threshold=3.294496774673462
node_5963: feature_name=AB_CD58	feature_id[1].value > threshold=-0.3457373380661011
node_6489: feature_name=S100A8	feature_id[3].value <= threshold=1.3815507292747498
node_6490: feature_name=RPS3A	feature_id[25].value <= threshold=4.251270294189453
node_6491: feature_name=AB_ITGA6	feature_id[53].value <= threshold=0.5185144245624542
node_6492: feature_name=RPS3A	feature_id[25].value <= threshold=3.9837875366210938
node_6493: feature_name=IFI44L	feature_id[2].value <= threshold=0.13424430787563324
node_6494: feature_name=MT.CYB	feature_id[0].value > threshold=4.258235931396484
node_7204: feature_name=JUN	feature_id[88].value <= threshold=1.610880434513092
node_7205: feature_name=MT2A	feature_id[37].value > threshold=1.3474315404891968
node_7453: feature_name=MT.ATP6	feature_id[17].value <= threshold=4.31515908241272
node_7454: feature_name=AB_CD40LG	feature_id[14].value > threshold=-0.24843239784240723
node_7462: feature_name=IFITM1	feature_id[4].value <= threshold=3.2909529209136963
node_7463: feature_name=AB_HLA.ABC	feature_id[67].value <= threshold=0.6842407882213593
node_7464: feature_name=CD52	feature_id[68].value <= threshold=4.566900968551636
node_7465: feature_name=RPL6	feature_id[48].value <= threshold=4.337170600891113
node_7466: feature_name=AB_B7.H4	feature_id[27].value <= threshold=0.21531176567077637
node_7467: feature_name=MT.ND4	feature_id[46].value <= threshold=3.867956280708313
node_7468: feature_name=SP100	feature_id[69].value <= threshold=3.321601629257202
node_7469: feature_name=RPL13A	feature_id[35].value <= threshold=4.095527172088623
node_7470: feature_name=AB_TNFRSF17	feature_id[62].value <= threshold=0.16874448955059052
node_7471: feature_name=AB_TNFRSF8	feature_id[54].value <= threshold=0.07988914102315903
Class: COVID
Rules_76	passed counts:247
node_0: feature_name=MT.CYB	feature_id[0].value > threshold=3.3326191902160645
node_5962: feature_name=IFITM1	feature_id[4].value <= threshold=3.294496774673462
node_5963: feature_name=AB_CD58	feature_id[1].value > threshold=-0.3457373380661011
node_6489: feature_name=S100A8	feature_id[3].value <= threshold=1.3815507292747498
node_6490: feature_name=RPS3A	feature_id[25].value <= threshold=4.251270294189453
node_6491: feature_name=AB_ITGA6	feature_id[53].value <= threshold=0.5185144245624542
node_6492: feature_name=RPS3A	feature_id[25].value > threshold=3.9837875366210938
node_7794: feature_name=AB_CD7	feature_id[58].value > threshold=0.30520786345005035
node_8572: feature_name=RPS4Y1	feature_id[30].value > threshold=1.4413745403289795
node_8920: feature_name=SOCS3	feature_id[10].value <= threshold=1.4054010510444641
node_8921: feature_name=CD69	feature_id[66].value > threshold=2.368058443069458
node_9023: feature_name=AB_podoplanin	feature_id[71].value <= threshold=0.19480810314416885
node_9024: feature_name=AB_CD303	feature_id[87].value > threshold=-0.40462328493595123
node_9030: feature_name=UQCR10	feature_id[85].value <= threshold=2.702925205230713
node_9031: feature_name=ZFP36L2	feature_id[9].value <= threshold=4.332499742507935
node_9032: feature_name=AB_LAMP1	feature_id[50].value > threshold=-0.44656556844711304
node_9034: feature_name=IFITM2	feature_id[70].value <= threshold=3.30991792678833
node_9035: feature_name=MT.ND2	feature_id[57].value <= threshold=3.5497829914093018
node_9036: feature_name=RPL17	feature_id[81].value <= threshold=3.95645272731781
node_9037: feature_name=PTPRCAP	feature_id[65].value <= threshold=3.036548137664795
node_9038: feature_name=IFITM1	feature_id[4].value <= threshold=3.28973925113678
node_9039: feature_name=AB_NCR2	feature_id[6].value > threshold=-0.44417254626750946
node_9043: feature_name=AB_NCR2	feature_id[6].value <= threshold=0.18988784402608871
node_9044: feature_name=RPL6	feature_id[48].value <= threshold=4.337817192077637
node_9045: feature_name=SP100	feature_id[69].value <= threshold=2.231407642364502
node_9046: feature_name=EIF2AK2	feature_id[89].value <= threshold=1.4109414219856262
Class: COVID
Rules_77	passed counts:247
node_0: feature_name=MT.CYB	feature_id[0].value <= threshold=3.3326191902160645
node_1: feature_name=AB_CD58	feature_id[1].value > threshold=-0.3496978431940079
node_277: feature_name=RPS3A	feature_id[25].value > threshold=4.4083170890808105
node_3011: feature_name=MT.CYB	feature_id[0].value > threshold=2.829931616783142
node_3835: feature_name=RPL6	feature_id[48].value <= threshold=3.915712594985962
node_3836: feature_name=IFITM1	feature_id[4].value > threshold=2.54867422580719
node_4276: feature_name=AB_ITGA6	feature_id[53].value <= threshold=0.5920138955116272
node_4277: feature_name=RPL34	feature_id[74].value > threshold=4.472958087921143
node_4581: feature_name=RPS4Y1	feature_id[30].value > threshold=1.9973744750022888
node_4881: feature_name=RPL17	feature_id[81].value <= threshold=3.1607364416122437
node_4882: feature_name=MT.ND2	feature_id[57].value <= threshold=2.521971583366394
node_4883: feature_name=MT.CO3	feature_id[20].value <= threshold=3.8080267906188965
[truncated: 248,102+ more rows]

## Sheet: CD8+T cell
Rules_0	passed counts:15404
node_0: feature_name=MT.CYB	feature_id[0].value <= threshold=3.493126153945923
node_1: feature_name=IFITM1	feature_id[3].value > threshold=3.2134008407592773
node_2607: feature_name=MT.CYB	feature_id[0].value <= threshold=2.963641047477722
node_2608: feature_name=RPS3A	feature_id[17].value <= threshold=3.7881685495376587
node_2609: feature_name=RPS27A	feature_id[41].value <= threshold=5.066477537155151
node_2610: feature_name=RPL36A	feature_id[55].value <= threshold=4.367866516113281
node_2611: feature_name=AB_B7.H4	feature_id[30].value <= threshold=1.6924090385437012
node_2612: feature_name=MT.CYB	feature_id[0].value <= threshold=2.694161057472229
node_2613: feature_name=TXNIP	feature_id[35].value <= threshold=5.062522649765015
node_2614: feature_name=RPL17	feature_id[85].value <= threshold=4.3271942138671875
node_2615: feature_name=RPL4	feature_id[43].value <= threshold=3.860512614250183
node_2616: feature_name=MT.ATP6	feature_id[16].value <= threshold=3.879463791847229
node_2617: feature_name=RPS26	feature_id[50].value <= threshold=4.967105388641357
node_2618: feature_name=AB_SIGLEC1	feature_id[82].value > threshold=-3.5832951068878174
node_2622: feature_name=RPS14	feature_id[5].value <= threshold=4.124504327774048
node_2623: feature_name=AB_ITGAL	feature_id[49].value > threshold=-1.4138482213020325
node_2627: feature_name=RPLP2	feature_id[66].value <= threshold=4.232268810272217
node_2628: feature_name=IFITM1	feature_id[3].value > threshold=3.647776484489441
node_2688: feature_name=MT.ND3	feature_id[33].value <= threshold=3.2720247507095337
node_2689: feature_name=UBE2L6	feature_id[76].value <= threshold=2.7606003284454346
node_2690: feature_name=AB_LAG3	feature_id[65].value <= threshold=0.2691725641489029
Class: COVID
Rules_1	passed counts:3854
node_0: feature_name=MT.CYB	feature_id[0].value <= threshold=3.493126153945923
node_1: feature_name=IFITM1	feature_id[3].value > threshold=3.2134008407592773
node_2607: feature_name=MT.CYB	feature_id[0].value <= threshold=2.963641047477722
node_2608: feature_name=RPS3A	feature_id[17].value <= threshold=3.7881685495376587
node_2609: feature_name=RPS27A	feature_id[41].value <= threshold=5.066477537155151
node_2610: feature_name=RPL36A	feature_id[55].value <= threshold=4.367866516113281
node_2611: feature_name=AB_B7.H4	feature_id[30].value <= threshold=1.6924090385437012
node_2612: feature_name=MT.CYB	feature_id[0].value <= threshold=2.694161057472229
node_2613: feature_name=TXNIP	feature_id[35].value <= threshold=5.062522649765015
node_2614: feature_name=RPL17	feature_id[85].value <= threshold=4.3271942138671875
node_2615: feature_name=RPL4	feature_id[43].value <= threshold=3.860512614250183
node_2616: feature_name=MT.ATP6	feature_id[16].value <= threshold=3.879463791847229
node_2617: feature_name=RPS26	feature_id[50].value <= threshold=4.967105388641357
node_2618: feature_name=AB_SIGLEC1	feature_id[82].value > threshold=-3.5832951068878174
node_2622: feature_name=RPS14	feature_id[5].value <= threshold=4.124504327774048
node_2623: feature_name=AB_ITGAL	feature_id[49].value > threshold=-1.4138482213020325
node_2627: feature_name=RPLP2	feature_id[66].value <= threshold=4.232268810272217
node_2628: feature_name=IFITM1	feature_id[3].value <= threshold=3.647776484489441
node_2629: feature_name=IFITM1	feature_id[3].value <= threshold=3.64766263961792
node_2630: feature_name=AB_CD38	feature_id[61].value > threshold=-0.05730876699090004
node_2666: feature_name=RPL13A	feature_id[25].value <= threshold=3.843958854675293
node_2667: feature_name=AB_ITGAL	feature_id[49].value > threshold=-0.275657594203949
node_2671: feature_name=RPS27A	feature_id[41].value <= threshold=4.422045469284058
node_2672: feature_name=RPLP2	feature_id[66].value <= threshold=3.859557867050171
node_2673: feature_name=RPL36A	feature_id[55].value <= threshold=3.115223526954651
Class: COVID
Rules_2	passed counts:2984
node_0: feature_name=MT.CYB	feature_id[0].value <= threshold=3.493126153945923
node_1: feature_name=IFITM1	feature_id[3].value <= threshold=3.2134008407592773
node_2: feature_name=KLRK1	feature_id[67].value <= threshold=0.9515415728092194
node_3: feature_name=MT.CYB	feature_id[0].value <= threshold=3.04188334941864
node_4: feature_name=MT.CO3	feature_id[13].value <= threshold=3.1488919258117676
node_5: feature_name=AB_CD38	feature_id[61].value > threshold=-0.017732021398842335
node_133: feature_name=RPL36A	feature_id[55].value <= threshold=3.1040024757385254
node_134: feature_name=RPL13A	feature_id[25].value <= threshold=4.297964096069336
node_135: feature_name=MT.ATP6	feature_id[16].value <= threshold=3.9822094440460205
node_136: feature_name=RPS10.NUDT3	feature_id[21].value <= threshold=1.8239692449569702
node_137: feature_name=IFITM1	feature_id[3].value <= threshold=3.2128477096557617
node_138: feature_name=AB_CD40LG	feature_id[72].value > threshold=-0.0413714200258255
node_174: feature_name=AB_ITGAL	feature_id[49].value > threshold=-0.19440770894289017
node_178: feature_name=AB_CD58	feature_id[15].value > threshold=-0.2960667610168457
Class: COVID
Rules_3	passed counts:2472
node_0: feature_name=MT.CYB	feature_id[0].value <= threshold=3.493126153945923
node_1: feature_name=IFITM1	feature_id[3].value > threshold=3.2134008407592773
node_2607: feature_name=MT.CYB	feature_id[0].value <= threshold=2.963641047477722
node_2608: feature_name=RPS3A	feature_id[17].value > threshold=3.7881685495376587
node_2910: feature_name=MT.CO1	feature_id[4].value <= threshold=3.930866241455078
node_2911: feature_name=RPS3A	feature_id[17].value <= threshold=4.995115756988525
node_2912: feature_name=BST2	feature_id[80].value <= threshold=3.493197798728943
node_2913: feature_name=IFITM3	feature_id[28].value <= threshold=3.56670606136322
node_2914: feature_name=EIF3L	feature_id[73].value <= threshold=3.0240944623947144
node_2915: feature_name=RPS7	feature_id[62].value <= threshold=4.05560827255249
node_2916: feature_name=AB_CD38	feature_id[61].value > threshold=-2.1793049573898315
node_2920: feature_name=AB_NCR2	feature_id[45].value > threshold=-3.7281466722488403
node_2924: feature_name=RPL13	feature_id[92].value <= threshold=5.373425006866455
node_2925: feature_name=RPS14	feature_id[5].value <= threshold=4.470738410949707
node_2926: feature_name=AB_B7.H4	feature_id[30].value > threshold=-0.31270354986190796
node_2952: feature_name=AB_IL4R	feature_id[91].value > threshold=-0.3488598018884659
node_2968: feature_name=AB_CD40LG	feature_id[72].value > threshold=-0.10111387446522713
node_3018: feature_name=AB_CD2	feature_id[78].value > threshold=-0.41536736488342285
node_3022: feature_name=RPLP2	feature_id[66].value <= threshold=4.257127285003662
node_3023: feature_name=IFITM1	feature_id[3].value > threshold=3.239455461502075
node_3029: feature_name=HERPUD1	feature_id[38].value <= threshold=2.941506266593933
node_3030: feature_name=RPLP2	feature_id[66].value <= threshold=4.005136966705322
node_3031: feature_name=EIF3L	feature_id[73].value <= threshold=2.400482177734375
node_3032: feature_name=AB_LAG3	feature_id[65].value > threshold=-0.30007369816303253
node_3036: feature_name=EEF2	feature_id[75].value <= threshold=3.0670613050460815
Class: COVID
Rules_4	passed counts:2466
node_0: feature_name=MT.CYB	feature_id[0].value <= threshold=3.493126153945923
node_1: feature_name=IFITM1	feature_id[3].value > threshold=3.2134008407592773
node_2607: feature_name=MT.CYB	feature_id[0].value > threshold=2.963641047477722
node_3373: feature_name=EEF1A1	feature_id[31].value <= threshold=4.698069095611572
node_3374: feature_name=IFI6	feature_id[14].value > threshold=1.5349293947219849
node_3750: feature_name=EEF1G	feature_id[58].value <= threshold=3.419479250907898
node_3751: feature_name=RPS6	feature_id[51].value <= threshold=4.132779121398926
node_3752: feature_name=LY6E	feature_id[9].value > threshold=1.2266122698783875
node_3780: feature_name=RPS7	feature_id[62].value <= threshold=4.379812240600586
node_3781: feature_name=RPS20	feature_id[8].value <= threshold=3.168820858001709
node_3782: feature_name=DUSP1	feature_id[103].value <= threshold=4.443283319473267
node_3783: feature_name=EEF2	feature_id[75].value <= threshold=3.1555064916610718
node_3784: feature_name=RPL10A	feature_id[81].value <= threshold=3.5926103591918945
node_3785: feature_name=PNRC1	feature_id[60].value <= threshold=3.358341693878174
node_3786: feature_name=AB_ITGAL	feature_id[49].value > threshold=-0.593711793422699
node_3790: feature_name=RPS27A	feature_id[41].value <= threshold=4.41716456413269
node_3791: feature_name=AB_CD2	feature_id[78].value > threshold=-0.1519128978252411
node_3795: feature_name=PARP9	feature_id[63].value <= threshold=2.044847249984741
Class: COVID
Rules_5	passed counts:1831
node_0: feature_name=MT.CYB	feature_id[0].value <= threshold=3.493126153945923
node_1: feature_name=IFITM1	feature_id[3].value > threshold=3.2134008407592773
node_2607: feature_name=MT.CYB	feature_id[0].value <= threshold=2.963641047477722
node_2608: feature_name=RPS3A	feature_id[17].value <= threshold=3.7881685495376587
node_2609: feature_name=RPS27A	feature_id[41].value <= threshold=5.066477537155151
node_2610: feature_name=RPL36A	feature_id[55].value <= threshold=4.367866516113281
node_2611: feature_name=AB_B7.H4	feature_id[30].value <= threshold=1.6924090385437012
node_2612: feature_name=MT.CYB	feature_id[0].value > threshold=2.694161057472229
node_2762: feature_name=EEF1A1	feature_id[31].value <= threshold=4.7575013637542725
node_2763: feature_name=AB_CDH5	feature_id[102].value > threshold=-3.2624638080596924
node_2767: feature_name=RPS3	feature_id[37].value <= threshold=4.47595477104187
node_2768: feature_name=DDIT4	feature_id[88].value <= threshold=3.350932002067566
node_2769: feature_name=AB_CD2	feature_id[78].value > threshold=0.5729995667934418
node_2829: feature_name=RPS6	feature_id[51].value <= threshold=4.20035457611084
Class: COVID
Rules_6	passed counts:1327
node_0: feature_name=MT.CYB	feature_id[0].value > threshold=3.493126153945923
node_4786: feature_name=IFITM1	feature_id[3].value > threshold=3.393558979034424
node_12926: feature_name=MT.CO1	feature_id[4].value <= threshold=4.206674814224243
node_12927: feature_name=IFI44L	feature_id[1].value > threshold=1.156605839729309
node_13767: feature_name=EEF1A1	feature_id[31].value <= threshold=5.549799919128418
node_13768: feature_name=RPL21	feature_id[94].value <= threshold=4.113757371902466
node_13769: feature_name=RPS6	feature_id[51].value <= threshold=4.5613932609558105
node_13770: feature_name=DUSP1	feature_id[103].value <= threshold=3.306373357772827
node_13771: feature_name=PNRC1	feature_id[60].value <= threshold=3.487379550933838
node_13772: feature_name=RPS27A	feature_id[41].value <= threshold=4.871323823928833
node_13773: feature_name=IFITM1	feature_id[3].value > threshold=3.4179643392562866
node_13777: feature_name=MT.CO1	feature_id[4].value <= threshold=4.202788352966309
node_13778: feature_name=RPL3	feature_id[99].value <= threshold=4.218648195266724
node_13779: feature_name=IFITM2	feature_id[56].value <= threshold=3.9935991764068604
node_13780: feature_name=RPS26	feature_id[50].value <= threshold=4.718425989151001
node_13781: feature_name=MT.CYB	feature_id[0].value <= threshold=4.614060878753662
Class: COVID
Rules_7	passed counts:1134
node_0: feature_name=MT.CYB	feature_id[0].value > threshold=3.493126153945923
node_4786: feature_name=IFITM1	feature_id[3].value <= threshold=3.393558979034424
node_4787: feature_name=MT.ATP8	feature_id[6].value > threshold=1.61264568567276
node_7615: feature_name=S100A8	feature_id[2].value <= threshold=1.3446593880653381
node_7616: feature_name=EEF1A1	feature_id[31].value > threshold=4.75210428237915
node_8786: feature_name=S100A9	feature_id[18].value <= threshold=1.260495126247406
node_8787: feature_name=MT.CO1	feature_id[4].value > threshold=3.941787600517273
node_9291: feature_name=AB_CD2	feature_id[78].value <= threshold=0.8317484855651855
node_9292: feature_name=AB_CDH5	feature_id[102].value <= threshold=-0.2649296969175339
node_9293: feature_name=IFI44L	feature_id[1].value <= threshold=1.8651694655418396
node_9294: feature_name=RPS27	feature_id[87].value > threshold=4.318961143493652
node_9372: feature_name=MT.ATP8	feature_id[6].value > threshold=2.036592125892639
node_9398: feature_name=RPS10.NUDT3	feature_id[21].value <= threshold=2.81228768825531
node_9399: feature_name=CYTIP	feature_id[71].value <= threshold=2.3023974895477295
node_9400: feature_name=HERPUD1	feature_id[38].value <= threshold=2.530900001525879
node_9401: feature_name=RPL3	feature_id[99].value <= threshold=4.605703592300415
node_9402: feature_name=SYTL3	feature_id[79].value <= threshold=2.2892744541168213
node_9403: feature_name=S100A9	feature_id[18].value <= threshold=1.2585068941116333
node_9404: feature_name=TXNIP	feature_id[35].value <= threshold=4.316067695617676
node_9405: feature_name=RPS2	feature_id[47].value > threshold=1.7404888272285461
node_9409: feature_name=NDUFA6	feature_id[101].value <= threshold=2.0913987159729004
node_9410: feature_name=PSME2	feature_id[40].value <= threshold=2.415502667427063
node_9411: feature_name=HLA.A	feature_id[98].value > threshold=2.282349705696106
node_9415: feature_name=MT.ND3	feature_id[33].value > threshold=1.5790650844573975
node_9419: feature_name=SYTL3	feature_id[79].value <= threshold=2.164368510246277
node_9420: feature_name=RPS3	feature_id[37].value <= threshold=4.706575632095337
Class: Healthy
Rules_8	passed counts:1105
node_0: feature_name=MT.CYB	feature_id[0].value <= threshold=3.493126153945923
node_1: feature_name=IFITM1	feature_id[3].value > threshold=3.2134008407592773
node_2607: feature_name=MT.CYB	feature_id[0].value <= threshold=2.963641047477722
node_2608: feature_name=RPS3A	feature_id[17].value <= threshold=3.7881685495376587
node_2609: feature_name=RPS27A	feature_id[41].value <= threshold=5.066477537155151
node_2610: feature_name=RPL36A	feature_id[55].value <= threshold=4.367866516113281
node_2611: feature_name=AB_B7.H4	feature_id[30].value <= threshold=1.6924090385437012
node_2612: feature_name=MT.CYB	feature_id[0].value <= threshold=2.694161057472229
node_2613: feature_name=TXNIP	feature_id[35].value <= threshold=5.062522649765015
node_2614: feature_name=RPL17	feature_id[85].value <= threshold=4.3271942138671875
node_2615: feature_name=RPL4	feature_id[43].value <= threshold=3.860512614250183
node_2616: feature_name=MT.ATP6	feature_id[16].value <= threshold=3.879463791847229
node_2617: feature_name=RPS26	feature_id[50].value <= threshold=4.967105388641357
node_2618: feature_name=AB_SIGLEC1	feature_id[82].value > threshold=-3.5832951068878174
node_2622: feature_name=RPS14	feature_id[5].value > threshold=4.124504327774048
node_2704: feature_name=RPS14	feature_id[5].value > threshold=4.124684572219849
node_2706: feature_name=RPL4	feature_id[43].value <= threshold=3.6082189083099365
node_2707: feature_name=MT.ND4L	feature_id[22].value <= threshold=4.094927072525024
node_2708: feature_name=EEF1G	feature_id[58].value <= threshold=3.4054675102233887
node_2709: feature_name=AB_B7.H4	feature_id[30].value > threshold=-0.32691217958927155
node_2719: feature_name=RPS2	feature_id[47].value <= threshold=4.075403213500977
node_2720: feature_name=LY6E	feature_id[9].value > threshold=1.6224438548088074
Class: COVID
Rules_9	passed counts:937
node_0: feature_name=MT.CYB	feature_id[0].value <= threshold=3.493126153945923
node_1: feature_name=IFITM1	feature_id[3].value > threshold=3.2134008407592773
node_2607: feature_name=MT.CYB	feature_id[0].value > threshold=2.963641047477722
node_3373: feature_name=EEF1A1	feature_id[31].value > threshold=4.698069095611572
node_3833: feature_name=MT.CO1	feature_id[4].value <= threshold=3.9843826293945312
node_3834: feature_name=IFI44L	feature_id[1].value > threshold=1.1072205901145935
node_4214: feature_name=RPS27A	feature_id[41].value <= threshold=4.903034687042236
node_4215: feature_name=EEF1A1	feature_id[31].value <= threshold=5.655713319778442
node_4216: feature_name=AB_CD40LG	feature_id[72].value > threshold=-0.2660527527332306
Class: COVID
Rules_10	passed counts:890
node_0: feature_name=MT.CYB	feature_id[0].value <= threshold=3.493126153945923
node_1: feature_name=IFITM1	feature_id[3].value > threshold=3.2134008407592773
node_2607: feature_name=MT.CYB	feature_id[0].value > threshold=2.963641047477722
node_3373: feature_name=EEF1A1	feature_id[31].value <= threshold=4.698069095611572
node_3374: feature_name=IFI6	feature_id[14].value <= threshold=1.5349293947219849
node_3375: feature_name=RPS3A	feature_id[17].value <= threshold=4.129481554031372
node_3376: feature_name=RPS3	feature_id[37].value <= threshold=3.763978958129883
node_3377: feature_name=AB_HLA.ABC	feature_id[39].value > threshold=-5.084861159324646
node_3379: feature_name=MT.CO2	feature_id[27].value <= threshold=5.589709520339966
node_3380: feature_name=RPL21	feature_id[94].value <= threshold=4.193886041641235
node_3381: feature_name=MT.ATP6	feature_id[16].value <= threshold=4.178978443145752
node_3382: feature_name=RPS7	feature_id[62].value <= threshold=3.8538436889648438
node_3383: feature_name=AB_CD38	feature_id[61].value > threshold=-0.9592741429805756
node_3387: feature_name=AB_IL4R	feature_id[91].value > threshold=-0.33056196570396423
node_3399: feature_name=HLA.A	feature_id[98].value > threshold=0.800268828868866
node_3403: feature_name=DDIT4	feature_id[88].value <= threshold=2.1032742261886597
Class: COVID
Rules_11	passed counts:863
node_0: feature_name=MT.CYB	feature_id[0].value <= threshold=3.493126153945923
node_1: feature_name=IFITM1	feature_id[3].value > threshold=3.2134008407592773
node_2607: feature_name=MT.CYB	feature_id[0].value <= threshold=2.963641047477722
node_2608: feature_name=RPS3A	feature_id[17].value <= threshold=3.7881685495376587
node_2609: feature_name=RPS27A	feature_id[41].value <= threshold=5.066477537155151
node_2610: feature_name=RPL36A	feature_id[55].value <= threshold=4.367866516113281
node_2611: feature_name=AB_B7.H4	feature_id[30].value <= threshold=1.6924090385437012
node_2612: feature_name=MT.CYB	feature_id[0].value > threshold=2.694161057472229
node_2762: feature_name=EEF1A1	feature_id[31].value <= threshold=4.7575013637542725
node_2763: feature_name=AB_CDH5	feature_id[102].value > threshold=-3.2624638080596924
node_2767: feature_name=RPS3	feature_id[37].value <= threshold=4.47595477104187
node_2768: feature_name=DDIT4	feature_id[88].value <= threshold=3.350932002067566
node_2769: feature_name=AB_CD2	feature_id[78].value <= threshold=0.5729995667934418
node_2770: feature_name=AB_CD2	feature_id[78].value <= threshold=0.5725700259208679
node_2771: feature_name=AB_CD38	feature_id[61].value > threshold=-1.609446406364441
node_2773: feature_name=AB_CD2	feature_id[78].value <= threshold=0.5721881985664368
node_2774: feature_name=LY6E	feature_id[9].value > threshold=2.0804067850112915
node_2808: feature_name=TSC22D3	feature_id[52].value <= threshold=4.2708845138549805
node_2809: feature_name=AB_CD58	feature_id[15].value > threshold=-0.3175275921821594
node_2813: feature_name=AB_LGALS3	feature_id[53].value > threshold=-0.37558145821094513
node_2817: feature_name=IFITM1	feature_id[3].value > threshold=3.2608048915863037
Class: COVID
Rules_12	passed counts:859
node_0: feature_name=MT.CYB	feature_id[0].value > threshold=3.493126153945923
node_4786: feature_name=IFITM1	feature_id[3].value > threshold=3.393558979034424
node_12926: feature_name=MT.CO1	feature_id[4].value > threshold=4.206674814224243
node_13820: feature_name=RPS3A	feature_id[17].value <= threshold=3.675040364265442
node_13821: feature_name=IFI6	feature_id[14].value > threshold=1.3946395516395569
node_14451: feature_name=RPS27A	feature_id[41].value <= threshold=4.463423728942871
node_14452: feature_name=LY6E	feature_id[9].value > threshold=1.769406259059906
node_14508: feature_name=RPS3	feature_id[37].value <= threshold=4.7726359367370605
node_14509: feature_name=CYTIP	feature_id[71].value <= threshold=3.344904065132141
node_14510: feature_name=RPS14	feature_id[5].value <= threshold=4.685459136962891
node_14511: feature_name=DDIT4	feature_id[88].value <= threshold=3.3269331455230713
node_14512: feature_name=RPL21	feature_id[94].value <= threshold=3.578731060028076
node_14513: feature_name=RPS26	feature_id[50].value <= threshold=4.631422519683838
node_14514: feature_name=HERPUD1	feature_id[38].value <= threshold=2.8615307807922363
node_14515: feature_name=RPL3	feature_id[99].value <= threshold=4.059011936187744
node_14516: feature_name=MT.CO3	feature_id[13].value > threshold=1.8589726686477661
node_14520: feature_name=MT.ND5	feature_id[10].value <= threshold=4.060814619064331
node_14521: feature_name=IFITM1	feature_id[3].value > threshold=3.4923161268234253
node_14535: feature_name=SYTL3	feature_id[79].value <= threshold=2.074628710746765
node_14536: feature_name=RPS14	feature_id[5].value <= threshold=4.498380184173584
node_14537: feature_name=RPS10.NUDT3	feature_id[21].value <= threshold=2.26706326007843
node_14538: feature_name=PNRC1	feature_id[60].value <= threshold=3.136890411376953
node_14539: feature_name=DUSP1	feature_id[103].value <= threshold=3.3364546298980713
node_14540: feature_name=RPS27A	feature_id[41].value <= threshold=4.37829327583313
node_14541: feature_name=RPS20	feature_id[8].value <= threshold=2.9177629947662354
Class: COVID
Rules_13	passed counts:852
node_0: feature_name=MT.CYB	feature_id[0].value > threshold=3.493126153945923
node_4786: feature_name=IFITM1	feature_id[3].value <= threshold=3.393558979034424
node_4787: feature_name=MT.ATP8	feature_id[6].value > threshold=1.61264568567276
node_7615: feature_name=S100A8	feature_id[2].value <= threshold=1.3446593880653381
node_7616: feature_name=EEF1A1	feature_id[31].value > threshold=4.75210428237915
node_8786: feature_name=S100A9	feature_id[18].value <= threshold=1.260495126247406
node_8787: feature_name=MT.CO1	feature_id[4].value > threshold=3.941787600517273
node_9291: feature_name=AB_CD2	feature_id[78].value <= threshold=0.8317484855651855
node_9292: feature_name=AB_CDH5	feature_id[102].value > threshold=-0.2649296969175339
node_9446: feature_name=DUSP1	feature_id[103].value > threshold=0.25909286737442017
node_9976: feature_name=TXNIP	feature_id[35].value <= threshold=3.627470850944519
node_9977: feature_name=RPS2	feature_id[47].value > threshold=3.0786510705947876
node_10343: feature_name=IGKV3.20	feature_id[44].value <= threshold=1.246687114238739
node_10344: feature_name=IFITM3	feature_id[28].value <= threshold=0.9263681769371033
node_10345: feature_name=HLA.A	feature_id[98].value > threshold=2.410675525665283
node_10361: feature_name=MT.CO2	feature_id[27].value <= threshold=4.640163421630859
node_10362: feature_name=IFI44L	feature_id[1].value <= threshold=1.1342060565948486
node_10363: feature_name=AB_CD38	feature_id[61].value <= threshold=0.5719752609729767
node_10364: feature_name=AB_HLA.ABC	feature_id[39].value <= threshold=0.20461882650852203
node_10365: feature_name=HERPUD1	feature_id[38].value <= threshold=2.087957978248596
node_10366: feature_name=EEF1A1	feature_id[31].value <= threshold=5.784580707550049
node_10367: feature_name=RPL3	feature_id[99].value > threshold=2.8086183071136475
node_10375: feature_name=S100A8	feature_id[2].value <= threshold=1.2113280892372131
node_10376: feature_name=MT.ND4L	feature_id[22].value <= threshold=4.423825025558472
node_10377: feature_name=TSC22D3	feature_id[52].value <= threshold=4.154697895050049
node_10378: feature_name=MT.ND5	feature_id[10].value > threshold=2.3186261653900146
node_10442: feature_name=IFITM3	feature_id[28].value <= threshold=0.8971520662307739
node_10443: feature_name=CYTIP	feature_id[71].value <= threshold=2.076324701309204
node_10444: feature_name=EEF1A1	feature_id[31].value > threshold=4.861828565597534
node_10454: feature_name=AB_IL4R	feature_id[91].value <= threshold=0.301636204123497
node_10455: feature_name=AB_LAG3	feature_id[65].value <= threshold=0.12294584885239601
node_10456: feature_name=TMSB10	feature_id[11].value <= threshold=4.59271240234375
node_10457: feature_name=HLA.C	feature_id[74].value <= threshold=4.509865045547485
node_10458: feature_name=RPL13	feature_id[92].value > threshold=3.7664917707443237
node_10462: feature_name=PSME2	feature_id[40].value <= threshold=2.6501569747924805
node_10463: feature_name=RSAD2	feature_id[89].value <= threshold=0.8823001384735107
node_10464: feature_name=HLA.A	feature_id[98].value <= threshold=4.444151163101196
node_10465: feature_name=RPL4	feature_id[43].value <= threshold=3.727178692817688
node_10466: feature_name=MT.CO3	feature_id[13].value <= threshold=4.77203893661499
node_10467: feature_name=RPL17	feature_id[85].value <= threshold=4.04774808883667
Class: Healthy
Rules_14	passed counts:749
node_0: feature_name=MT.CYB	feature_id[0].value <= threshold=3.493126153945923
node_1: feature_name=IFITM1	feature_id[3].value <= threshold=3.2134008407592773
node_2: feature_name=KLRK1	feature_id[67].value <= threshold=0.9515415728092194
node_3: feature_name=MT.CYB	feature_id[0].value > threshold=3.04188334941864
node_535: feature_name=HLA.A	feature_id[98].value <= threshold=3.660097599029541
node_536: feature_name=RPL6	feature_id[26].value <= threshold=3.8869277238845825
node_537: feature_name=RPS26	feature_id[50].value <= threshold=3.6906312704086304
node_538: feature_name=AB_CD38	feature_id[61].value > threshold=-0.2863692492246628
node_576: feature_name=RPS10.NUDT3	feature_id[21].value <= threshold=0.9373634457588196
node_577: feature_name=RPL13	feature_id[92].value <= threshold=5.24507737159729
node_578: feature_name=HLA.A	feature_id[98].value <= threshold=3.3157564401626587
node_579: feature_name=RPS7	feature_id[62].value <= threshold=4.591909408569336
node_580: feature_name=EIF3L	feature_id[73].value <= threshold=2.932823896408081
node_581: feature_name=LY6E	feature_id[9].value <= threshold=2.9105236530303955
node_582: feature_name=EEF1A1	feature_id[31].value <= threshold=5.708252906799316
node_583: feature_name=AB_NCR2	feature_id[45].value <= threshold=0.2658670246601105
node_584: feature_name=RPL21	feature_id[94].value <= threshold=4.290704250335693
node_585: feature_name=MT.ATP6	feature_id[16].value <= threshold=4.0663743019104
node_586: feature_name=IFITM2	feature_id[56].value <= threshold=3.139562726020813
node_587: feature_name=AB_SIGLEC1	feature_id[82].value <= threshold=0.12680015712976456
node_588: feature_name=RPS6	feature_id[51].value <= threshold=4.4737372398376465
node_589: feature_name=AB_LAG3	feature_id[65].value <= threshold=0.06114286184310913
Class: COVID
Rules_15	passed counts:709
node_0: feature_name=MT.CYB	feature_id[0].value <= threshold=3.493126153945923
node_1: feature_name=IFITM1	feature_id[3].value > threshold=3.2134008407592773
node_2607: feature_name=MT.CYB	feature_id[0].value <= threshold=2.963641047477722
node_2608: feature_name=RPS3A	feature_id[17].value > threshold=3.7881685495376587
node_2910: feature_name=MT.CO1	feature_id[4].value <= threshold=3.930866241455078
node_2911: feature_name=RPS3A	feature_id[17].value <= threshold=4.995115756988525
node_2912: feature_name=BST2	feature_id[80].value <= threshold=3.493197798728943
node_2913: feature_name=IFITM3	feature_id[28].value <= threshold=3.56670606136322
node_2914: feature_name=EIF3L	feature_id[73].value <= threshold=3.0240944623947144
node_2915: feature_name=RPS7	feature_id[62].value <= threshold=4.05560827255249
node_2916: feature_name=AB_CD38	feature_id[61].value > threshold=-2.1793049573898315
node_2920: feature_name=AB_NCR2	feature_id[45].value > threshold=-3.7281466722488403
node_2924: feature_name=RPL13	feature_id[92].value <= threshold=5.373425006866455
node_2925: feature_name=RPS14	feature_id[5].value <= threshold=4.470738410949707
node_2926: feature_name=AB_B7.H4	feature_id[30].value > threshold=-0.31270354986190796
node_2952: feature_name=AB_IL4R	feature_id[91].value > threshold=-0.3488598018884659
node_2968: feature_name=AB_CD40LG	feature_id[72].value <= threshold=-0.10111387446522713
node_2969: feature_name=AB_CD40LG	feature_id[72].value <= threshold=-0.10112367942929268
node_2970: feature_name=DUSP1	feature_id[103].value <= threshold=3.860156536102295
node_2971: feature_name=RPS6	feature_id[51].value <= threshold=4.166999578475952
node_2972: feature_name=MT.ND5	feature_id[10].value <= threshold=3.166956663131714
node_2973: feature_name=IFITM2	feature_id[56].value <= threshold=4.150892019271851
node_2974: feature_name=EIF3L	feature_id[73].value <= threshold=2.524157404899597
node_2975: feature_name=MT.CO1	feature_id[4].value <= threshold=3.7181994915008545
node_2976: feature_name=RPS14	feature_id[5].value <= threshold=4.436545133590698
Class: COVID
Rules_16	passed counts:650
node_0: feature_name=MT.CYB	feature_id[0].value > threshold=3.493126153945923
node_4786: feature_name=IFITM1	feature_id[3].value > threshold=3.393558979034424
node_12926: feature_name=MT.CO1	feature_id[4].value <= threshold=4.206674814224243
node_12927: feature_name=IFI44L	feature_id[1].value <= threshold=1.156605839729309
node_12928: feature_name=S100A8	feature_id[2].value > threshold=1.3085208535194397
node_13578: feature_name=RPS7	feature_id[62].value <= threshold=4.390734434127808
node_13579: feature_name=HERPUD1	feature_id[38].value <= threshold=2.8552286624908447
node_13580: feature_name=MT.CO1	feature_id[4].value <= threshold=3.8690894842147827
node_13581: feature_name=RPL3	feature_id[99].value <= threshold=4.499969959259033
node_13582: feature_name=RPS14	feature_id[5].value <= threshold=4.993453502655029
node_13583: feature_name=HLA.A	feature_id[98].value > threshold=2.371533989906311
node_13593: feature_name=RPL13	feature_id[92].value <= threshold=5.295982599258423
node_13594: feature_name=DDIT4	feature_id[88].value <= threshold=3.303636908531189
node_13595: feature_name=RPL4	feature_id[43].value > threshold=0.5777060985565186
node_13615: feature_name=RPS20	feature_id[8].value <= threshold=3.2118390798568726
node_13616: feature_name=MT.CO3	feature_id[13].value <= threshold=4.456033706665039
node_13617: feature_name=AB_ITGAL	feature_id[49].value > threshold=-0.4491990655660629
Class: COVID
Rules_17	passed counts:619
node_0: feature_name=MT.CYB	feature_id[0].value <= threshold=3.493126153945923
node_1: feature_name=IFITM1	feature_id[3].value > threshold=3.2134008407592773
node_2607: feature_name=MT.CYB	feature_id[0].value > threshold=2.963641047477722
node_3373: feature_name=EEF1A1	feature_id[31].value > threshold=4.698069095611572
node_3833: feature_name=MT.CO1	feature_id[4].value <= threshold=3.9843826293945312
node_3834: feature_name=IFI44L	feature_id[1].value <= threshold=1.1072205901145935
node_3835: feature_name=AB_CD58	feature_id[15].value > threshold=-0.4076640456914902
node_3851: feature_name=MT2A	feature_id[19].value > threshold=1.2516926527023315
node_4089: feature_name=RPL6	feature_id[26].value <= threshold=3.943949580192566
node_4090: feature_name=EIF3L	feature_id[73].value <= threshold=2.788176655769348
node_4091: feature_name=MT.ND2	feature_id[29].value <= threshold=3.5926804542541504
node_4092: feature_name=AB_ITGAL	feature_id[49].value <= threshold=1.4670965075492859
node_4093: feature_name=MT.ATP6	feature_id[16].value <= threshold=2.527563452720642
node_4094: feature_name=AB_CD2	feature_id[78].value > threshold=-0.3302087038755417
node_4096: feature_name=RPS27	feature_id[87].value <= threshold=4.973778963088989
node_4097: feature_name=IGLV2.8	feature_id[96].value <= threshold=1.7855401039123535
node_4098: feature_name=RPL3	feature_id[99].value > threshold=0.7030197978019714
node_4102: feature_name=MYL12A	feature_id[46].value > threshold=1.5495622158050537
node_4108: feature_name=TRIM22	feature_id[57].value <= threshold=2.6971501111984253
node_4109: feature_name=EEF1A1	feature_id[31].value > threshold=4.70132303237915
node_4113: feature_name=TSC22D3	feature_id[52].value <= threshold=4.110549449920654
node_4114: feature_name=AB_ITGAL	feature_id[49].value > threshold=-0.33945147693157196
Class: COVID
Rules_18	passed counts:604
node_0: feature_name=MT.CYB	feature_id[0].value <= threshold=3.493126153945923
node_1: feature_name=IFITM1	feature_id[3].value > threshold=3.2134008407592773
node_2607: feature_name=MT.CYB	feature_id[0].value > threshold=2.963641047477722
node_3373: feature_name=EEF1A1	feature_id[31].value <= threshold=4.698069095611572
node_3374: feature_name=IFI6	feature_id[14].value <= threshold=1.5349293947219849
node_3375: feature_name=RPS3A	feature_id[17].value <= threshold=4.129481554031372
node_3376: feature_name=RPS3	feature_id[37].value > threshold=3.763978958129883
node_3448: feature_name=MT.CO1	feature_id[4].value <= threshold=3.8926467895507812
node_3449: feature_name=AB_B7.H4	feature_id[30].value > threshold=-2.9543029069900513
node_3451: feature_name=IFI6	feature_id[14].value <= threshold=1.5345011353492737
node_3452: feature_name=MT.ND4	feature_id[23].value <= threshold=3.592790961265564
node_3453: feature_name=RPL6	feature_id[26].value <= threshold=4.304797887802124
node_3454: feature_name=RPS26	feature_id[50].value <= threshold=5.1045756340026855
node_3455: feature_name=AB_CD2	feature_id[78].value > threshold=0.22273757308721542
node_3473: feature_name=RPS27A	feature_id[41].value <= threshold=4.820913076400757
node_3474: feature_name=MYL12A	feature_id[46].value <= threshold=4.218127012252808
node_3475: feature_name=RPS3	feature_id[37].value <= threshold=4.4994916915893555
node_3476: feature_name=MT.ND4L	feature_id[22].value > threshold=1.7740699648857117
node_3490: feature_name=RPS3	feature_id[37].value > threshold=3.7717769145965576
node_3494: feature_name=RPS27A	feature_id[41].value <= threshold=4.548375606536865
node_3495: feature_name=EIF3L	feature_id[73].value <= threshold=2.3253241777420044
Class: COVID
Rules_19	passed counts:543
node_0: feature_name=MT.CYB	feature_id[0].value <= threshold=3.493126153945923
node_1: feature_name=IFITM1	feature_id[3].value <= threshold=3.2134008407592773
node_2: feature_name=KLRK1	feature_id[67].value <= threshold=0.9515415728092194
node_3: feature_name=MT.CYB	feature_id[0].value <= threshold=3.04188334941864
node_4: feature_name=MT.CO3	feature_id[13].value <= threshold=3.1488919258117676
node_5: feature_name=AB_CD38	feature_id[61].value > threshold=-0.017732021398842335
node_133: feature_name=RPL36A	feature_id[55].value <= threshold=3.1040024757385254
node_134: feature_name=RPL13A	feature_id[25].value <= threshold=4.297964096069336
node_135: feature_name=MT.ATP6	feature_id[16].value <= threshold=3.9822094440460205
node_136: feature_name=RPS10.NUDT3	feature_id[21].value <= threshold=1.8239692449569702
node_137: feature_name=IFITM1	feature_id[3].value <= threshold=3.2128477096557617
node_138: feature_name=AB_CD40LG	feature_id[72].value <= threshold=-0.0413714200258255
node_139: feature_name=MT.CO1	feature_id[4].value <= threshold=4.8686323165893555
node_140: feature_name=AB_CD40LG	feature_id[72].value <= threshold=-0.04148207604885101
node_141: feature_name=MT.ND1	feature_id[48].value <= threshold=3.2522101402282715
node_142: feature_name=DUSP1	feature_id[103].value <= threshold=4.260977029800415
node_143: feature_name=AB_ITGAL	feature_id[49].value > threshold=-0.5403959155082703
node_147: feature_name=RPS3A	feature_id[17].value > threshold=1.9951926469802856
node_151: feature_name=ADAR	feature_id[90].value <= threshold=1.6010915040969849
node_152: feature_name=AB_CD58	feature_id[15].value > threshold=-0.4218384325504303
node_156: feature_name=RPL6	feature_id[26].value <= threshold=4.159469366073608
Class: COVID
Rules_20	passed counts:524
node_0: feature_name=MT.CYB	feature_id[0].value <= threshold=3.493126153945923
node_1: feature_name=IFITM1	feature_id[3].value <= threshold=3.2134008407592773
node_2: feature_name=KLRK1	feature_id[67].value <= threshold=0.9515415728092194
node_3: feature_name=MT.CYB	feature_id[0].value <= threshold=3.04188334941864
node_4: feature_name=MT.CO3	feature_id[13].value <= threshold=3.1488919258117676
node_5: feature_name=AB_CD38	feature_id[61].value <= threshold=-0.017732021398842335
node_6: feature_name=EEF1G	feature_id[58].value <= threshold=2.3883336782455444
node_7: feature_name=RPS26	feature_id[50].value <= threshold=4.73019003868103
node_8: feature_name=MT.CO1	feature_id[4].value <= threshold=4.733302354812622
node_9: feature_name=AB_NCR2	feature_id[45].value > threshold=-0.4726194441318512
node_15: feature_name=AB_CD38	feature_id[61].value <= threshold=-0.01782531663775444
node_16: feature_name=RPS2	feature_id[47].value <= threshold=4.477212905883789
node_17: feature_name=AB_CD2	feature_id[78].value <= threshold=1.124083697795868
node_18: feature_name=RPL36A	feature_id[55].value <= threshold=3.7667102813720703
node_19: feature_name=RPS7	feature_id[62].value <= threshold=4.418119192123413
node_20: feature_name=AB_CD38	feature_id[61].value > threshold=-0.8347737491130829
node_24: feature_name=RPL6	feature_id[26].value <= threshold=4.16159462928772
node_25: feature_name=AB_CD58	feature_id[15].value <= threshold=0.18253359198570251
node_26: feature_name=RPL36A	feature_id[55].value <= threshold=3.3060325384140015
node_27: feature_name=MT.ATP8	feature_id[6].value <= threshold=2.6958435773849487
node_28: feature_name=SP100	feature_id[54].value <= threshold=1.6771324276924133
node_29: feature_name=AB_CD2	feature_id[78].value > threshold=0.1569986194372177
node_33: feature_name=TMSB10	feature_id[11].value > threshold=3.1397098302841187
Class: COVID
Rules_21	passed counts:472
node_0: feature_name=MT.CYB	feature_id[0].value <= threshold=3.493126153945923
node_1: feature_name=IFITM1	feature_id[3].value <= threshold=3.2134008407592773
node_2: feature_name=KLRK1	feature_id[67].value <= threshold=0.9515415728092194
node_3: feature_name=MT.CYB	feature_id[0].value <= threshold=3.04188334941864
node_4: feature_name=MT.CO3	feature_id[13].value > threshold=3.1488919258117676
node_222: feature_name=MT.CO1	feature_id[4].value <= threshold=4.058254957199097
node_223: feature_name=RPS6	feature_id[51].value <= threshold=3.89898419380188
node_224: feature_name=RPS26	feature_id[50].value <= threshold=5.000885963439941
node_225: feature_name=AB_HLA.ABC	feature_id[39].value > threshold=-0.7685837745666504
node_229: feature_name=MT.CO3	feature_id[13].value > threshold=3.1517257690429688
node_233: feature_name=AB_LGALS3	feature_id[53].value <= threshold=0.17936386168003082
node_234: feature_name=RPS3	feature_id[37].value <= threshold=4.9832141399383545
node_235: feature_name=RPS20	feature_id[8].value <= threshold=3.2912880182266235
node_236: feature_name=EEF1G	feature_id[58].value <= threshold=3.3182557821273804
node_237: feature_name=KLRK1	feature_id[67].value <= threshold=0.9437167942523956
node_238: feature_name=AB_CD2	feature_id[78].value > threshold=-0.30307720601558685
node_242: feature_name=AB_CD58	feature_id[15].value <= threshold=0.3284061551094055
node_243: feature_name=RPS26	feature_id[50].value <= threshold=4.810649156570435
node_244: feature_name=MT.ATP6	feature_id[16].value <= threshold=3.806869387626648
node_245: feature_name=RPS10.NUDT3	feature_id[21].value <= threshold=1.1844232082366943
node_246: feature_name=AB_B7.H4	feature_id[30].value <= threshold=0.16258298605680466
node_247: feature_name=AB_HLA.ABC	feature_id[39].value <= threshold=0.2536623477935791
Class: COVID
Rules_22	passed counts:430
node_0: feature_name=MT.CYB	feature_id[0].value > threshold=3.493126153945923
node_4786: feature_name=IFITM1	feature_id[3].value > threshold=3.393558979034424
node_12926: feature_name=MT.CO1	feature_id[4].value <= threshold=4.206674814224243
node_12927: feature_name=IFI44L	feature_id[1].value <= threshold=1.156605839729309
node_12928: feature_name=S100A8	feature_id[2].value <= threshold=1.3085208535194397
node_12929: feature_name=RPS3A	feature_id[17].value <= threshold=3.8530802726745605
node_12930: feature_name=MT2A	feature_id[19].value > threshold=1.7358937859535217
node_13106: feature_name=RPS20	feature_id[8].value <= threshold=2.3927605152130127
node_13107: feature_name=KLRK1	feature_id[67].value <= threshold=3.226624011993408
node_13108: feature_name=EEF1A1	feature_id[31].value <= threshold=5.312515735626221
node_13109: feature_name=OAS1	feature_id[68].value <= threshold=2.2144954204559326
node_13110: feature_name=MT.CYB	feature_id[0].value <= threshold=4.224466323852539
node_13111: feature_name=AB_HLA.ABC	feature_id[39].value <= threshold=0.6091561317443848
node_13112: feature_name=TSC22D3	feature_id[52].value <= threshold=4.02419376373291
node_13113: feature_name=AB_CDH5	feature_id[102].value > threshold=-0.6468647420406342
node_13117: feature_name=AB_SIGLEC1	feature_id[82].value <= threshold=0.17311034351587296
Class: COVID
Rules_23	passed counts:420
node_0: feature_name=MT.CYB	feature_id[0].value <= threshold=3.493126153945923
node_1: feature_name=IFITM1	feature_id[3].value <= threshold=3.2134008407592773
node_2: feature_name=KLRK1	feature_id[67].value > threshold=0.9515415728092194
node_1558: feature_name=MT.CO1	feature_id[4].value <= threshold=3.913774847984314
node_1559: feature_name=EEF1A1	feature_id[31].value <= threshold=5.147796630859375
node_1560: feature_name=MT.CO1	feature_id[4].value <= threshold=3.5618932247161865
node_1561: feature_name=RPL13	feature_id[92].value <= threshold=5.257326364517212
node_1562: feature_name=MT.ND3	feature_id[33].value <= threshold=2.4361441135406494
node_1563: feature_name=MT.ND4	feature_id[23].value <= threshold=3.147981286048889
node_1564: feature_name=RPS10.NUDT3	feature_id[21].value <= threshold=2.9473806619644165
node_1565: feature_name=MT.CYB	feature_id[0].value <= threshold=2.872972249984741
node_1566: feature_name=MT.ATP6	feature_id[16].value <= threshold=3.4442888498306274
node_1567: feature_name=RPS7	feature_id[62].value <= threshold=3.8570809364318848
node_1568: feature_name=RPL6	feature_id[26].value <= threshold=3.9439520835876465
Class: COVID
Rules_24	passed counts:415
node_0: feature_name=MT.CYB	feature_id[0].value <= threshold=3.493126153945923
node_1: feature_name=IFITM1	feature_id[3].value > threshold=3.2134008407592773
node_2607: feature_name=MT.CYB	feature_id[0].value <= threshold=2.963641047477722
node_2608: feature_name=RPS3A	feature_id[17].value <= threshold=3.7881685495376587
node_2609: feature_name=RPS27A	feature_id[41].value <= threshold=5.066477537155151
node_2610: feature_name=RPL36A	feature_id[55].value <= threshold=4.367866516113281
node_2611: feature_name=AB_B7.H4	feature_id[30].value <= threshold=1.6924090385437012
node_2612: feature_name=MT.CYB	feature_id[0].value > threshold=2.694161057472229
node_2762: feature_name=EEF1A1	feature_id[31].value > threshold=4.7575013637542725
node_2844: feature_name=MT.CO1	feature_id[4].value <= threshold=3.9864583015441895
node_2845: feature_name=RPS7	feature_id[62].value <= threshold=4.516558408737183
node_2846: feature_name=MT.ATP6	feature_id[16].value <= threshold=3.607324719429016
node_2847: feature_name=TMSB10	feature_id[11].value > threshold=2.8214974403381348
node_2851: feature_name=EEF1A1	feature_id[31].value > threshold=4.759516954421997
node_2855: feature_name=RPS20	feature_id[8].value <= threshold=3.2273569107055664
node_2856: feature_name=AB_CD2	feature_id[78].value > threshold=0.33344465494155884
node_2864: feature_name=ISG20	feature_id[42].value <= threshold=2.9468817710876465
Class: COVID
Rules_25	passed counts:414
node_0: feature_name=MT.CYB	feature_id[0].value <= threshold=3.493126153945923
node_1: feature_name=IFITM1	feature_id[3].value > threshold=3.2134008407592773
node_2607: feature_name=MT.CYB	feature_id[0].value > threshold=2.963641047477722
node_3373: feature_name=EEF1A1	feature_id[31].value > threshold=4.698069095611572
node_3833: feature_name=MT.CO1	feature_id[4].value > threshold=3.9843826293945312
node_4229: feature_name=KLRK1	feature_id[67].value <= threshold=0.8294145166873932
node_4230: feature_name=TMSB10	feature_id[11].value > threshold=3.8985108137130737
node_4338: feature_name=AB_NCR2	feature_id[45].value > threshold=-0.40765380859375
node_4346: feature_name=HLA.C	feature_id[74].value <= threshold=4.081516265869141
node_4347: feature_name=AB_B7.H4	feature_id[30].value <= threshold=0.24225811660289764
node_4348: feature_name=EEF2	feature_id[75].value <= threshold=3.136299729347229
node_4349: feature_name=RPS10.NUDT3	feature_id[21].value <= threshold=2.3191144466400146
node_4350: feature_name=RPS3A	feature_id[17].value <= threshold=5.050974369049072
node_4351: feature_name=S100A8	feature_id[2].value <= threshold=3.0045223236083984
node_4352: feature_name=MT.CO1	feature_id[4].value <= threshold=4.622788429260254
node_4353: feature_name=RPS27	feature_id[87].value <= threshold=4.68041467666626
node_4354: feature_name=MT.ND4L	feature_id[22].value <= threshold=3.9244011640548706
node_4355: feature_name=AB_IL4R	feature_id[91].value <= threshold=0.29122085869312286
node_4356: feature_name=IFITM3	feature_id[28].value <= threshold=2.5397626161575317
node_4357: feature_name=AB_LAG3	feature_id[65].value <= threshold=0.21619423478841782
node_4358: feature_name=SHISA5	feature_id[104].value <= threshold=2.2611395120620728
node_4359: feature_name=AB_B7.H4	feature_id[30].value > threshold=-0.5891101956367493
node_4363: feature_name=MT.CYB	feature_id[0].value <= threshold=3.4772685766220093
node_4364: feature_name=AB_CDH5	feature_id[102].value > threshold=-0.466018944978714
node_4368: feature_name=MT.ATP6	feature_id[16].value <= threshold=3.832574486732483
node_4369: feature_name=AB_HLA.ABC	feature_id[39].value <= threshold=0.503993958234787
Class: COVID
Rules_26	passed counts:401
node_0: feature_name=MT.CYB	feature_id[0].value <= threshold=3.493126153945923
node_1: feature_name=IFITM1	feature_id[3].value > threshold=3.2134008407592773
node_2607: feature_name=MT.CYB	feature_id[0].value <= threshold=2.963641047477722
node_2608: feature_name=RPS3A	feature_id[17].value > threshold=3.7881685495376587
node_2910: feature_name=MT.CO1	feature_id[4].value > threshold=3.930866241455078
node_3154: feature_name=AB_CD2	feature_id[78].value > threshold=-0.28151126205921173
node_3160: feature_name=AB_CD58	feature_id[15].value > threshold=-0.2286415472626686
node_3182: feature_name=TMSB10	feature_id[11].value > threshold=4.104716539382935
node_3300: feature_name=MT.ND3	feature_id[33].value <= threshold=3.736233949661255
node_3301: feature_name=NDUFA6	feature_id[101].value <= threshold=2.942473292350769
node_3302: feature_name=RPS10.NUDT3	feature_id[21].value <= threshold=2.784790277481079
node_3303: feature_name=RPS3	feature_id[37].value <= threshold=4.9561686515808105
node_3304: feature_name=RPS3A	feature_id[17].value > threshold=3.7888225317001343
node_3306: feature_name=AB_CD40LG	feature_id[72].value > threshold=-4.021632671356201
node_3308: feature_name=RPL21	feature_id[94].value <= threshold=4.176481008529663
node_3309: feature_name=SFPQ	feature_id[77].value <= threshold=2.6898823976516724
node_3310: feature_name=AB_SIGLEC1	feature_id[82].value > threshold=-0.08860215544700623
node_3348: feature_name=RPS26	feature_id[50].value <= threshold=4.679838180541992
node_3349: feature_name=RPS7	feature_id[62].value <= threshold=4.359659433364868
node_3350: feature_name=RPL17	feature_id[85].value <= threshold=3.9750336408615112
Class: COVID
Rules_27	passed counts:387
node_0: feature_name=MT.CYB	feature_id[0].value > threshold=3.493126153945923
node_4786: feature_name=IFITM1	feature_id[3].value <= threshold=3.393558979034424
node_4787: feature_name=MT.ATP8	feature_id[6].value <= threshold=1.61264568567276
node_4788: feature_name=RPS14	feature_id[5].value > threshold=3.9933868646621704
node_5506: feature_name=TMSB10	feature_id[11].value > threshold=3.9457647800445557
node_6624: feature_name=RPS26	feature_id[50].value <= threshold=3.6423641443252563
node_6625: feature_name=HLA.A	feature_id[98].value <= threshold=3.5849456787109375
node_6626: feature_name=MT.CYB	feature_id[0].value <= threshold=3.903440475463867
node_6627: feature_name=KLRK1	feature_id[67].value <= threshold=2.2982341051101685
node_6628: feature_name=HLA.A	feature_id[98].value <= threshold=3.2845481634140015
node_6629: feature_name=STAT1	feature_id[32].value <= threshold=1.985113501548767
node_6630: feature_name=RPL13	feature_id[92].value > threshold=3.2007097005844116
node_6632: feature_name=RPL3	feature_id[99].value <= threshold=4.319929361343384
node_6633: feature_name=RPS3A	feature_id[17].value <= threshold=5.0267555713653564
node_6634: feature_name=RPL6	feature_id[26].value <= threshold=4.452421426773071
node_6635: feature_name=EPSTI1	feature_id[70].value <= threshold=1.7605887055397034
node_6636: feature_name=RPS27	feature_id[87].value <= threshold=5.111112833023071
node_6637: feature_name=IGLV2.8	feature_id[96].value <= threshold=1.2857238054275513
node_6638: feature_name=AB_NCR2	feature_id[45].value > threshold=-0.4384433776140213
node_6642: feature_name=ADAR	feature_id[90].value <= threshold=2.1519006490707397
node_6643: feature_name=DDIT4	feature_id[88].value <= threshold=3.3771437406539917
node_6644: feature_name=MYL12A	feature_id[46].value <= threshold=3.6073577404022217
node_6645: feature_name=MT.ND3	feature_id[33].value <= threshold=3.723552942276001
node_6646: feature_name=MT.ND2	feature_id[29].value <= threshold=3.178237199783325
node_6647: feature_name=RPS20	feature_id[8].value <= threshold=3.2428797483444214
node_6648: feature_name=AB_ITGAL	feature_id[49].value <= threshold=0.8434260189533234
node_6649: feature_name=RPL13A	feature_id[25].value > threshold=1.7843855619430542
node_6653: feature_name=STAT1	feature_id[32].value <= threshold=1.593630313873291
Class: COVID
Rules_28	passed counts:375
node_0: feature_name=MT.CYB	feature_id[0].value <= threshold=3.493126153945923
node_1: feature_name=IFITM1	feature_id[3].value > threshold=3.2134008407592773
node_2607: feature_name=MT.CYB	feature_id[0].value > threshold=2.963641047477722
node_3373: feature_name=EEF1A1	feature_id[31].value > threshold=4.698069095611572
node_3833: feature_name=MT.CO1	feature_id[4].value <= threshold=3.9843826293945312
node_3834: feature_name=IFI44L	feature_id[1].value <= threshold=1.1072205901145935
node_3835: feature_name=AB_CD58	feature_id[15].value > threshold=-0.4076640456914902
node_3851: feature_name=MT2A	feature_id[19].value <= threshold=1.2516926527023315
node_3852: feature_name=KLRK1	feature_id[67].value <= threshold=1.8003563284873962
node_3853: feature_name=MT.ATP6	feature_id[16].value <= threshold=2.444393515586853
node_3854: feature_name=RPL6	feature_id[26].value <= threshold=3.7473338842391968
node_3855: feature_name=AB_CD40LG	feature_id[72].value > threshold=-0.39347852766513824
node_3859: feature_name=RPS3A	feature_id[17].value <= threshold=5.0078301429748535
node_3860: feature_name=MT.CO1	feature_id[4].value <= threshold=3.872431516647339
node_3861: feature_name=RPL13	feature_id[92].value <= threshold=5.2226221561431885
node_3862: feature_name=AB_CDH5	feature_id[102].value > threshold=-0.4457380622625351
node_3866: feature_name=AB_CD38	feature_id[61].value > threshold=-0.5942815840244293
node_3870: feature_name=MT.CYB	feature_id[0].value <= threshold=3.4467415809631348
node_3871: feature_name=AB_LGALS3	feature_id[53].value <= threshold=0.16210710257291794
Class: COVID
Rules_29	passed counts:344
node_0: feature_name=MT.CYB	feature_id[0].value <= threshold=3.493126153945923
node_1: feature_name=IFITM1	feature_id[3].value > threshold=3.2134008407592773
node_2607: feature_name=MT.CYB	feature_id[0].value > threshold=2.963641047477722
node_3373: feature_name=EEF1A1	feature_id[31].value <= threshold=4.698069095611572
node_3374: feature_name=IFI6	feature_id[14].value <= threshold=1.5349293947219849
node_3375: feature_name=RPS3A	feature_id[17].value <= threshold=4.129481554031372
node_3376: feature_name=RPS3	feature_id[37].value > threshold=3.763978958129883
node_3448: feature_name=MT.CO1	feature_id[4].value > threshold=3.8926467895507812
node_3516: feature_name=AB_CD38	feature_id[61].value > threshold=-0.2387518361210823
node_3556: feature_name=RPS3	feature_id[37].value <= threshold=4.507327556610107
node_3557: feature_name=AB_CD40LG	feature_id[72].value > threshold=-3.6245304346084595
node_3559: feature_name=AB_LAG3	feature_id[65].value > threshold=-0.26717688143253326
node_3581: feature_name=KLRK1	feature_id[67].value <= threshold=3.1006137132644653
node_3582: feature_name=RPS27A	feature_id[41].value <= threshold=4.086806774139404
node_3583: feature_name=S100A9	feature_id[18].value <= threshold=3.1634517908096313
node_3584: feature_name=RPLP2	feature_id[66].value <= threshold=4.446529150009155
node_3585: feature_name=AB_LGALS3	feature_id[53].value > threshold=-0.3551480919122696
node_3593: feature_name=RPL6	feature_id[26].value <= threshold=3.9748202562332153
node_3594: feature_name=AB_CD38	feature_id[61].value > threshold=-0.16970610618591309
node_3602: feature_name=AB_CD58	feature_id[15].value <= threshold=0.08607698976993561
node_3603: feature_name=HLA.A	feature_id[98].value <= threshold=4.6468963623046875
Class: COVID
Rules_30	passed counts:331
node_0: feature_name=MT.CYB	feature_id[0].value <= threshold=3.493126153945923
node_1: feature_name=IFITM1	feature_id[3].value <= threshold=3.2134008407592773
node_2: feature_name=KLRK1	feature_id[67].value > threshold=0.9515415728092194
node_1558: feature_name=MT.CO1	feature_id[4].value > threshold=3.913774847984314
node_2024: feature_name=EEF1G	feature_id[58].value > threshold=1.6300732493400574
node_2180: feature_name=EEF1A1	feature_id[31].value > threshold=4.574204444885254
node_2256: feature_name=S100A9	feature_id[18].value <= threshold=1.294360637664795
node_2257: feature_name=RPS2	feature_id[47].value > threshold=3.0250191688537598
node_2397: feature_name=HLA.C	feature_id[74].value > threshold=2.8214330673217773
node_2435: feature_name=TXNIP	feature_id[35].value <= threshold=3.5865395069122314
node_2436: feature_name=JCHAIN	feature_id[83].value <= threshold=0.46392226219177246
node_2437: feature_name=ISG20	feature_id[42].value <= threshold=1.8548667430877686
node_2438: feature_name=RPL13A	feature_id[25].value > threshold=2.353728413581848
node_2442: feature_name=EEF1G	feature_id[58].value <= threshold=3.073945641517639
node_2443: feature_name=TSC22D3	feature_id[52].value <= threshold=3.6581060886383057
node_2444: feature_name=XAF1	feature_id[7].value <= threshold=1.8970542550086975
node_2445: feature_name=AB_CD58	feature_id[15].value <= threshold=0.4703523516654968
node_2446: feature_name=AB_HLA.ABC	feature_id[39].value <= threshold=0.5935181975364685
node_2447: feature_name=IFITM2	feature_id[56].value <= threshold=3.5108858346939087
node_2448: feature_name=MT.CO2	feature_id[27].value <= threshold=4.816076278686523
node_2449: feature_name=IGKV4.1	feature_id[100].value <= threshold=1.5476284623146057
node_2450: feature_name=MT.CYB	feature_id[0].value <= threshold=3.4929853677749634
node_2451: feature_name=IGLV3.25	feature_id[97].value <= threshold=1.3331431150436401
node_2452: feature_name=MX1	feature_id[24].value <= threshold=1.9207532405853271
node_2453: feature_name=RPL36A	feature_id[55].value <= threshold=3.843278408050537
node_2454: feature_name=MT.ND5	feature_id[10].value > threshold=1.5107178688049316
node_2462: feature_name=BST2	feature_id[80].value <= threshold=2.386444091796875
node_2463: feature_name=RPL3	feature_id[99].value <= threshold=4.553999185562134
node_2464: feature_name=AB_CD2	feature_id[78].value <= threshold=1.0755752325057983
Class: Healthy
Rules_31	passed counts:328
node_0: feature_name=MT.CYB	feature_id[0].value <= threshold=3.493126153945923
node_1: feature_name=IFITM1	feature_id[3].value <= threshold=3.2134008407592773
node_2: feature_name=KLRK1	feature_id[67].value <= threshold=0.9515415728092194
node_3: feature_name=MT.CYB	feature_id[0].value > threshold=3.04188334941864
node_535: feature_name=HLA.A	feature_id[98].value <= threshold=3.660097599029541
node_536: feature_name=RPL6	feature_id[26].value <= threshold=3.8869277238845825
node_537: feature_name=RPS26	feature_id[50].value > threshold=3.6906312704086304
node_697: feature_name=RPS14	feature_id[5].value <= threshold=4.6406495571136475
node_698: feature_name=RPS7	feature_id[62].value <= threshold=4.2429094314575195
node_699: feature_name=TMSB10	feature_id[11].value > threshold=3.746162176132202
node_777: feature_name=IFITM2	feature_id[56].value <= threshold=3.3160876035690308
node_778: feature_name=RPS3A	feature_id[17].value <= threshold=4.390987396240234
node_779: feature_name=RPS27A	feature_id[41].value <= threshold=4.91739821434021
node_780: feature_name=JCHAIN	feature_id[83].value <= threshold=1.8836581110954285
node_781: feature_name=RPS26	feature_id[50].value > threshold=3.6949262619018555
node_783: feature_name=AB_LGALS3	feature_id[53].value > threshold=-0.6785127222537994
node_785: feature_name=RPL36A	feature_id[55].value <= threshold=3.2104663848876953
node_786: feature_name=AB_ITGAL	feature_id[49].value <= threshold=0.7348797023296356
node_787: feature_name=RPS7	feature_id[62].value <= threshold=4.233504056930542
node_788: feature_name=AB_LGALS3	feature_id[53].value <= threshold=0.2344224974513054
node_789: feature_name=AB_NCR2	feature_id[45].value <= threshold=0.17759907245635986
node_790: feature_name=HERPUD1	feature_id[38].value <= threshold=2.6081035137176514
node_791: feature_name=EEF1A1	feature_id[31].value <= threshold=5.64322304725647
node_792: feature_name=RPS27	feature_id[87].value <= threshold=4.894468307495117
node_793: feature_name=AB_HLA.ABC	feature_id[39].value > threshold=-0.4712110757827759
Class: COVID
Rules_32	passed counts:311
node_0: feature_name=MT.CYB	feature_id[0].value > threshold=3.493126153945923
node_4786: feature_name=IFITM1	feature_id[3].value <= threshold=3.393558979034424
node_4787: feature_name=MT.ATP8	feature_id[6].value > threshold=1.61264568567276
node_7615: feature_name=S100A8	feature_id[2].value > threshold=1.3446593880653381
node_11851: feature_name=MT.CO1	feature_id[4].value <= threshold=4.555427074432373
node_11852: feature_name=MT.CO1	feature_id[4].value <= threshold=4.045448064804077
node_11853: feature_name=RPS7	feature_id[62].value <= threshold=4.06920599937439
node_11854: feature_name=AB_CD58	feature_id[15].value > threshold=-0.35276032984256744
node_11860: feature_name=MT.CO1	feature_id[4].value <= threshold=3.6798774003982544
node_11861: feature_name=AB_CD40LG	feature_id[72].value > threshold=-0.5396797508001328
node_11865: feature_name=IRF7	feature_id[34].value <= threshold=1.3832513093948364
Class: COVID
Rules_33	passed counts:307
node_0: feature_name=MT.CYB	feature_id[0].value > threshold=3.493126153945923
node_4786: feature_name=IFITM1	feature_id[3].value > threshold=3.393558979034424
node_12926: feature_name=MT.CO1	feature_id[4].value > threshold=4.206674814224243
node_13820: feature_name=RPS3A	feature_id[17].value <= threshold=3.675040364265442
node_13821: feature_name=IFI6	feature_id[14].value <= threshold=1.3946395516395569
node_13822: feature_name=EEF1A1	feature_id[31].value <= threshold=4.613076686859131
node_13823: feature_name=MT.CYB	feature_id[0].value <= threshold=4.420195579528809
node_13824: feature_name=RPS14	feature_id[5].value <= threshold=3.820816993713379
node_13825: feature_name=RPS6	feature_id[51].value <= threshold=4.13737154006958
node_13826: feature_name=TMSB10	feature_id[11].value > threshold=3.3451826572418213
node_13848: feature_name=MT.ATP6	feature_id[16].value <= threshold=4.2076263427734375
node_13849: feature_name=MT2A	feature_id[19].value > threshold=1.7240580916404724
node_13919: feature_name=CYTIP	feature_id[71].value <= threshold=3.1587460041046143
node_13920: feature_name=IFI6	feature_id[14].value <= threshold=1.3538551926612854
node_13921: feature_name=OAS1	feature_id[68].value <= threshold=2.632489562034607
node_13922: feature_name=AB_CD58	feature_id[15].value > threshold=-1.757645070552826
node_13926: feature_name=IRF7	feature_id[34].value <= threshold=1.9377567172050476
Class: COVID
Rules_34	passed counts:301
node_0: feature_name=MT.CYB	feature_id[0].value > threshold=3.493126153945923
node_4786: feature_name=IFITM1	feature_id[3].value > threshold=3.393558979034424
node_12926: feature_name=MT.CO1	feature_id[4].value > threshold=4.206674814224243
node_13820: feature_name=RPS3A	feature_id[17].value > threshold=3.675040364265442
node_14632: feature_name=IFI44L	feature_id[1].value > threshold=1.0102438926696777
node_16142: feature_name=RPS14	feature_id[5].value <= threshold=4.6286680698394775
node_16143: feature_name=RPS27A	feature_id[41].value <= threshold=4.362337589263916
node_16144: feature_name=MT.CO2	feature_id[27].value > threshold=3.579891800880432
node_16146: feature_name=IFI44L	feature_id[1].value > threshold=1.3405834436416626
node_16158: feature_name=STAT1	feature_id[32].value <= threshold=3.1518813371658325
node_16159: feature_name=MT.CO2	feature_id[27].value > threshold=3.6528639793395996
node_16163: feature_name=HLA.C	feature_id[74].value > threshold=0.7017437815666199
node_16169: feature_name=RPL4	feature_id[43].value <= threshold=3.3435572385787964
node_16170: feature_name=NDUFA6	feature_id[101].value <= threshold=2.1625930070877075
Class: COVID
Rules_35	passed counts:293
node_0: feature_name=MT.CYB	feature_id[0].value > threshold=3.493126153945923
node_4786: feature_name=IFITM1	feature_id[3].value > threshold=3.393558979034424
node_12926: feature_name=MT.CO1	feature_id[4].value <= threshold=4.206674814224243
node_12927: feature_name=IFI44L	feature_id[1].value <= threshold=1.156605839729309
node_12928: feature_name=S100A8	feature_id[2].value > threshold=1.3085208535194397
node_13578: feature_name=RPS7	feature_id[62].value <= threshold=4.390734434127808
node_13579: feature_name=HERPUD1	feature_id[38].value <= threshold=2.8552286624908447
node_13580: feature_name=MT.CO1	feature_id[4].value > threshold=3.8690894842147827
node_13638: feature_name=S100A9	feature_id[18].value > threshold=1.0570728778839111
node_13706: feature_name=HLA.A	feature_id[98].value > threshold=1.7812444567680359
node_13710: feature_name=AB_CD38	feature_id[61].value > threshold=-1.507954478263855
node_13712: feature_name=DUSP1	feature_id[103].value <= threshold=4.27118182182312
node_13713: feature_name=S100A9	feature_id[18].value <= threshold=4.045044541358948
node_13714: feature_name=RPS3	feature_id[37].value <= threshold=4.64121675491333
node_13715: feature_name=MT.CYB	feature_id[0].value > threshold=3.4946476221084595
node_13719: feature_name=TXNIP	feature_id[35].value <= threshold=4.326963424682617
node_13720: feature_name=AB_CD40LG	feature_id[72].value <= threshold=0.07524547725915909
node_13721: feature_name=RPL10A	feature_id[81].value <= threshold=3.990802526473999
Class: COVID
Rules_36	passed counts:286
node_0: feature_name=MT.CYB	feature_id[0].value <= threshold=3.493126153945923
node_1: feature_name=IFITM1	feature_id[3].value > threshold=3.2134008407592773
node_2607: feature_name=MT.CYB	feature_id[0].value <= threshold=2.963641047477722
node_2608: feature_name=RPS3A	feature_id[17].value <= threshold=3.7881685495376587
node_2609: feature_name=RPS27A	feature_id[41].value <= threshold=5.066477537155151
node_2610: feature_name=RPL36A	feature_id[55].value <= threshold=4.367866516113281
node_2611: feature_name=AB_B7.H4	feature_id[30].value <= threshold=1.6924090385437012
node_2612: feature_name=MT.CYB	feature_id[0].value <= threshold=2.694161057472229
node_2613: feature_name=TXNIP	feature_id[35].value <= threshold=5.062522649765015
node_2614: feature_name=RPL17	feature_id[85].value <= threshold=4.3271942138671875
node_2615: feature_name=RPL4	feature_id[43].value <= threshold=3.860512614250183
node_2616: feature_name=MT.ATP6	feature_id[16].value <= threshold=3.879463791847229
node_2617: feature_name=RPS26	feature_id[50].value <= threshold=4.967105388641357
node_2618: feature_name=AB_SIGLEC1	feature_id[82].value > threshold=-3.5832951068878174
node_2622: feature_name=RPS14	feature_id[5].value <= threshold=4.124504327774048
node_2623: feature_name=AB_ITGAL	feature_id[49].value > threshold=-1.4138482213020325
node_2627: feature_name=RPLP2	feature_id[66].value <= threshold=4.232268810272217
node_2628: feature_name=IFITM1	feature_id[3].value <= threshold=3.647776484489441
node_2629: feature_name=IFITM1	feature_id[3].value <= threshold=3.64766263961792
node_2630: feature_name=AB_CD38	feature_id[61].value <= threshold=-0.05730876699090004
node_2631: feature_name=AB_CD38	feature_id[61].value <= threshold=-0.058106448501348495
node_2632: feature_name=KLRK1	feature_id[67].value <= threshold=3.031865954399109
node_2633: feature_name=MT.CO1	feature_id[4].value <= threshold=3.7395323514938354
node_2634: feature_name=RPL3	feature_id[99].value <= threshold=4.056457757949829
Class: COVID
Rules_37	passed counts:270
node_0: feature_name=MT.CYB	feature_id[0].value <= threshold=3.493126153945923
node_1: feature_name=IFITM1	feature_id[3].value <= threshold=3.2134008407592773
node_2: feature_name=KLRK1	feature_id[67].value <= threshold=0.9515415728092194
node_3: feature_name=MT.CYB	feature_id[0].value > threshold=3.04188334941864
node_535: feature_name=HLA.A	feature_id[98].value <= threshold=3.660097599029541
node_536: feature_name=RPL6	feature_id[26].value > threshold=3.8869277238845825
node_948: feature_name=AB_CD58	feature_id[15].value > threshold=-0.24148666113615036
node_976: feature_name=RPS26	feature_id[50].value <= threshold=4.8715660572052
node_977: feature_name=RPS10.NUDT3	feature_id[21].value <= threshold=0.7891519069671631
node_978: feature_name=RPL36A	feature_id[55].value <= threshold=3.5129607915878296
node_979: feature_name=RPS14	feature_id[5].value <= threshold=4.820376873016357
node_980: feature_name=MT.CO1	feature_id[4].value <= threshold=4.384019374847412
node_981: feature_name=MT.ND2	feature_id[29].value <= threshold=2.745131254196167
node_982: feature_name=DDIT4	feature_id[88].value <= threshold=2.700058698654175
node_983: feature_name=AB_LAG3	feature_id[65].value > threshold=-0.45409734547138214
node_989: feature_name=AB_LGALS3	feature_id[53].value > threshold=-0.4218750596046448
node_993: feature_name=RPS27	feature_id[87].value <= threshold=4.972782850265503
node_994: feature_name=HLA.A	feature_id[98].value <= threshold=3.599903702735901
node_995: feature_name=TMSB10	feature_id[11].value > threshold=2.461442232131958
node_997: feature_name=RPL3	feature_id[99].value <= threshold=4.591144800186157
node_998: feature_name=AB_SIGLEC1	feature_id[82].value > threshold=-0.7403663694858551
node_1000: feature_name=MT.ND3	feature_id[33].value <= threshold=3.7234294414520264
node_1001: feature_name=RPS26	feature_id[50].value <= threshold=4.7060675621032715
node_1002: feature_name=SFPQ	feature_id[77].value <= threshold=2.3201637268066406
node_1003: feature_name=RPS20	feature_id[8].value <= threshold=3.2295706272125244
node_1004: feature_name=SYTL3	feature_id[79].value <= threshold=2.047533631324768
node_1005: feature_name=AB_SIGLEC1	feature_id[82].value > threshold=-0.4314168095588684
node_1009: feature_name=TMSB10	feature_id[11].value > threshold=2.9544683694839478
Class: COVID
Rules_38	passed counts:269
node_0: feature_name=MT.CYB	feature_id[0].value > threshold=3.493126153945923
node_4786: feature_name=IFITM1	feature_id[3].value > threshold=3.393558979034424
node_12926: feature_name=MT.CO1	feature_id[4].value > threshold=4.206674814224243
node_13820: feature_name=RPS3A	feature_id[17].value > threshold=3.675040364265442
node_14632: feature_name=IFI44L	feature_id[1].value <= threshold=1.0102438926696777
node_14633: feature_name=S100A8	feature_id[2].value <= threshold=1.3008366227149963
node_14634: feature_name=MT.ATP8	feature_id[6].value > threshold=1.7127925157546997
node_14922: feature_name=HLA.C	feature_id[74].value > threshold=3.4403393268585205
node_15236: feature_name=MT.CO2	feature_id[27].value <= threshold=4.443479776382446
node_15237: feature_name=AB_HLA.ABC	feature_id[39].value <= threshold=0.048773279413580894
node_15238: feature_name=S100A9	feature_id[18].value <= threshold=1.3862624764442444
node_15239: feature_name=TXNIP	feature_id[35].value <= threshold=3.664432406425476
node_15240: feature_name=MT.ATP6	feature_id[16].value > threshold=1.1544923782348633
node_15246: feature_name=RPS3	feature_id[37].value > threshold=3.5680872201919556
node_15250: feature_name=AB_CD2	feature_id[78].value <= threshold=0.9029380083084106
node_15251: feature_name=PSME2	feature_id[40].value <= threshold=2.6110230684280396
node_15252: feature_name=BST2	feature_id[80].value <= threshold=2.569560408592224
node_15253: feature_name=RPL13	feature_id[92].value <= threshold=4.986677169799805
node_15254: feature_name=RPS2	feature_id[47].value > threshold=1.935528039932251
node_15260: feature_name=RPL17	feature_id[85].value <= threshold=4.027822136878967
node_15261: feature_name=CYTIP	feature_id[71].value <= threshold=2.7215189933776855
node_15262: feature_name=HLA.A	feature_id[98].value <= threshold=4.713129281997681
node_15263: feature_name=IGLV3.1	feature_id[95].value <= threshold=0.6014735698699951
node_15264: feature_name=RPL17	feature_id[85].value > threshold=0.5638515949249268
node_15268: feature_name=EEF1G	feature_id[58].value <= threshold=3.1829118728637695
node_15269: feature_name=RPL21	feature_id[94].value <= threshold=4.045129060745239
node_15270: feature_name=DDIT4	feature_id[88].value <= threshold=1.945591390132904
node_15271: feature_name=EIF3L	feature_id[73].value <= threshold=2.388788104057312
node_15272: feature_name=MT.ND5	feature_id[10].value > threshold=1.1876280903816223
Class: Healthy
Rules_39	passed counts:267
node_0: feature_name=MT.CYB	feature_id[0].value > threshold=3.493126153945923
node_4786: feature_name=IFITM1	feature_id[3].value <= threshold=3.393558979034424
node_4787: feature_name=MT.ATP8	feature_id[6].value > threshold=1.61264568567276
node_7615: feature_name=S100A8	feature_id[2].value <= threshold=1.3446593880653381
node_7616: feature_name=EEF1A1	feature_id[31].value > threshold=4.75210428237915
node_8786: feature_name=S100A9	feature_id[18].value <= threshold=1.260495126247406
node_8787: feature_name=MT.CO1	feature_id[4].value > threshold=3.941787600517273
node_9291: feature_name=AB_CD2	feature_id[78].value <= threshold=0.8317484855651855
node_9292: feature_name=AB_CDH5	feature_id[102].value > threshold=-0.2649296969175339
node_9446: feature_name=DUSP1	feature_id[103].value > threshold=0.25909286737442017
node_9976: feature_name=TXNIP	feature_id[35].value <= threshold=3.627470850944519
node_9977: feature_name=RPS2	feature_id[47].value <= threshold=3.0786510705947876
node_9978: feature_name=RPL21	feature_id[94].value <= threshold=3.268248438835144
node_9979: feature_name=DDIT4	feature_id[88].value <= threshold=1.317509651184082
node_9980: feature_name=AB_CD38	feature_id[61].value <= threshold=0.05773817375302315
node_9981: feature_name=LY6E	feature_id[9].value <= threshold=2.506962299346924
node_9982: feature_name=IFI44L	feature_id[1].value <= threshold=1.1235193610191345
node_9983: feature_name=ISG15	feature_id[20].value <= threshold=2.001069664955139
node_9984: feature_name=IFIT3	feature_id[59].value <= threshold=1.7673951387405396
node_9985: feature_name=HLA.A	feature_id[98].value > threshold=2.5629059076309204
node_9991: feature_name=ISG20	feature_id[42].value <= threshold=2.774995803833008
node_9992: feature_name=AB_CDH5	feature_id[102].value > threshold=-0.2637394219636917
node_9994: feature_name=AB_CD40LG	feature_id[72].value <= threshold=0.2562382221221924
node_9995: feature_name=IGKV3.20	feature_id[44].value <= threshold=0.9946116507053375
node_9996: feature_name=AB_IL4R	feature_id[91].value <= threshold=0.4094613343477249
node_9997: feature_name=MT2A	feature_id[19].value <= threshold=3.2463451623916626
node_9998: feature_name=IGKV4.1	feature_id[100].value <= threshold=1.4658454060554504
node_9999: feature_name=RPLP2	feature_id[66].value <= threshold=4.449269533157349
node_10000: feature_name=JCHAIN	feature_id[83].value <= threshold=1.2977377772331238
node_10001: feature_name=CYTIP	feature_id[71].value <= threshold=2.0007304549217224
node_10002: feature_name=HLA.C	feature_id[74].value > threshold=2.011057734489441
node_10006: feature_name=MYL12A	feature_id[46].value <= threshold=3.5683867931365967
node_10007: feature_name=MT.ATP6	feature_id[16].value <= threshold=4.3156163692474365
node_10008: feature_name=EEF1A1	feature_id[31].value <= threshold=5.577952861785889
node_10009: feature_name=MT.CO1	feature_id[4].value <= threshold=5.433505058288574
node_10010: feature_name=PNRC1	feature_id[60].value <= threshold=3.321300983428955
node_10011: feature_name=RPL3	feature_id[99].value > threshold=2.7272104024887085
node_10015: feature_name=RPS6	feature_id[51].value > threshold=2.933073401451111
Class: Healthy
Rules_40	passed counts:257
node_0: feature_name=MT.CYB	feature_id[0].value > threshold=3.493126153945923
node_4786: feature_name=IFITM1	feature_id[3].value <= threshold=3.393558979034424
node_4787: feature_name=MT.ATP8	feature_id[6].value > threshold=1.61264568567276
node_7615: feature_name=S100A8	feature_id[2].value <= threshold=1.3446593880653381
node_7616: feature_name=EEF1A1	feature_id[31].value > threshold=4.75210428237915
node_8786: feature_name=S100A9	feature_id[18].value <= threshold=1.260495126247406
node_8787: feature_name=MT.CO1	feature_id[4].value > threshold=3.941787600517273
node_9291: feature_name=AB_CD2	feature_id[78].value <= threshold=0.8317484855651855
node_9292: feature_name=AB_CDH5	feature_id[102].value > threshold=-0.2649296969175339
node_9446: feature_name=DUSP1	feature_id[103].value > threshold=0.25909286737442017
node_9976: feature_name=TXNIP	feature_id[35].value <= threshold=3.627470850944519
node_9977: feature_name=RPS2	feature_id[47].value > threshold=3.0786510705947876
node_10343: feature_name=IGKV3.20	feature_id[44].value <= threshold=1.246687114238739
node_10344: feature_name=IFITM3	feature_id[28].value <= threshold=0.9263681769371033
node_10345: feature_name=HLA.A	feature_id[98].value > threshold=2.410675525665283
node_10361: feature_name=MT.CO2	feature_id[27].value <= threshold=4.640163421630859
node_10362: feature_name=IFI44L	feature_id[1].value <= threshold=1.1342060565948486
node_10363: feature_name=AB_CD38	feature_id[61].value <= threshold=0.5719752609729767
node_10364: feature_name=AB_HLA.ABC	feature_id[39].value <= threshold=0.20461882650852203
node_10365: feature_name=HERPUD1	feature_id[38].value <= threshold=2.087957978248596
node_10366: feature_name=EEF1A1	feature_id[31].value <= threshold=5.784580707550049
node_10367: feature_name=RPL3	feature_id[99].value > threshold=2.8086183071136475
node_10375: feature_name=S100A8	feature_id[2].value <= threshold=1.2113280892372131
node_10376: feature_name=MT.ND4L	feature_id[22].value <= threshold=4.423825025558472
node_10377: feature_name=TSC22D3	feature_id[52].value <= threshold=4.154697895050049
node_10378: feature_name=MT.ND5	feature_id[10].value <= threshold=2.3186261653900146
node_10379: feature_name=S100A9	feature_id[18].value <= threshold=0.6921497583389282
node_10380: feature_name=AB_CD2	feature_id[78].value <= threshold=0.8251246213912964
node_10381: feature_name=PARP9	feature_id[63].value <= threshold=0.7658995091915131
node_10382: feature_name=RPS14	feature_id[5].value > threshold=3.264922261238098
node_10384: feature_name=MT.ND4	feature_id[23].value <= threshold=4.0120909214019775
node_10385: feature_name=MT.ND5	feature_id[10].value <= threshold=2.3178449869155884
node_10386: feature_name=RPS14	feature_id[5].value <= threshold=4.983332872390747
node_10387: feature_name=RPL10A	feature_id[81].value > threshold=2.128622055053711
node_10391: feature_name=EIF2AK2	feature_id[36].value <= threshold=2.1119524240493774
node_10392: feature_name=DDIT4	feature_id[88].value <= threshold=2.765579342842102
node_10393: feature_name=AB_CD2	feature_id[78].value <= threshold=0.7852171659469604
node_10394: feature_name=EEF2	feature_id[75].value <= threshold=3.5533461570739746
node_10395: feature_name=EIF2AK2	feature_id[36].value <= threshold=1.86056786775589
node_10396: feature_name=AB_CD40LG	feature_id[72].value <= threshold=0.14722688496112823
Class: Healthy
Rules_41	passed counts:257
node_0: feature_name=MT.CYB	feature_id[0].value <= threshold=3.493126153945923
node_1: feature_name=IFITM1	feature_id[3].value > threshold=3.2134008407592773
node_2607: feature_name=MT.CYB	feature_id[0].value <= threshold=2.963641047477722
node_2608: feature_name=RPS3A	feature_id[17].value > threshold=3.7881685495376587
node_2910: feature_name=MT.CO1	feature_id[4].value <= threshold=3.930866241455078
node_2911: feature_name=RPS3A	feature_id[17].value <= threshold=4.995115756988525
node_2912: feature_name=BST2	feature_id[80].value <= threshold=3.493197798728943
node_2913: feature_name=IFITM3	feature_id[28].value <= threshold=3.56670606136322
node_2914: feature_name=EIF3L	feature_id[73].value <= threshold=3.0240944623947144
node_2915: feature_name=RPS7	feature_id[62].value > threshold=4.05560827255249
node_3091: feature_name=RPS7	feature_id[62].value > threshold=4.057017087936401
node_3097: feature_name=STAT1	feature_id[32].value <= threshold=3.1065865755081177
node_3098: feature_name=AB_LGALS3	feature_id[53].value > threshold=-1.3215845823287964
node_3100: feature_name=AB_LAG3	feature_id[65].value > threshold=-0.48539313673973083
node_3102: feature_name=RPL21	feature_id[94].value <= threshold=4.064763069152832
node_3103: feature_name=IFITM1	feature_id[3].value > threshold=3.5263208150863647
node_3131: feature_name=RPS14	feature_id[5].value <= threshold=4.773027658462524
node_3132: feature_name=AB_B7.H4	feature_id[30].value <= threshold=0.17512959986925125
node_3133: feature_name=RPS7	feature_id[62].value <= threshold=4.505041837692261
node_3134: feature_name=AB_CDH5	feature_id[102].value <= threshold=0.11465106159448624
Class: COVID
Rules_42	passed counts:248
node_0: feature_name=MT.CYB	feature_id[0].value > threshold=3.493126153945923
node_4786: feature_name=IFITM1	feature_id[3].value > threshold=3.393558979034424
node_12926: feature_name=MT.CO1	feature_id[4].value <= threshold=4.206674814224243
node_12927: feature_name=IFI44L	feature_id[1].value <= threshold=1.156605839729309
node_12928: feature_name=S100A8	feature_id[2].value <= threshold=1.3085208535194397
[truncated: 151,045 more rows]

## Sheet: Natural killer cell
Rules_0	passed counts:14933
[truncated: 147,029 more rows]

## Sheet: Dendritic cell
Rules_0	passed counts:2872
[truncated: 13,030 more rows]

## Sheet: Monocyte
Rules_0	passed counts:62353
[truncated: 56,376 more rows]
