# Supplementary material for: Identification of COVID-19-Specific Immune Markers Using a Machine Learning Method
Source: Front Mol Biosci. 2022 Jul 19;9:952626. doi: 10.3389/fmolb.2022.952626 (PMC9344575; doi:10.3389/fmolb.2022.952626)
Supplement: Supplementary file 4 [file Table1.XLSX]

## Sheet: B cell
Rank	Gene
1	IFITM1
2	AB_CD58
3	MT-CYB
4	LTB
5	AB_B7.H4
6	MT-ATP8
7	IFI44L
8	AB_PD1
9	KLF6
10	MT-CO1
11	RPS3A
12	AB_CDH5
13	RPS10-NUDT3
14	AB_NCR2
15	RPS4Y1
16	S100A8
17	AB_CD28
18	MT-ND5
19	AB_LAMP1
20	IFI27
21	XAF1
22	AB_CD226
23	MT-ND4L
24	RPS20
25	AB_CD303
26	FOS
27	AB_Igkappa
28	MT-ATP6
29	AB_CDH1
30	RPS6
31	ISG20
32	EEF2
33	MT-ND4
34	AB_EPCAM
35	MX1
36	AB_CR1
37	AB_MSR1
38	EEF1G
39	AB_C5AR1
40	IFI6
41	MT-ND3
42	AB_BAFF
43	RPL6
44	AB_HLA-ABC
45	MT-CO2
46	AB_SDC1
47	LY6E
48	AC004687.1
49	AB_KIR2DL5A
50	MT-CO3
51	ISG15
52	AB_XCR1
53	RPL10A
54	CD79B
55	AB_CD123
56	IRF7
57	NFKBIA
58	AB_ITGA2B
59	AB_NECTIN2
60	ACTB
61	AB_c.Met
62	EIF3L
63	CCND3
64	LCN8
65	AB_PTGDR2
66	PSME2
67	AB_PROM1
68	DUSP1
69	AB_CCR3
70	MT-ND2
71	AB_CD70
72	IFITM3
73	RPL4
74	AB_TCR
75	EEF1A1
76	HLA-C
77	AB_TNFRSF9
78	STAT1
79	AB_TSLPR
80	S100A9
81	ACTG1
82	AB_ITGAE
83	RPL13A
84	AB_TCRg_d
85	KLRK1
86	PPP1R15A
87	AB_ENTPD1
88	AB_HLA-F
89	TPT1
90	AB_phosphoTau
91	DDX39B
92	BST2
93	AB_ITGB7
94	TSC22D3
95	AB_VCAM1
96	MT-ND1
97	RPL3
98	HLA-B
99	AB_CD40LG
100	RPS2
101	AB_CD62L
102	CHCHD10
103	AB_CD163
104	IFITM2
105	IGHV4.34
106	EPSTI1
107	AB_IL2RB
108	IGKC
109	EIF2AK2
110	CD1C
111	RPL17
112	HVCN1
113	RPL27
114	STAG3
115	JUN
116	AB_CD244
117	LINC02137
118	IFIT3
119	CALR
120	AB_KIT
121	COX5A
122	AB_CD101
123	RPLP2
124	AB_Podocalyxin
125	IGHV3.53
126	PNRC1
127	EVI2B
128	AB_MMR
129	AB_CD44
130	HSPA5
131	DRAP1
132	AB_Mouse_IgG2a_K_Iso
133	IGKV4.1
134	CD52
135	AB_CD34
136	RHOB
137	AB_GITR
138	B2M
139	ARPC4
140	TRIM22
141	AB_CD4
142	RPS4X
143	GALNTL6
144	AB_Mouse_IgG1_K_Iso
145	COX6A1
146	RPSA
147	ZFP36
148	AB_KLRK1
149	IGFLR1
150	RIPOR2
151	AB_CCR4
152	AB_FAS
153	TCL1A
154	CORO7
155	AB_LAG3
156	TXNIP
157	AB_Mouse_IgG2b_K_Iso
158	LINC02471
159	UBE2L6
160	SPIB
161	RPS11
162	AB_CD25
163	BCL7A
164	PCBP1
165	PLSCR1
166	NEAT1
167	AB_CD81
168	CYBA
169	PTPRCAP
170	CD69
171	PELI1
172	BLCAP
173	AB_SELP
174	JUND
175	AB_TCR_Va7.2
176	XBP1
177	AC119396.1
178	AB_FCRL4
179	RPL36A
180	AB_CD96
181	LINC00926
182	RPS26
183	AB_Rat_IgG2b_K_Iso
184	GLIPR1
185	LAP3
186	RPS7
187	SNX9
188	TAGLN2
189	AB_CLEC12A
190	IGHG1
191	VPS51
192	AB_IgM
193	AB_NLRP2
194	CD82
195	CORO1A
196	AB_langerin
197	CYB561A3
198	ARPC1A
199	IGHV1.2
200	AB_FCRL5
201	JUNB
202	RPL37
203	SLC25A6
204	TMEM258
205	AB_ITGA6
206	RPS5
207	AB_THY1
208	UBE2W
209	TOMM6
210	CD79A
211	AB_RANKL
212	LTA4H
213	AL627171.2
214	AB_CXCR3
215	HLA-DMB
216	MT-ND6
217	ICAM3
218	AB_TNFRSF17
219	KLF2
220	AB_CD8
221	PLD4
222	TCF25
223	RPL15
224	AB_CD64
225	PNOC
226	AB_CD22
227	SWAP70
228	SEC61G
229	HLA-DOB
230	AB_NCR3
231	EEF1B2
232	CD83
233	IGKV1D.8
234	AB_CD56
235	EGLN2
236	ITGB2
237	SYNC
238	RPS14
239	AB_LIGHT
240	S100A1
241	SEC61B
242	FCMR
243	FCER2
244	AB_SIGLEC7
245	RPL23
246	BRK1
247	DAXX
248	AB_BAFFR
249	AB_IL4R
250	EIF1
251	ATP5PO
252	AB_HLA-A_2
253	PABPC1
254	RPS17
255	TRA2B
256	NACA
257	AB_CD158
258	AB_CD2
259	CXCR5
260	P2RX5
261	IGKV1.39
262	EIF3F
263	AB_KDR
264	RPS8
265	TAP2
266	AB_NCR1
267	LY86
268	TUBB
269	LIMD2
270	AB_CD83
271	MTRNR2L8
272	ADTRP
273	FXYD5
274	RPL37A
275	AB_CD82
276	SRGN
277	SMIM14
278	PTP4A1
279	TRBC2
280	RPL7
281	AB_CD45RA
282	AB_DR3
283	MS4A1
284	PARL
285	SHMT2
286	AB_ICAM1
287	FBL
288	HLA-A
289	TMBIM4
290	IFI30
291	AB_CD235ab
292	RPL22
293	IGKV3.20
294	TUBA1A
295	HSPA8
296	NBPF26
297	RPS16
298	HBB
299	ANXA6
300	BANK1
301	AB_CD33
302	AB_Iglambda
303	LGALS1
304	AB_LILRB1
305	TOMM7
306	AB_LGALS3
307	SLC2A3
308	MBD4
309	ARHGDIB
310	AB_CD86
311	RAB5C
312	AB_TNFRSF8
313	PTPN6
314	RPS18
315	ARL4A
316	APOD
317	AHNAK
318	MCL1
319	AB_CD71
320	AB_ITGAL
321	TNFAIP3
322	LSP1
323	AB_SIGLEC1
324	PTPRC
325	AB_PECAM1
326	IGKV1D.39
327	AB_CD141
328	SNX2
329	FOSB
330	IL2RG
331	UBE2V1
332	DDX3Y
333	AB_ITGB1
334	IRF1
335	AB_TCR_Va24.Ja18
336	AB_SLAMF7
337	TBC1D10C
338	SUB1
339	CD180
340	AB_DPP4
341	AB_IL21R
342	HSP90AB1
343	AB_IgA
344	RPL9
345	AB_CXCR4
346	ELL2
347	HLA-DMA
348	AB_CD80
349	MAP3K8
350	MTRNR2L12
351	APBB1IP
352	NOP53
353	AB_CD47
354	AB_CD36
355	ADK
356	AB_podoplanin
357	CALM2
358	AB_CD7
359	EIF5A
360	HLA-DPB1
361	AB_CEACAM8
362	RPL23A
363	AB_CD79b
364	UCP2
365	TUBA1B
366	AB_KLRG1
367	FCRLA
368	SYPL1
369	AB_GGT1
370	RPL5
371	CSRNP1
372	AB_CD3
373	AB_OLR1
374	HNRNPA0
375	AB_ICOSLG
376	RPL21
377	ABCA6
378	AB_SLAMF1
379	EEF1D
380	IER2
381	UBA52
382	EIF3D
383	RNASEK
384	COMMD6
385	PDIA6
386	PMAIP1
387	AB_CCR5
388	AB_IL7R
389	YBX3
390	IGHA1
391	RPS29
392	ODC1
393	AB_CD69
394	HSP90B1
395	AB_ITGAM
396	ZBP1
397	CSNK2B
398	AB_CD158b
399	AB_FASLG
400	CNN2
401	AB_IgG_Fc
402	RPS9
403	AB_CX3CR1
404	MYDGF
405	BTG2
406	LYN
407	AB_BTLA
408	NDUFA13
409	AC016831.6
410	AB_FCER2
411	TRAPPC5
412	NOSIP
413	AB_CTLA4
414	AB_FCGR2A
415	AB_MME
416	DAZAP2
417	AB_CLEC9A
418	AB_CD209
419	LMAN2
420	RPL29
421	AB_B3GAT1
422	AB_CD1d
423	MALAT1
424	AB_LRRC32
425	AB_TIGIT
426	VOPP1
427	RACK1
428	AB_CD40
429	AB_TACI
430	AB_ICOS
431	NAPSA
432	AB_CD45
433	AB_TNFSF9
434	COTL1
435	AB_TCR_Vg9
436	AB_CD15
437	AB_CD99
438	ARPC1B
439	AB_FcERIa
440	AB_CD274
441	MZB1
442	AB_CXCR5
443	AB_CD1a
444	AB_NT5E
445	RPL18
446	AB_ITGA2
447	VAMP2
448	RPS10
449	AB_CD45RO
450	RPS3
451	AB_HLA-DR
452	AB_HAVCR2
453	PSMA2
454	P4HB
455	SNX3
456	PFDN5
457	NDUFB8
458	AB_CCR6
459	AB_ITGAX
460	AB_TCR_VB_13_1
461	SSR3
462	AB_CD1C
463	HCLS1
464	CRIP1
465	AB_PVR
466	NFKB1
467	AB_CD24
468	AB_CD38
469	HLA-DRB5
470	AB_CD304
471	AB_PDCD1LG2
472	FTH1
473	AB_CCR7
474	GAPDH
475	AB_ITGB2
476	SPCS3
477	EIF4A1
478	AB_SLC3A2
479	RPL36
480	AB_ITGA4
481	AB_CD5
482	TMSB10
483	AB_CD16
484	RPL7A
485	TXNDC11
486	RPL38
487	AB_IgD
488	AB_CD27
489	HLA-DRB1
490	AB_CD161
491	AB_OX40L
492	AB_KLRD1
493	RPL10
494	LMAN1
495	AB_CD52
496	HLA-DQA1
497	NME2
498	PCBP2
499	LAPTM5
500	AB_MCAM
501	AB_LAIR1
502	RPS13
503	AB_CD14
504	ABCB9
505	HLA-DQA2
506	RPLP1
507	HLA-DQB1
508	KDELR2
509	AB_KIR3DL1
510	HM13
511	AB_TCR_Vg2
512	RPL18A
513	SELENOS
514	RPL28
515	CXCR4
516	AB_CD20
517	MANF
518	RPL8
519	SEC11C
520	AB_CEACAM1.5.6
521	AL133467.1
522	RPL35A
523	RPS19
524	CYTOR
525	AB_CD19
526	PRDM1
527	RRBP1
528	SSR4
529	RPS27A
530	RPL41
531	SDF2L1
532	DERL3
533	RPS21
534	ITM2C
535	RPL26
536	PPIB
537	PDIA4
538	CD27
539	AB_CD21
540	FNDC3B
541	RPL14
542	CD38
543	RPS15A
544	FKBP11
545	RPL19
546	BTG1
547	RPL12
548	RPL13
549	SLAMF7
550	RPS25
551	CD37
552	CHPF
553	RPS28
554	LIME1
555	RPL11
556	RPL34
557	AQP3
558	HLA-DPA1
559	JCHAIN
560	TNFRSF17
561	HLA-DRA
562	TXNDC5
563	FAU
564	RPS23
565	RPL32
566	RPS12
567	CD74
568	RPL39
569	RPS27
570	RPL30

## Sheet: CD4+ T cell
Rank	Gene
1	MT-CYB
2	AB_CD58
3	IFI44L
4	S100A8
5	IFITM1
6	RPS20
7	AB_NCR2
8	RPS10.NUDT3
9	MT-CO1
10	ZFP36L2
11	SOCS3
12	RPL21
13	S100A9
14	XAF1
15	AB_CD40LG
16	TXNIP
17	CISH
18	MT-ATP6
19	LY6E
20	AB_CDH5
21	MT-CO3
22	RPL4
23	ISG15
24	AB_LGALS3
25	ARID5B
26	RPS3A
27	PIM1
28	AB_B7.H4
29	NFKBIZ
30	MT-ND5
31	RPS4Y1
32	RPS2
33	AB_XCR1
34	IFI27
35	AB_CD70
36	RPL13A
37	MYL12A
38	MT2A
39	MT-ND3
40	IFI6
41	AB_PD1
42	BCL2
43	MT-ATP8
44	MX1
45	AB_IL4R
46	HLA-C
47	MT-ND4
48	AB_TCR_Va24.Ja18
49	RPL6
50	PIM2
51	AB_LAMP1
52	IRF7
53	EIF3L
54	AB_ITGA6
55	AB_TNFRSF8
56	PNRC1
57	CD55
58	MT-ND2
59	AB_CD7
60	STAT3
61	IFIT3
62	MT-ND4L
63	AB_TNFRSF17
64	NDUFV2
65	STK17B
66	PTPRCAP
67	CD69
68	AB_HLA-ABC
69	CD52
70	SP100
71	IFITM2
72	AB_podoplanin
73	STAT1
74	TRIM22
75	RPL34
76	FTL
77	OAS1
78	CYTIP
79	DDX21
80	MT-CO2
81	UGCG
82	RPL17
83	HSPD1
84	RPL7
85	IGKV3.20
86	UQCR10
87	PRDM1
88	AB_CD303
89	JUN
90	EIF2AK2
91	SP110
92	AB_SLAMF1
93	CYBA
94	RPS16
95	PCGF5
96	IGLV3.1
97	AB_CD226
98	MYC
99	RPL37A
100	NME2
101	MT-ND1
102	RNF213
103	AB_ITGAM
104	XBP1
105	PTMA
106	XRN2
107	PSME2
108	DRAP1
109	AB_CD235ab
110	RPL27A
111	CRIP2
112	ADAR
113	NOG
114	RPS29
115	G3BP2
116	IFITM3
117	AB_MSR1
118	TRAT1
119	SAT1
120	CD48
121	AB_GGT1
122	AB_CD5
123	SARAF
124	TOMM7
125	AB_CDH1
126	AC004687.1
127	CMPK2
128	AB_ITGAL
129	TSC22D3
130	EEF1G
131	NEAT1
132	AB_CD101
133	STMN3
134	TRMT112
135	AB_CD45RO
136	EEF2
137	RHOH
138	AB_RANKL
139	RSAD2
140	RPL9
141	AB_ICOSLG
142	UBE2L6
143	EPSTI1
144	AB_CD158
145	PCED1B
146	PLSCR1
147	GAPDH
148	ERH
149	RPLP2
150	NDUFA6
151	HSP90AB1
152	PARP9
153	KLF6
154	AB_FCRL4
155	AB_ICOS
156	CYCS
157	IFIT1
158	RPL10A
159	PDE4B
160	PCBP2
161	IFI44
162	AB_GITR
163	DDX3Y
164	TMSB10
165	HSPE1
166	DNAJB1
167	SHISA5
168	AB_NECTIN2
169	S100A12
170	SCAND1
171	RPS4X
172	UQCRFS1
173	SCGB3A1
174	RAN
175	IGLV3.25
176	RNF149
177	AB_phosphoTau
178	RPL37
179	RBM8A
180	CALR
181	PTGER2
182	EPHX2
183	PCBP1
184	AB_LIGHT
185	AB_CD99
186	SOCS1
187	IFI16
188	SH3YL1
189	GPRIN3
190	IGLV3.19
191	HLA-A
192	RPS14
193	DNAJA1
194	NSD3
195	AB_EPCAM
196	SNU13
197	REXO2
198	AB_CD3
199	IER2
200	TOB1
201	AB_HLA-F
202	RPL22
203	PSMB3
204	MIF
205	AB_CD45
206	UPP1
207	RPL36A
208	USP15
209	HSP90AA1
210	CIB1
211	AB_CD71
212	RNMT
213	MTRNR2L12
214	RHOC
215	ISG20
216	AB_FASLG
217	PHF11
218	RPL5
219	AB_TCR_VB_13_1
220	PSMB1
221	EIF4G2
222	TNFSF8
223	LDHA
224	AB_SIGLEC1
225	TMSB4X
226	RPS10
227	PLAC8
228	IFNGR2
229	CLEC2B
230	RPL38
231	HERC5
232	PRDX2
233	ZFP36L1
234	PPDPF
235	GNG5
236	GADD45GIP1
237	LTB
238	AB_KIR2DL5A
239	SRSF10
240	CRYBG1
241	RPL41
242	MAN2B1
243	CHCHD10
244	NOP10
245	AB_CD69
246	ATP5MF
247	UBXN4
248	ARPC5L
249	ARL4C
250	AB_TCRg_d
251	HNRNPF
252	SOCS2
253	AB_CD44
254	ITK
255	MX2
256	AB_LAIR1
257	RPS27
258	AB_IgG_Fc
259	PRDX6
260	IGLV3.21
261	DDX60
262	AB_FCRL5
263	SFXN1
264	PAK2
265	AB_CD38
266	EEF1A1
267	C20orf204
268	AB_DPP4
269	HERC6
270	AB_CD141
271	COX5A
272	DUSP1
273	SSU72
274	TRBC2
275	BST2
276	TPT1
277	AB_LAG3
278	AB_PVR
279	VCAN
280	TRAPPC1
281	COX5B
282	AB_ITGB2
283	AB_CD96
284	FAM13A
285	AB_langerin
286	RPSA
287	AB_ITGA2B
288	UTY
289	COX6A1
290	SBDS
291	OAS3
292	AL627171.2
293	C1QBP
294	SNHG7
295	MYADM
296	RPL27
297	SAMD9L
298	MRPL41
299	AB_NT5E
300	LYZ
301	GIMAP4
302	XIST
303	AB_CXCR3
304	AB_ICAM1
305	PTPN1
306	AB_VCAM1
307	TSHZ2
308	RPL23
309	JAK3
310	AB_Podocalyxin
311	COX7B
312	NELL2
313	SUB1
314	AB_FCER2
315	SERF2
316	AB_MMR
317	VAMP2
318	AB_CD62L
319	AB_CEACAM8
320	IL16
321	SUN2
322	MRPL20
323	AB_FCGR2A
324	AB_CD2
325	RPS6
326	AB_IL21R
327	HOPX
328	AB_CD24
329	COMMD7
330	RPS11
331	EDA
332	PLSCR3
333	AB_IgM
334	C16orf54
335	NDUFB4
336	DDIT4
337	AB_ITGA4
338	SSH2
339	CCNL1
340	AB_CD244
341	JAML
342	SMCHD1
343	FKBP5
344	AB_CD81
345	RPS8
346	UBALD2
347	C4orf3
348	STK17A
349	AP3M2
350	AB_OLR1
351	TPI1
352	NOL7
353	PPP1R2C
354	AB_NLRP2
355	ATP6V0E1
356	RPL3
357	CHURC1
358	CTSD
359	LY9
360	AB_C5AR1
361	UBE2D3
362	TSNAX
363	BTG1
364	AB_TSLPR
365	EIF2S3
366	ATP5F1D
367	RSBN1
368	ARHGAP45
369	RPL31
370	AB_DR3
371	SESN3
372	PTP4A1
373	IFI35
374	RPL35A
375	EIF1AY
376	TAP1
377	BOLA2
378	CCND3
379	AB_TCR_Vg9
380	LGALS9
381	AB_CD80
382	UBA52
383	TUBA1A
384	ARF6
385	AB_CXCR4
386	TPM3
387	AB_ITGB1
388	HSPA5
389	SYNJ2BP
390	RPL23A
391	AB_c.Met
392	SRM
393	AB_FAS
394	TRAF3IP3
395	PELI1
396	PFDN5
397	FOSB
398	LBH
399	RAC1
400	KLF9
401	LINC00623
402	DDX39B
403	AB_TNFSF9
404	EIF5A
405	AB_CD4
406	AB_TNFRSF9
407	CFL1
408	CITED2
409	RPS27A
410	AB_ITGB7
411	S1PR1
412	HIF1A
413	C17orf49
414	AB_SLC3A2
415	MYL12B
416	PPP1CA
417	CMPK1
418	RPS26
419	AB_PROM1
420	IL6R
421	COTL1
422	PYCR2
423	VKORC1
424	AB_CD83
425	SRSF7
426	CSNK2B
427	FBL
428	TRBC1
429	AB_CD209
430	SOD1
431	PBXIP1
432	TAGAP
433	GPS2
434	LAPTM5
435	AB_CX3CR1
436	ARPC1A
437	MCL1
438	AB_CD1a
439	PARL
440	ARID5A
441	KLRK1
442	EEF1D
443	AB_CD161
444	ACTB
445	AB_SELP
446	TNFRSF1A
447	HNRNPA1
448	AB_CD304
449	RAB4B
450	PSMD7
451	SGSM3
452	BCL11B
453	MYOM2
454	NCL
455	CCL5
456	AB_Mouse_IgG1_K_Iso
457	CNBP
458	GATA3
459	MT-ND6
460	NME1
461	RPS21
462	AB_CD27
463	PPP1R18
464	AB_CD79b
465	ERAP2
466	SOD2
467	DDX24
468	AB_BAFF
469	CD82
470	AB_IL7R
471	MTRNR2L8
472	DPYD
473	AB_BTLA
474	EIF3F
475	AB_THY1
476	PTOV1
477	TBCB
478	YPEL5
479	CHCHD2
480	TRAC
481	AB_CCR3
482	SELL
483	ATP5PO
484	NACA
485	AB_CCR5
486	GLIPR1
487	FGD3
488	MAT2B
489	CDKN1B
490	ENO1
491	CDKN2D
492	AB_MME
493	PABPC1
494	MRPS24
495	AB_SLAMF7
496	SRSF5
497	AB_OX40L
498	LCP2
499	RPL13
500	FCMR
501	SORL1
502	AB_TIGIT
503	NDUFA13
504	ZNF101
505	HNRNPA2B1
506	AB_HAVCR2
507	PSMB9
508	SEMA4D
509	VPS51
510	AB_CD28
511	CXCR4
512	AB_HLA-DR
513	PTP4A2
514	RBM27
515	SLC9A3R1
516	AB_NCR3
517	CD27
518	IDS
519	AB_CD36
520	MYL6
521	NDUFC2
522	AB_CD45RA
523	NOP53
524	CHMP5
525	FOS
526	CORO7
527	AB_CD274
528	NBPF26
529	AB_CD158b
530	PPIA
531	AB_PDCD1LG2
532	PDK1
533	NDUFB8
534	MACF1
535	NDFIP1
536	AB_PTGDR2
537	ABRACL
538	CD40LG
539	APBB1IP
540	AB_CCR4
541	SASH3
542	AB_KDR
543	RPL26
544	LY75
545	TMBIM1
546	AB_B3GAT1
547	HLA-E
548	ARL6IP1
549	LAT
550	RBL2
551	EIF1
552	HBA2
553	JPT1
554	ARPC3
555	HADHA
556	TBC1D10C
557	ARL6IP5
558	AB_CR1
559	CDC25B
560	BRK1
561	ATP5F1A
562	PPIB
563	AB_CXCR5
564	CDC42EP3
565	PIK3IP1
566	RGCC
567	AC243960.1
568	HLA-F
569	EPC1
570	ARHGAP9
571	AREG
572	ACTR3
573	BTG2
574	ICAM3
575	CTBS
576	AB_Iglambda
577	SLC2A3
578	AB_CLEC9A
579	HBB
580	RPL11
581	AB_KLRG1
582	RHOB
583	IL4R
584	AB_CD163
585	UCP2
586	TMC8
587	GADD45B
588	CD3G
589	DDX5
590	TAP2
591	AB_IL2RB
592	CCR6
593	PSMA7
594	AB_CD82
595	AB_CD15
596	AB_CD47
597	RPS7
598	NR4A2
599	TUBB
600	CAMK4
601	KRT10
602	LGALS3
603	LITAF
604	ODC1
605	AB_CD16
606	ZFAS1
607	ANXA6
608	UBE2V1
609	GABARAP
610	AB_KIT
611	EIF4B
612	EIF3D
613	AB_SDC1
614	FLI1
615	GIMAP7
616	ABHD14B
617	HNRNPA3
618	CD247
619	AB_CD64
620	NOL12
621	RPS17
622	AB_IgA
623	KLRB1
624	TCF7
625	CXCR3
626	AB_Igkappa
627	ANKHD1
628	AB_ITGA2
629	GPR183
630	AQP3
631	AC016831.6
632	RAC2
633	IRF9
634	ITM2A
635	LMNA
636	COX8A
637	BTN3A2
638	EEF1B2
639	EID1
640	TOMM6
641	CNN2
642	AB_CCR7
643	SF1
644	NDUFA7
645	RBM4
646	LDLRAP1
647	IL7R
648	LSP1
649	NDUFA11
650	AB_KLRK1
651	AB_CD52
652	COMMD6
653	EGLN2
654	RCSD1
655	AB_ITGAE
656	ADTRP
657	ATP6V0C
658	TUBB4B
659	AB_MCAM
660	PFN1
661	TNFAIP3
662	AB_CTLA4
663	CD44
664	PMAIP1
665	AB_TCR
666	SKP1
667	GHITM
668	RPL28
669	KLF2
670	FTH1
671	EVI2B
672	RBM39
673	PSMA2
674	RAB5C
675	IL32
676	YWHAZ
677	SARNP
678	KLF10
679	SRGN
680	C12orf57
681	TRAPPC5
682	DUSP2
683	AB_FcERIa
684	COX4I1
685	AB_KLRD1
686	FOXP1
687	CD2
688	AB_NCR1
689	GIMAP5
690	PRR13
691	ITGB2
692	AB_CLEC12A
693	RSRP1
694	AB_CD1C
695	GIMAP1
696	GYPC
697	NFKB1
698	ELOB
699	AB_TACI
700	CALM3
701	PTPRC
702	RNASEK
703	B2M
704	AB_Mouse_IgG2a_K_Iso
705	SSR2
706	UXT
707	HMGB1
708	RNPEPL1
709	UBC
710	AB_BAFFR
711	ST13
712	HLA-B
713	AB_LRRC32
714	MBNL1
715	AB_CD19
716	TMBIM4
717	LCK
718	CD74
719	PTGER4
720	EVL
721	AB_CD34
722	AHNAK
723	CALM2
724	GSTK1
725	AB_TCR_Va7.2
726	RPL15
727	RIPOR2
728	AB_CD123
729	NDUFB9
730	AB_CCR6
731	OST4
732	ARPC4
733	AB_CD40
734	UBL5
735	AC119396.1
736	ARL4A
737	AB_CD56
738	ITGB1
739	RPS18
740	GPX4
741	AB_CD8
742	S100A6
743	TENT5C
744	AB_CD25
745	UBB
746	ARHGEF1
747	AB_LILRB1
748	CIRBP
749	JUNB
750	RPS19
751	PSME1
752	AB_CD1d
753	EMP3
754	CD3E
755	AB_CD21
756	SNHG8
757	EIF4A1
758	ANXA1
759	AB_CD20
760	GUK1
761	ACTG1
762	SRP14
763	TAGLN2
764	AB_CD14
765	LIME1
766	RPL35
767	AB_IgD
768	AB_KIR3DL1
769	RPS13
770	CD3D
771	AB_ITGAX
772	CSRNP1
773	AB_ENTPD1
774	RPS9
775	NPM1
776	AB_TCR_Vg2
777	UQCRH
778	UQCR11
779	SMDT1
780	AB_CD33
781	RHOA
782	OAZ1
783	AB_Rat_IgG2b_K_Iso
784	GPSM3
785	RPS5
786	PPP1R15A
787	COX6C
788	ARPC1B
789	RPL7A
790	IL2RG
791	SH3BGRL3
792	AB_CEACAM1.5.6
793	EIF3G
794	RPS23
795	COX7A2
796	HSPA8
797	AB_CD86
798	RPLP0
799	AB_SIGLEC7
800	RPL32
801	EIF3H
802	EIF3E
803	RPL36AL
804	ARPC2
805	AB_CD22
806	TMA7
807	RACK1
808	AB_PECAM1
809	RPL29
810	LDHB
811	EIF3K
812	HINT1
813	MALAT1
814	RPL18
815	AB_HLA-A_2
816	RPL18A
817	RPL24
818	CCNI
819	AB_Mouse_IgG2b_K_Iso
820	RPL39
821	ZFP36
822	RPL14
823	CRIP1
824	RPS28
825	RPL8
826	CD99
827	ATP5F1E
828	RPS24
829	S100A4
830	RPS25
831	RPL12
832	RPS3
833	FAU
834	NFKBIA
835	RPS15A
836	RPL30
837	RPL19
838	RPL36
839	RPL10
840	RPS15
841	RPLP1
842	RPS12

## Sheet: CD8+ T cell
Rank	Gene
1	MT-CYB
2	IFI44L
3	S100A8
4	IFITM1
5	MT-CO1
6	RPS14
7	MT-ATP8
8	XAF1
9	RPS20
10	LY6E
11	MT-ND5
12	TMSB10
13	IFI27
14	MT-CO3
15	IFI6
16	AB_CD58
17	MT-ATP6
18	RPS3A
19	S100A9
20	MT2A
21	ISG15
22	RPS10.NUDT3
23	MT-ND4L
24	MT-ND4
25	MX1
26	RPL13A
27	RPL6
28	MT-CO2
29	IFITM3
30	MT-ND2
31	AB_B7.H4
32	EEF1A1
33	STAT1
34	MT-ND3
35	IRF7
36	TXNIP
37	EIF2AK2
38	RPS3
39	HERPUD1
40	AB_HLA-ABC
41	PSME2
42	RPS27A
43	ISG20
44	RPL4
45	IGKV3.20
46	AB_NCR2
47	MYL12A
48	RPS2
49	MT-ND1
50	AB_ITGAL
51	RPS26
52	RPS6
53	TSC22D3
54	AB_LGALS3
55	SP100
56	RPL36A
57	IFITM2
58	TRIM22
59	EEF1G
60	IFIT3
61	PNRC1
62	AB_CD38
63	RPS7
64	PARP9
65	RPL27A
66	AB_LAG3
67	RPLP2
68	KLRK1
69	OAS1
70	S100A11
71	EPSTI1
72	CYTIP
73	AB_CD40LG
74	EIF3L
75	HLA-C
76	EEF2
77	UBE2L6
78	SFPQ
79	AB_CD2
80	SYTL3
81	BST2
82	RPL10A
83	AB_SIGLEC1
84	JCHAIN
85	SP110
86	RPL17
87	IGKV1.5
88	RPS27
89	DDIT4
90	RSAD2
91	ADAR
92	AB_IL4R
93	RPL13
94	PLSCR1
95	RPL21
96	IGLV3.1
97	IGLV2.8
98	IGLV3.25
99	HLA-A
100	RPL3
101	IGKV4.1
102	NDUFA6
103	AB_CDH5
104	DUSP1
105	SHISA5
106	RPS16
107	RPL5
108	RPL23A
109	GAPDH
110	CMPK2
111	POMP
112	RPS4X
113	AB_TNFRSF17
114	TYMP
115	PRDM1
116	IFIT1
117	MRPL41
118	RPL7
119	G3BP2
120	ZFP36L2
121	IFI44
122	AB_PD1
123	RPL34
124	DRAP1
125	COX5B
126	ERH
127	AB_LAMP1
128	PCBP1
129	PSMA6
130	LGALS9
131	GZMK
132	RNF213
133	AB_CD70
134	TPT1
135	MT-ND6
136	BAX
137	IFI16
138	FKBP11
139	CYBA
140	AB_FAS
141	UQCR10
142	RNF125
143	IGKC
144	LIMD2
145	GIMAP5
146	EEF1D
147	AC004687.1
148	PPIB
149	KHDRBS1
150	AB_CD226
151	RNF187
152	ALOX5AP
153	S100A6
154	CD38
155	EIF5A
156	UQCRFS1
157	RPS4Y1
158	AB_XCR1
159	CALM1
160	TOMM7
161	PTPRCAP
162	OASL
163	SMCHD1
164	SRSF2
165	RPSA
166	ODF3B
167	PHF11
168	USP15
169	AB_CD44
170	TMEM123
171	CALR
172	CYCS
173	GNB2
174	AB_TNFRSF8
175	NOP53
176	OAS2
177	RBX1
178	PCBP2
179	AB_CD81
180	PRDX5
181	PLAC8
182	RPL37A
183	IFI35
184	SUB1
185	RPL26
186	PTP4A2
187	AB_ICOS
188	GZMB
189	GIMAP7
190	RPL35A
191	MT1E
192	HERC6
193	SNRPD1
194	MYL6
195	RAC1
196	COX6A1
197	TAP1
198	UTRN
199	SBDS
200	RPS8
201	PRDX1
202	TRBC2
203	AB_TCR_Va24.Ja18
204	PBXIP1
205	SAMD9
206	VAMP2
207	TRMT112
208	GBP5
209	PPDPF
210	AB_podoplanin
211	RPL22
212	PTP4A1
213	SAMD9L
214	XBP1
215	STAT3
216	PSMB8
217	NACA
218	FOS
219	SNU13
220	FTL
221	AB_LIGHT
222	S100A4
223	RPS29
224	DNAJA1
225	GSTP1
226	TRBV7.7
227	PIM1
228	AB_CD3
229	STMN3
230	RAN
231	DDX60
232	MX2
233	SUN2
234	CD48
235	GADD45GIP1
236	RPL9
237	SEC61G
238	CCND3
239	ACTB
240	PTGER2
241	RPL27
242	KLRC4
243	AB_TCRg_d
244	RPS11
245	ATP6V0E1
246	BCL11B
247	ARPC5L
248	CHCHD10
249	UBE2L3
250	IL16
251	HERC5
252	SEC61B
253	HLA-B
254	MAN2B1
255	AB_CD4
256	SLC25A6
257	AB_ICOSLG
258	RPL11
259	SCAND1
260	DTX3L
261	COX8A
262	AB_CD45RO
263	AB_CD7
264	EIF3F
265	B2M
266	NDUFV2
267	DYNLT1
268	PYCR2
269	GIMAP4
270	MYDGF
271	KLF2
272	RPL18
273	SNRPG
274	FKBP5
275	SERF2
276	AL627171.2
277	RPL37
278	IFNG.AS1
279	TMSB4X
280	ATP5F1D
281	CCDC85B
282	GNG5
283	NEAT1
284	AB_ITGA2B
285	KLRD1
286	AB_TCR_VB_13_1
287	JUN
288	UBA52
289	ATP5MF
290	NOP10
291	PABPC1
292	AB_GGT1
293	RPS9
294	RPS10
295	PSMB9
296	CCNL1
297	PSMB1
298	AB_ITGB2
299	ACTR3
300	COTL1
301	EMP3
302	HLA-E
303	ALKBH5
304	AB_MSR1
305	UPP1
306	ODC1
307	PASK
308	KLRC2
309	HSP90AB1
310	RBM8A
311	AB_ITGAM
312	PSMB10
313	NDUFA13
314	RNMT
315	LAP3
316	PRR13
317	CCL4
318	CD8B2
319	YWHAH
320	PSMA7
321	PDE4D
322	RPL7A
323	AB_CD79b
324	LAG3
325	RNASEK
326	AC245297.3
327	TRBV12.4
328	PSMB3
329	SUMO2
330	RHOC
331	AB_CDH1
332	EIF4B
333	AB_IgA
334	LGALS1
335	MYADM
336	SUMO3
337	AB_CD244
338	EEF1B2
339	SLFN5
340	SRM
341	RPS15A
342	AB_CD158
343	VKORC1
344	LYZ
345	CFL1
346	AB_SLAMF1
347	PSME1
348	TRAM1
349	SYNC
350	SRSF5
351	AB_LAIR1
352	RPL19
353	ARF6
354	AB_PVR
355	RPL23
356	PTMA
357	SERBP1
358	SRGN
359	RPS24
360	AB_CD303
361	PPM1K
362	JUNB
363	ACTR1B
364	DBI
365	TSNAX
366	AB_CD69
367	SH3YL1
368	RPL15
369	AB_DPP4
370	KRTCAP2
371	CASP1
372	AB_SDC1
373	RPL31
374	AB_CD101
375	CNBP
376	SUPV3L1
377	HSPA5
378	SNRPB
379	SH3BGRL3
380	EGLN2
381	AB_ITGB1
382	CHMP5
383	ANXA2R
384	DDX39B
385	TPM3
386	MGAT4A
387	AB_VCAM1
388	AC119396.1
389	UCP2
390	FBL
391	ZBP1
392	HSPA8
393	CALM3
394	ATP5MPL
395	DDX21
396	SNRPC
397	AB_CD71
398	HSP90AA1
399	CTSC
400	ARHGDIB
401	RHOH
402	RPS21
403	TRBV7.3
404	BRD2
405	HCST
406	ADGRE5
407	MTRNR2L12
408	PIM2
409	AB_GITR
410	S1PR1
411	ANXA2
412	CORO7
413	TRA2B
414	RPS17
415	HNRNPA3
416	ITK
417	JUND
418	DNAJB1
419	GRK6
420	RPL10
421	TRAV14DV4
422	LY9
423	ITGB2.AS1
424	KLRC3
425	ZFP36L1
426	AB_HLA-DR
427	PARL
428	RAC2
429	TUBA1A
430	CD27
431	PFDN5
432	MRPL20
433	AB_KIR2DL5A
434	SOCS1
435	CHCHD2
436	MCL1
437	CD3G
438	NOG
439	RPL38
440	BTG1
441	AB_CLEC12A
442	FUS
443	ARPC1A
444	AB_ITGB7
445	RPS19
446	PCGF5
447	CISH
448	ARPC3
449	CITED2
450	TMEM258
451	NELL2
452	AB_CD141
453	SGSM3
454	LAMP1
455	AB_IL7R
456	GABARAP
457	RACK1
458	AB_CD62L
459	NDUFS5
460	AB_ITGA4
461	RPS23
462	IER2
463	CSNK2B
464	HSPD1
465	AB_FCER2
466	SLC2A3
467	TNFRSF1A
468	SRSF7
469	AB_SELP
470	RAB4B
471	RPL29
472	TRDV1
473	SNX15
474	AB_CD96
475	CYTH4
476	CXCR3
477	IL32
478	CRYBG1
479	NDUFB9
480	DENND2D
481	PRF1
482	DDX24
483	TRAV8.1
484	AB_IL21R
485	PTPN6
486	SELENOH
487	LDLRAP1
488	AB_RANKL
489	STK17A
490	EVI2B
491	UXT
492	AB_CD99
493	FAM118A
494	FTH1
495	SH3BGRL
496	DDIT3
497	AB_CEACAM8
498	RPS5
499	FCMR
500	AC243960.1
501	ENO1
502	YPEL5
503	AB_FASLG
504	BCL2
505	RNPEPL1
506	RPL32
507	TRBV10.3
508	ATP5PO
509	AB_phosphoTau
510	NDUFC2
511	KLRB1
512	STK17B
513	AB_ICAM1
514	CD3E
515	RAB5C
516	GPS2
517	LBH
518	TRAF3IP3
519	JTB
520	AB_CLEC9A
521	ARHGAP45
522	EIF1
523	AB_KLRG1
524	RAB37
525	XCL1
526	RPS18
527	AB_KLRK1
528	CMPK1
529	LRRN3
530	AB_CCR3
531	HLA-F
532	PIK3R1
533	GATD3B
534	HINT1
535	AB_FCRL4
536	SYNGR1
537	ERAP2
538	C12orf57
539	TRBV10.2
540	UGCG
541	MBNL1
542	TRGV9
543	AB_CD82
544	MALAT1
545	TOMM6
546	ARHGAP25
547	SMDT1
548	CXCR4
549	RPL30
550	VIM
551	EAPP
552	MYL12B
553	MAT2B
554	TRG.AS1
555	AB_CD304
556	MTRNR2L8
557	RBM39
558	HLA-DPA1
559	COMMD7
560	AB_CD24
561	RSRP1
562	GADD45B
563	ATP6V1G1
564	CTDSP1
565	UBALD2
566	AB_CTLA4
567	FLT3LG
568	TOB1
569	SH2D1A
570	RPS12
571	AB_KIT
572	CDC25B
573	TRBV7.2
574	DUSP2
575	ELOB
576	AB_CD36
577	ARID5B
578	MT1X
579	CD55
580	TNFAIP3
581	ARPC1B
582	AB_CD209
583	TCF7
584	TRAV19
585	BRK1
586	AB_CD161
587	TRBC1
588	COX6C
589	GIMAP1
590	CDKN1B
591	AB_CD274
592	ZFAS1
593	TRIR
594	PROK2
595	PPP1R15A
596	AB_MME
597	NKG7
598	LIME1
599	PPIA
600	DDX3Y
601	NBPF26
602	MIF
603	TUBA1B
604	AB_EPCAM
605	HBB
606	CD52
607	DDX5
608	AB_NECTIN2
609	LDHA
610	KRT10
611	RPS25
612	CD8B
613	FBXO32
614	GTF2B
615	CDC42EP3
616	LCP2
617	UBE2V1
618	AB_CD19
619	CLPP
620	HADHA
621	ATP5ME
622	TC2N
623	RBL2
624	UQCR11
625	PDIA3
626	AB_CD45
627	APBB1IP
628	RPS28
629	LINC00861
630	AB_CCR4
631	ABHD14A
632	AB_Mouse_IgG1_K_Iso
633	TSC22D4
634	COMMD6
635	AB_ITGA6
636	TAGAP
637	HIGD1A
638	COX4I1
639	NR4A2
640	AB_ITGAE
641	TUBB
642	EFHD2
643	NME2
644	HMGN3
645	BTG2
646	XRCC6
647	AB_CD28
648	ICAM3
649	AB_SLC3A2
650	NSMCE3
651	AB_KLRD1
652	NDUFA7
653	CLIC1
654	RBMS1
655	ARID5A
656	SCML4
657	RGCC
658	PSMA2
659	AB_PROM1
660	UBB
661	AREG
662	ARHGAP9
663	SSR2
664	SNHG15
665	AB_CD45RA
666	PMAIP1
667	ARL6IP1
668	LAPTM5
669	AOAH
670	AB_CD163
671	EOMES
672	AB_ITGAX
673	NDUFA11
674	RPL8
675	AB_Podocalyxin
676	GHITM
677	KLF6
678	HIF1A
679	AB_CD34
680	IRF9
681	AB_ITGA2
682	UBC
683	PTPRC
684	MATK
685	AB_IgG_Fc
686	TBC1D10C
687	UBL5
688	AB_LILRB1
689	FAU
690	COX7A2
691	TMBIM4
692	ARL4A
693	BLOC1S1
694	SFXN1
695	EIF3K
696	AB_CD80
697	ACTG1
698	PRR5L
699	HOPX
700	SYNE2
701	IL2RG
702	AB_Igkappa
703	CD300A
704	ZFAND5
705	SELL
706	TRAPPC5
707	RPL35
708	SNHG8
709	AB_PDCD1LG2
710	BTN3A2
711	SPSB3
712	AC016831.6
713	LYAR
714	TMA7
715	WDR1
716	CMC1
717	AB_CD235ab
718	RAP1B
719	ITGB1
720	AB_C5AR1
721	HLA-DRB1
722	GLIPR1
723	CAMK4
724	ADRB2
725	AB_MMR
726	PDE4B
727	EIF3G
728	AB_MCAM
729	FLNA
730	NFKBIZ
731	TAP2
732	AB_CX3CR1
733	IL10RA
734	AB_TNFSF9
735	PSAP
736	NDUFB8
737	RPL18A
738	AB_Iglambda
739	LCK
740	AB_CD52
741	AB_NT5E
742	PTGDR
743	SASH3
744	AB_TNFRSF9
745	CTSD
746	PIK3IP1
747	RPL24
748	AB_LRRC32
749	TMEM109
750	AB_CR1
751	NR4A3
752	CTSW
753	TRGV2
754	FOSB
755	AB_CD83
756	IFRD1
757	SNRPD2
758	HNRNPA1
759	AB_CD15
760	AB_IgM
761	PTGER4
762	S100B
763	AB_OLR1
764	LTB
765	AB_TACI
766	AB_CD27
767	RPL36AL
768	RASSF1
769	PFN1
770	AB_CD1C
771	PCED1B
772	RPL14
773	AB_CD158b
774	ATP2B4
775	TBX21
776	AB_SLAMF7
777	AB_CD47
778	AB_CD123
779	FGFBP2
780	AB_OX40L
781	LDHB
782	AB_CD56
783	CD8A
784	NFKB1
785	LINC02446
786	AB_c.Met
787	BIN2
788	AB_CD25
789	RPL39
790	AB_CCR5
791	TAGLN2
792	AB_NLRP2
793	EIF4A1
794	AB_CXCR5
795	GNLY
796	AB_BAFF
797	AB_CD5
798	AB_KDR
799	TNFSF8
800	AB_HAVCR2
801	APOBEC3G
802	ATP5F1E
803	AB_NCR1
804	AB_TSLPR
805	AB_CD1a
806	SGK1
807	AB_TCR_Va7.2
808	CD69
809	AB_CXCR4
810	ANXA6
811	CSRNP1
812	AB_CD16
813	SLC9A3R1
814	AB_CXCR3
815	AB_CD14
816	CD99
817	AB_Mouse_IgG2a_K_Iso
818	AHNAK
819	AB_PTGDR2
820	RPL41
821	ZNF683
822	PLEK
823	CD74
824	AB_CD40
825	ARPC4
826	AB_FCGR2A
827	SOCS3
828	C12orf75
829	AB_TCR_Vg9
830	AB_FcERIa
831	FGR
832	AB_KIR3DL1
833	AB_TIGIT
834	RPS13
835	AB_TCR_Vg2
836	LSP1
837	AB_BTLA
838	APMAP
839	AB_CEACAM1.5.6
840	OXNAD1
841	AB_CD1d
842	AB_HLA-F
843	LITAF
844	KLRG1
845	AB_IL2RB
846	PRSS23
847	AB_TCR
848	AB_FCRL5
849	NOSIP
850	AB_ENTPD1
851	HLA-DPB1
852	AB_THY1
853	RPL12
854	S1PR5
855	AB_DR3 -0.00368
856	AB_CD20
857	NFKBIA
858	AB_CCR6
859	ADGRG1
860	AB_BAFFR
861	RPLP0
862	AB_CCR7
863	AB_CD21
864	SARAF
865	ZFP36
866	ANXA1
867	FCRL6
868	AB_CD8
869	AB_CD33
870	AB_langerin
871	AB_B3GAT1
872	RPS15
873	AB_NCR3
874	CCR7
875	AB_Rat_IgG2b_K_Iso
876	AB_CD64
877	MYC
878	FCGR3A
879	LEPROTL1
880	AB_IgD
881	RPL28
882	IL7R
883	CRIP1
884	AB_CD22
885	AB_SIGLEC7
886	AB_CD86
887	GZMH
888	AB_PECAM1
889	RPL36
890	AB_HLA-A_2
891	LEF1
892	ITGB2
893	AB_Mouse_IgG2b_K_Iso
894	RPLP1
895	CST7
896	MAL
897	GZMA
898	CCL5

## Sheet: Natural killer cell
Rank	Gene
1	AB_TCR_Va24.Ja18
2	IFI44L
3	EEF1A1
4	AREG
5	AB_TNFRSF17
6	LY6E
7	MT-CYB
8	AB_CD70
9	AB_CD38
10	ISG15
11	AB_CD303
12	S100A8
13	IFI6
14	AB_podoplanin
15	MT-ATP6
16	AB_IL4R
17	MX1
18	MT-ATP8
19	RPS3A
20	AB_NCR2
21	IFITM1
22	AB_B7.H4
23	MT-ND5
24	IFITM3
25	AB_TNFRSF8
26	ISG20
27	MT-CO3
28	XAF1
29	AB_CD40LG
30	RPS2
31	S100A9
32	AB_TCR_Vg9
33	IFI27
34	AB_SIGLEC1
35	MT-ND3
36	MT2A
37	AB_FCRL4
38	MT-CO2
39	AB_LAG3
40	RPL34
41	IRF7
42	GZMB
43	AB_CDH1
44	HLA-C
45	AB_XCR1
46	MT-ND4
47	EIF2AK2
48	AB_SDC1
49	RPS27A
50	AB_CD58
51	STAT1
52	AB_KIR2DL5A
53	LGALS1
54	HLA-A
55	RPS14
56	AB_LGALS3
57	AB_LAMP1
58	MT-ND4L
59	AB_EPCAM
60	DDIT4
61	AB_PTGDR2
62	TPT1
63	OAS1
64	AB_CDH5
65	BST2
66	AB_TIGIT
67	AB_CD45RA
68	FCER1G
69	AB_RANKL
70	IGKV3.20
71	AB_ITGAM
72	AB_CXCR3
73	PSME2
74	AC004687.1
75	RPL10
76	AB_C5AR1
77	IFIT3
78	EPSTI1
79	AB_CD141
80	AB_TCR_VB_13_1
81	IL2RB
82	AB_CD83
83	S100A11
84	AB_CD226
85	AB_TNFRSF9
86	IFITM2
87	SP100
88	AB_BAFF
89	AB_GGT1
90	PPDPF
91	IFI44
92	AB_NECTIN2
93	EEF2
94	PLSCR1
95	AB_IgG_Fc
96	AB_CD82
97	RPS21
98	AB_OLR1
99	TXNIP
100	AB_PD1
101	MT-ND2
102	AB_FASLG
103	RPL27A
104	AB_ICOSLG
105	AB_HLA-ABC
106	RPS3
107	AB_CX3CR1
108	AB_CD52
109	NKG7
110	IGLV3.25
111	AB_phosphoTau
112	RPS20
113	AB_CD1C
114	CD38
115	RPS27
116	AB_GITR
117	FKBP5
118	PARP9
119	MT-ND1
120	AB_Igkappa
121	TMSB10
122	RPL6
123	AB_HLA-F
124	RPS26
125	AB_NLRP2
126	RSAD2
127	IGHG1
128	AB_THY1
129	RPLP2
130	XCL1
131	AB_KDR
132	JCHAIN
133	PLEK
134	OASL
135	AB_CD163
136	AB_FCER2
137	CXXC5
138	IER2
139	IFI35
140	RPL35A
141	AB_CLEC9A
142	UBE2L6
143	CD52
144	AB_SLAMF1
145	PCBP2
146	AB_HAVCR2
147	SHISA5
148	IGLV3.1
149	AB_TNFSF9
150	LAIR2
151	AB_Podocalyxin
152	RPS6
153	AB_langerin
154	KLRC4
155	MATK
156	EEF1B2
157	AB_MSR1
158	OAS3
159	AB_c.Met
160	IFIT1
161	AB_CEACAM8
162	IGLV2.8
163	ALOX5AP
164	AB_PROM1
165	RPL5
166	AB_PVR
167	RPL23A
168	TRIM22
169	AB_FCGR2A
170	AB_ITGAX
171	MT-ND6
172	AB_LIGHT
173	ADAR
174	IGKV4.1
175	AB_MME
176	MTRNR2L12
177	MALAT1
178	IGKC
179	AB_CCR5
180	PTGDS
181	TRBC2
182	LGALS9
183	AB_LILRB1
184	RPS28
185	AB_CD45RO
186	PNRC1
187	AB_CCR3
188	IL32
189	CMPK2
190	IGLV3.21
191	AB_MMR
192	IGKV1.5
193	FOS
194	AB_CD274
195	RPL36A
196	KLRG1
197	AB_TSLPR
198	SYTL3
199	OAS2
200	CD3D
201	AB_BTLA
202	TYMP
203	CYBA
204	AB_CD15
205	CD7
206	AB_IgM
207	RPL26
208	LTB
209	AB_Mouse_IgG1_K_Iso
210	FTH1
211	AB_ITGAE
212	CTSW
213	AB_CCR7
214	SP110
215	HLA-DPA1
216	AB_PDCD1LG2
217	PABPC1
218	SRGN
219	AB_DR3 0.00547
220	AB_KLRK1
221	GSTP1
222	RPS23
223	EIF1
224	AB_Mouse_IgG2b_K_Iso
225	AB_CD69
226	RPL4
227	RPL39
228	AB_CD24
229	DRAP1
230	SPON2
231	PBXIP1
232	AB_IgA
233	MX2
234	MYL12A
235	AB_LRRC32
236	AB_ITGB7
237	RPS29
238	AB_CD161
239	TSC22D3
240	AB_CD28
241	AB_CD1d
242	PSMB9
243	AB_KIT
244	TC2N
245	RPL37
246	AB_TCR
247	IGKV1.12
248	AB_CD209
249	JAK1
250	AB_CD5
251	KLRB1
252	SAMD9
253	AB_CD34
254	RPS24
255	AB_CXCR4
256	AB_KLRG1
257	TMEM123
258	AB_PECAM1
259	RPL7
260	JUNB
261	AB_Iglambda
262	B2M
263	SAMD9L
264	AB_CTLA4
265	GIMAP5
266	PRDM1
267	AB_DPP4
268	MKI67
269	RPL21
270	AB_FCRL5
271	IFI16
272	ANXA2
273	S100A6
274	AB_CD44
275	RPS8
276	PIM1
277	AB_CD123
278	LAG3
279	AB_CD101
280	HSPA8
281	PRF1
282	AB_CD80
283	RPL13A
284	BAX
285	AB_ITGA2B
286	AB_CD79b
287	RPS4Y1
288	HOPX
289	AB_ITGAL
290	LGALS9B
291	AB_IL7R
292	TYMS
293	KLRK1
294	GSN
295	AB_CXCR5
296	RPS10.NUDT3
297	IL16
298	EIF5A
299	AB_CD1a
300	RPS12
301	EIF3L
302	CD74
303	AB_CD304
304	YPEL3
305	JUN
306	TBX21
307	S1PR1
308	RPL10A
309	AB_CD27
310	AB_OX40L
311	CALR
312	AB_CD99
313	AC044849.1
314	CITED2
315	AB_NT5E
316	RPL3
317	CD3G
318	TRDC
319	TMA7
320	AB_CD158
321	VIM
322	RPL9
323	TNFRSF1A
324	AB_Rat_IgG2b_K_Iso
325	GAPDH
326	AB_Mouse_IgG2a_K_Iso
327	DTX3L
328	AB_FAS
329	RPL7A
330	HSP90AA1
331	ITGA6
332	FHL3
333	RPL13
334	AB_SLC3A2
335	HLA-B
336	LGALS3
337	AB_ITGA2
338	AB_CD235ab
339	AB_CD45
340	WDR74
341	SMCHD1
342	AB_HLA-A_2
343	RPL29
344	CX3CR1
345	CD160
346	RPL38
347	DDX5
348	FBL
349	USP15
350	AB_CD14
351	POMP
352	LGALS9C
353	RPS7
354	DUSP2
355	SH2D1B
356	AL627171.2
357	TOMM7
358	S100A4
359	IFNAR2
360	AC245014.3
361	AB_IgD
362	RPL37A
363	SLC9A3R1
364	PVRIG
365	AB_TCR_Va7.2
366	ITGB7
367	AB_CD20
368	AB_CD7
369	AB_CD96
370	APMAP
371	KLRC2
372	AB_CD25
373	LYZ
374	CD300A
375	GIMAP1
376	AB_CEACAM1.5.6
377	GZMH
378	PSMB8
379	STK17A
380	NACA
381	ZFP36L1
382	AB_TCR_Vg2
383	GNG5
384	TYROBP
385	AB_CD36
386	TNFAIP3
387	ADRB2
388	AB_CD22
389	CDKN2D
390	NCR1
391	AB_NCR1
392	CLIC3
393	AB_BAFFR
394	Z93241.1
395	RPL41
396	MYOM2
397	KLRF1
398	HLA-DPB1
399	AB_VCAM1
400	AB_ITGB2
401	RPL22
402	PDCD4
403	AB_CD64
404	GNLY
405	AB_CD47
406	GIMAP7
407	C1orf162
408	HLA-DRB1
409	RPL30
410	MAP3K8
411	PPIB
412	IRF9
413	AB_CD33
414	IL10RA
415	CPNE1
416	PRMT2
417	PTGDR
418	COX6A1
419	AB_CD21
420	IGFBP7
421	KLF6
422	SASH3
423	RPL31
424	CCL5
425	DOK2
426	IFNG.AS1
427	AB_ITGA4
428	RPS4X
429	RSRP1
430	PTP4A1
431	XCL2
432	FGR
433	CD3E
434	EMP3
435	PCBP1
436	XBP1
437	AB_CD86
438	PDE4D
439	C12orf75
440	COMMD6
441	APOBEC3G
442	CXCR4
443	AB_ITGB1
444	TPST2
445	SELL
446	MBP
447	AB_CR1
448	TBC1D10C
449	GNB2
450	CMC1
451	TRBV12.4
452	AB_CD244
453	RPS16
454	RNF213
455	GLIPR1
456	AB_SELP
457	RPL18
458	DUSP1
459	AB_KIR3DL1
460	SLC25A6
461	TTC38
462	AB_IL21R
463	MAPRE2
464	CSNK2B
465	ITGB2
466	KLRC3
467	AB_CD158b
468	NDUFA13
469	RPL23
470	EEF1D
471	CDC42
472	KIR3DL1
473	GADD45B
474	NDUFB8
475	TPM3
476	CST7
477	EIF4B
478	RIPOR2
479	BTG2
480	USP9Y
481	CD99
482	AB_CD2
483	AC016831.6
484	LCP2
485	TRAF3IP3
486	AB_CD71
487	HNRNPA0
488	HBB
489	AB_ITGA6
490	RBL2
491	AB_CD81
492	RPL11
493	TRAV19
494	LCK
495	RPL17
496	AB_TCRg_d
497	AHNAK
498	RPL27
499	RNF187
500	TUBA1B
501	AB_CD8
502	RASSF1
503	GZMK
504	RAP1B
505	PMAIP1
506	AB_SLAMF7
507	HSP90AB1
508	RCSD1
509	ARF6
510	AB_ICAM1
511	AB_ICOS
512	RPS10
513	RPL19
514	ARHGAP9
515	RACK1
516	AB_CD4
517	AB_KLRD1
518	FOSB
519	EIF3G
520	CD48
521	FAU
522	AB_IL2RB
523	RPS17
524	AB_TACI
525	HSP90B1
526	AC007952.4
527	ATP5F1A
528	RPSA
529	SH3BGRL3
530	ATP5PO
531	DDX3Y
532	IFNG
533	BTN3A2
534	AB_LAIR1
535	SELPLG
536	CORO7
537	TMSB4X
538	MTRNR2L8
539	ACTB
540	TUBB
541	OSTF1
542	AB_SIGLEC7
543	ZFP36L2
544	RPL32
545	AB_CD62L
546	AB_FcERIa
547	LAPTM5
548	AB_CCR4
549	PSME1
550	UBE2V1
551	RAC1
552	PRKCH
553	PTPRCAP
554	ATP5F1D
555	PTPRC
556	RPS25
557	RPS5
558	PRSS23
559	ICAM3
560	RPL24
561	LAMP1
562	BTG1
563	EIF4A1
564	RPL15
565	CIRBP
566	AB_B3GAT1
567	RPS13
568	AKR1C3
569	EEF1G
570	AB_HLA-DR
571	RPL14
572	RPS9
573	TOMM6
574	AB_NCR3
575	VAMP2
576	PSMA2
577	NFKBIA
578	UBA52
579	AB_CD3
580	COMMD7
581	PPP1R15A
582	AB_CD56
583	SUN2
584	AB_CLEC12A
585	ZAP70
586	NFKB1
587	RHOA
588	RPLP0
589	RNPEPL1
590	CD247
591	ARPC4
592	AC116366.1
593	CFL1
594	AB_CD40
595	AB_CD16
596	NME2
597	TRBC1
598	RPS15A
599	AB_CD19
600	RNASEK
601	ARPC1B
602	RPS18
603	AB_MCAM
604	KLF2
605	RPS15
606	CTSD
607	AB_ENTPD1
608	RPL28
609	AB_CCR6
610	RPS19
611	FGFBP2
612	RPLP1
613	CD69
614	RPL36
615	RPL18A
616	IL2RG

## Sheet: Dendritic cell
Rank	Gene
1	IFITM1
2	FCER1A
3	IFI44L
4	AB_podoplanin
5	IFI27
6	CRIP1
7	ISG20
8	EIF3L
9	MX1
10	IFITM3
11	PIM3
12	STAT1
13	AB_CD71
14	B2M
15	RPS2
16	LY6E
17	AB_NCR2
18	AREG
19	ZDHHC1
20	XAF1
21	IFI44
22	EPSTI1
23	HLA-A
24	IFITM2
25	FCGRT
26	AB_TCR_Va24.Ja18
27	ISG15
28	HLA-B
29	EIF2AK2
30	DDIT4
31	USP18
32	AHNAK
33	EEF2
34	LAP3
35	AB_CD226
36	HERC5
37	BST2
38	RTN1
39	AB_CD38
40	IFI6
41	MYADM
42	AB_CD58
43	RPL36A
44	UBE2L6
45	TPPP3
46	IFI35
47	PARP9
48	AB_LGALS3
49	CPVL
50	SAMD9L
51	PABPC1
52	PSME2
53	CACNA2D3
54	ADAR
55	OAS2
56	CTSZ
57	MT-ATP6
58	FKBP5
59	FOSB
60	MX2
61	AB_HLA-ABC
62	ALDH2
63	OAS1
64	HSPA8
65	AB_B7.H4
66	MTMR11
67	VAMP5
68	PARP14
69	MT-CO1
70	TNFSF10
71	AB_LAMP1
72	ARPC5L
73	SP110
74	PSMB9
75	HSH2D
76	HSPA5
77	VIM
78	PSAP
79	AB_TNFRSF17
80	GRIP1
81	HLA-DRA
82	VASH1
83	CMPK2
84	TMEM14C
85	DPEP2
86	LGALS3BP
87	AB_EPCAM
88	PTAFR
89	SHISA5
90	CLEC10A
91	AB_IL4R
92	PPDPF
93	SLC25A3
94	IFIT3
95	RASGRP4
96	C1QB
97	FBL
98	CSTA
99	PTGDR2
100	TRIM22
101	SLC40A1
102	AB_RANKL
103	TAP1
104	MT2A
105	COX5A
106	PPP1R14A
107	KLF4
108	PIM1
109	AB_CDH5
110	EIF5A
111	PLB1
112	ZFP36L2
113	CD1C
114	PSME1
115	RPS10
116	AB_XCR1
117	RSRP1
118	CALR
119	ROGDI
120	IFI16
121	HLA-E
122	BTG1
123	PTPN1
124	MT-CYB
125	ETV6
126	PLSCR1
127	AB_SDC1
128	SDF2L1
129	BX284668.5
130	ENHO
131	RSAD2
132	ATP6V0C
133	PTMA
134	FCGR1A
135	AB_TNFRSF8
136	IRF7
137	AC004687.1
138	RPS6
139	HLA-DQB2
140	TESC
141	HLA-DPB1
142	GNG5
143	AB_TCRg_d
144	LINC00877
145	POMP
146	HSP90AB1
147	SAMD9
148	AB_TCR_VB_13_1
149	AB_CD64
150	PRCP
151	PNRC1
152	PSMA3
153	AB_CD303
154	GBP1
155	COL9A2
156	HADHA
157	AB_CD45RO
158	TMEM273
159	EIF1
160	RPS3A
161	MIR181A1HG
162	SUB1
163	AB_LAG3
164	ALKBH7
165	OASL
166	AC134312.5
167	CFL1
168	NAPA
169	AB_SLAMF7
170	CTSD
171	JAML
172	MT-CO3
173	TPT1
174	AB_SIGLEC7
175	RPS11
176	PILRA
177	HNRNPDL
178	AB_CX3CR1
179	RPLP0
180	AB_CD40LG
181	GAS7
182	CLEC4A
183	EIF4B
184	AB_FCGR2A
185	CD44
186	IFNGR2
187	MYLPF
188	PSMA2
189	EFNB1
190	RPS8
191	CCT7
192	MRPL23
193	CUL1
194	CST3
195	PSMB8
196	KIF22
197	OAS3
198	GSN
199	IRF5
200	SLC25A6
201	AB_CD70
202	AC020656.1
203	RPL4
204	RPS29
205	TST
206	CD52
207	HRH2
208	EIF3D
209	MT-ND3
210	TPM3
211	RASA4
212	LSP1
213	CALM3
214	EEF1A1
215	PDIA3
216	AC044849.1
217	AB_TCR_Vg9
218	RNF213
219	ODF3B
220	PRDX5
221	AB_GGT1
222	MT-ND4
223	RPL13A
224	CAT
225	FRMD4B
226	SOX4
227	IGLJ2
228	DRAP1
229	AB_IgG_Fc
230	CCND3
231	IRF1
232	AB_SIGLEC1
233	RPL5
234	ATP6AP2
235	AB_ITGA2B
236	SP100
237	AB_LIGHT
238	MPST
239	RAB32
240	PON2
241	GNAI2
242	AB_ITGB1
243	MT-ND5
244	TPM4
245	CA8
246	JUN
247	HNRNPA2B1
248	AB_CD101
249	RPS23
250	REX1BD
251	KMT2E.AS1
252	GAA
253	AB_langerin
254	CAPZA2
255	RPL23
256	ATP5F1A
257	TNFAIP2
258	TMEM123
259	KIF9
260	TYMP
261	RPL27A
262	ARL2BP
263	RNF149
264	AB_CD158b
265	SNHG15
266	TOMM6
267	EIF2S3
268	EFCAB2
269	HLA-DRB1
270	ZNF10
271	AC004817.3
272	AB_PVR
273	RPL3
274	LRP1
275	COX6A1
276	TNFAIP8L2
277	AB_IL2RB
278	LITAF
279	IMPDH2
280	SH3BP5
281	GAS6
282	TPP1
283	AB_CR1
284	SEC11A
285	TREM1
286	PSMA6
287	AB_CXCR3
288	FCGR2B
289	RPS4Y1
290	STMP1
291	AB_CD44
292	AOAH
293	EGR1
294	NDUFC2
295	AB_TNFRSF9
296	CTSB
297	GLIPR1
298	TMEM176B
299	CXCL16
300	RPS20
301	RBM14
302	ST13
303	AB_PD1
304	MT-ATP8
305	MGAT4A
306	HLA-C
307	SRP14
308	AB_TCR
309	PLAUR
310	CPQ
311	LTA4H
312	MFSD1
313	ATG16L2
314	AB_CD69
315	SYNC
316	AB_KLRG1
317	STK17B
318	PSMB3
319	SLC7A5
320	SLC43A2
321	DDT
322	AB_CD52
323	CD37
324	CSF1R
325	IDS
326	TCTN3
327	RPL7
328	RPP21
329	ZFAS1
330	PLCB2
331	RPL6
332	AR
333	AB_IgA
334	ARHGEF10L
335	MT-ND1
336	FCER1G
337	MYL6
338	CARD9
339	PEA15
340	TMEM154
341	BAIAP2
342	CMTM6
343	AB_KIR2DL5A
344	ACTR1B
345	HSP90AA1
346	AB_CD81
347	PARVG
348	NAMPT
349	SERF2
350	AB_CEACAM8
351	TMBIM4
352	NDRG2
353	HMGN2
354	MAGEF1
355	AB_ITGAM
356	NDUFA13
357	HNMT
358	LDHA
359	AB_CD28
360	PLAC8
361	GRN
362	RPL22
363	SEMA4A
364	SAMHD1
365	AB_TIGIT
366	EEF1B2
367	NCOA4
368	ICAM3
369	RPS21
370	DDIT3
371	SSR1
372	CSF3R
373	TXNIP
374	AB_ITGB7
375	IFT20
376	PPA1
377	AB_CD209
378	RPL29
379	IGLC2
380	NLRP1
381	SLC18A2
382	RNASE6
383	CMTM3
384	AB_IL7R
385	SYTL1
386	ARF6
387	CHMP1B
388	AB_CDH1
389	PGAM1
390	CLEC12A
391	MS4A6A
392	PPT1
393	DYNLL1
394	CALHM2
395	RASSF4
396	FNTA
397	SRGN
398	PSMB1
399	CCNG1
400	AB_ITGB2
401	IRF4
402	MT-ND4L
403	NUP214
404	PPP1CA
405	AB_ICOSLG
406	EVI2B
407	SOCS3
408	POR
409	AB_CD158
410	PTPRM
411	ARF5
412	RPL37A
413	HIP1
414	MAN2B1
415	CPNE1
416	FOS
417	AB_SELP
418	HIF1A
419	GATD3B
420	PCBP2
421	AB_CLEC9A
422	NDUFA11
423	RAB31
424	NAAA
425	AB_BTLA
426	RPL9
427	RRP12
428	CRYL1
429	AB_FCRL4
430	LILRB2
431	RGS14
432	NDUFB8
433	ZFHX3
434	IL27RA
435	OGFRL1
436	AB_CD274
437	MIDN
438	ARPC4
439	TBC1D10C
440	AB_Podocalyxin
441	CUEDC1
442	RPS14
443	ARRB2
444	AB_LILRB1
445	NDUFS2
446	AB_CD96
447	ILK
448	RBM3
449	IGLC3
450	BLOC1S1
451	RPS24
452	SYNGR1
453	RCSD1
454	ADGRE5
455	HERPUD1
456	AB_CXCR4
457	ACTR2
458	AB_CD1C
459	BAG6
460	TRAM1
461	PIGS
462	AB_ICOS
463	SRSF2
464	SH3BGRL3
465	IL6R
466	SELPLG
467	AB_MSR1
468	ADA2
469	CSNK2B
470	CIDEB
471	CCNH
472	COX8A
473	FLI1
474	AB_CD82
475	AB_CLEC12A
476	AB_CD47
477	AB_DPP4
478	GYPC
479	BRK1
480	AB_GITR
481	PPIB
482	ANXA6
483	MS4A7
484	HNRNPUL2
485	TKT
486	SRSF7
487	REPIN1
488	RPS17
489	AB_CD45
490	MFNG
491	AB_DR3 0.00038
492	EIF3E
493	AC245014.3
494	MT-CO2
495	KCNK6
496	COX5B
497	LILRB4
498	RPS27A
499	AB_CD86
500	RSL1D1
501	FBXL5
502	RAB5C
503	INSIG1
504	ATP6V1B2
505	CALM2
506	UBA1
507	AB_SLAMF1
508	ERGIC3
509	MARCKS
510	AB_CD163
511	CD164
512	FCN1
513	NOP53
514	AB_CCR3
515	ATP5PO
516	FES
517	HNRNPA0
518	AB_CD7
519	RPSA
520	NDUFS8
521	COMMD7
522	PLD3
523	MRPS24
524	UBE2V1
525	ATP2B1
526	AB_CD3
527	NR4A2
528	CNPPD1
529	MAP1LC3B
530	IL2RG
531	AB_IgM
532	ATP5F1D
533	RARA
534	SMC6
535	UBE2E3
536	PPP1R15A
537	HACD4
538	AB_PROM1
539	CRTAP
540	PDLIM2
541	SPINT1
542	EEA1
543	IL10RA
544	PTDSS1
545	SERPINB6
546	TAGAP
547	RPL10A
548	RAB11A
549	AB_KLRK1
550	ARF1
551	TGFB1
552	AKR1B1
553	AP1S2
554	PMF1
555	AB_NCR1
556	RPL10
557	AB_LAIR1
558	CD302
559	LMNA
560	TRAF3IP3
561	AB_CCR5
562	TUBA1A
563	AB_CD79b
564	CLEC7A
565	SF3A1
566	CHMP4A
567	AB_CD24
568	ATP2B1.AS1
569	SARNP
570	NDUFB1
571	RAP1A
572	AB_CD56
573	LGMN
574	RNF130
575	SPN
576	AB_LRRC32
577	HEXA
578	CLIC1
579	NDUFA7
580	SNX3
581	METTL9
582	RAN
583	NAGK
584	LYN
585	AB_phosphoTau
586	RNPEP
587	LAMTOR4
588	VPS35
589	RNASE2
590	RPS4X
591	STXBP2
592	MT-ND6
593	AB_C5AR1
594	YBX1
595	KLF6
596	FGL2
597	AB_ITGA6
598	MZT2B
599	RPS26
600	AB_VCAM1
601	ADAM15
602	RPS12
603	VKORC1
604	AB_NT5E
605	TMSB10
606	RIPOR1
607	TMEM243
608	TUBA1B
609	RPS18
610	AB_CD141
611	AB_CD16
612	LILRB3
613	GPS2
614	OXA1L
615	AB_CCR7
616	RPS7
617	TSPAN32
618	AB_PDCD1LG2
619	BTG2
620	HLA-DMB
621	AB_ITGAE
622	APLP2
623	ARPC1A
624	EIF3F
625	AB_CD15
626	SERINC3
627	HLA-DPA1
628	NOL12
629	AB_TACI
630	RPL23A
631	CPPED1
632	PARL
633	AB_SLC3A2
634	UNC119
635	NBPF26
636	AHR
637	NCF4
638	AB_IL21R
639	SNX10
640	RPL21
641	DDX39B
642	SHD
643	NUCKS1
644	RPS10.NUDT3
645	RGS2
646	SLC1A5
647	AB_THY1
648	LYST
649	CORO1A
650	TMEM8B
651	AC007952.4
652	PFN1
653	AB_Mouse_IgG1_K_Iso
654	MYL12A
655	ADAM8
656	AB_CD22
657	CD33
658	FAU
659	SDCBP
660	ASAH1
661	AB_ITGA4
662	GDI2
663	AB_MMR
664	FUCA2
665	NFKBIZ
666	CKLF
667	AB_CD62L
668	RPLP1
669	AB_NCR3
670	CAP1
671	LRRC25
672	AB_CD99
673	COMMD3
674	AB_KIT
675	P2RY13
676	RAB4B
677	PID1
678	RPS16
679	AB_CD34
680	AB_CD1a
681	RACK1
682	NENF
683	FCHSD2
684	RGS7
685	AB_Mouse_IgG2a_K_Iso
686	RPL13
687	PPIF
688	DUSP1
689	ARPC1B
690	CD1D
691	AB_NECTIN2
692	RPL38
693	KRT10
694	RPL24
695	AB_ITGA2
696	AB_OLR1
697	AC020916.1
698	ATP5F1B
699	EFHD2
700	AB_BAFF
701	DECR1
702	HOTAIRM1
703	TBC1D4
704	CFP
705	LINC02245
706	AB_NLRP2
707	AB_CD36
708	IQGAP2
709	AB_CD8
710	RPL27
711	KRT5
712	CD48
713	GNB2
714	AB_PTGDR2
715	CYYR1
716	PPIA
717	AB_MME
718	RAB24
719	SERPINB1
720	RPL34
721	TAGLN2
722	ZNF385A
723	AB_TSLPR
724	RPL31
725	C19orf38
726	ITGAE
727	AB_CXCR5
728	PRELID1
729	AB_TNFSF9
730	RUNX2
731	RPLP2
732	CAPN2
733	MYO1F
734	AB_c.Met
735	SNHG8
736	AB_BAFFR
737	RPL30
738	RIN3
739	TOMM7
740	TNFAIP3
741	AB_CD40
742	RNH1
743	AB_ICAM1
744	ZFP36L1
745	TTC3
746	AB_CD27
747	RPL7A
748	TMEM109
749	AB_CD83
750	MAP3K20
751	AB_CD2
752	AB_CCR6
753	LRMDA
754	MYL12B
755	LGALS2
756	AB_ITGAL
757	NR4A1
758	RPS3
759	AB_CD244
760	HLA-DQA2
761	AB_FCER2
762	NRROS
763	NFKB1
764	AB_FcERIa
765	LGALS3
766	AB_CD161
767	RPS15A
768	AB_Iglambda
769	MTRNR2L8
770	KLF10
771	AB_FAS
772	IL13RA1
773	AB_MCAM
774	RPS5
775	AB_KDR
776	RPS19
777	HBB
778	RPL8
779	CD86
780	UBA52
781	DOK2
782	AB_CTLA4
783	CD4
784	RPL18
785	CORO7
786	AB_CD235ab
787	ARHGAP9
788	FPR1
789	C20orf27
790	FLNA
791	C12orf57
792	UPP1
793	AB_CCR4
794	IMPDH1
795	COMMD6
796	AB_CD14
797	PTPN6
798	AB_CD19
799	RPL37
800	NCF2
801	MCL1
802	MALAT1
803	IER3
804	AB_HLA-F
805	MPEG1
806	CYBA
807	PPM1K
808	VASP
809	RPL26
810	AB_FASLG
811	IL1B
812	RPL35A
813	AB_KLRD1
814	AB_CD5
815	LILRA2
816	AC004846.1
817	AB_CD25
818	NACA
819	AB_HLA-DR
820	AB_CD80
821	NCF1
822	AB_FCRL5
823	AB_CD1d
824	CD83
825	AB_TCR_Va7.2
826	BTF3
827	CXCL8
828	HCK
829	MSN
830	S100A8
831	NME2
832	FGR
833	AB_OX40L
834	EMP3
835	RPL15
836	SMPD3
837	AB_IgD
838	S100A11
839	PLBD1
840	AB_KIR3DL1
841	ITGAX
842	TGFBI
843	CDKN1A
844	AB_CD21
845	GLIPR2
846	GNG7
847	GADD45B
848	RAC1
849	HSP90B1
850	AB_B3GAT1
851	AB_ENTPD1
852	AB_Rat_IgG2b_K_Iso
853	RPL32
854	SCIMP
855	RPL17
856	C1orf162
857	RPS13
858	AC097375.1
859	EIF4A1
860	RPL18A
861	EREG
862	AB_CD20
863	A1BG
864	RPL28
865	ZFP36
866	TIMP1
867	KLF2
868	RPL11
869	AB_TCR_Vg2
870	AEBP1
871	GSTP1
872	RPL36
873	TRAPPC5
874	CD300C
875	RPL12
876	MAFF
877	AB_Igkappa
878	RPL19
879	HLA-DRB5
880	LAT2
881	AB_HLA-A_2
882	MAP1A
883	CEBPD
884	TMSB4X
885	CIRBP
886	PLXDC2
887	IGFBP7
888	SERPINA1
889	CEBPB
890	RPL39
891	DUSP2
892	BCL11A
893	SSR4
894	AB_HAVCR2
895	HIGD1A
896	IER2
897	STMN1
898	AB_Mouse_IgG2b_K_Iso
899	FTH1
900	TPI1
901	PHLDA2
902	RPS27
903	LST1
904	CASP1
905	NUCB2
906	AB_CEACAM1.5.6
907	NEAT1
908	FTL
909	JUNB
910	NFKBIA
911	ID2
912	RPS28
913	AB_PECAM1
914	TSPO
915	LGALS9
916	AB_CD123
917	RNASEK
918	AB_CD45RA
919	ACTB
920	ALDOA
921	S100A9
922	PTP4A1
923	S100A6
924	AB_CD304
925	TSPAN13
926	EEF1G
927	LY86
928	TLR9
929	NAPSA
930	LGALS1
931	HLA-DQB1
932	ITGB2
933	PCBP1
934	ANXA5
935	CTSH
936	AB_CD33
937	GAPDH
938	SPCS1
939	DNASE1L3
940	S100A10
941	IFI30
942	MTRNR2L12
943	SPIB
944	IGSF6
945	TPM2
946	SEC61B
947	RPL41
948	ALOX5AP
949	AIF1
950	CLEC4C
951	MZB1
952	PTCRA
953	CSTB
954	NPC2
955	LIME1
956	CLIC3
957	LRRC26
958	APP
959	AB_ITGAX
960	CYB561A3
961	UGCG
962	IL3RA
963	SERPINF1
964	LYZ
965	IGKC
966	C12orf75
967	TCF4
968	IRF8
969	ANXA2
970	CCDC50
971	LILRA4
972	SPI1
973	PLD4
974	JCHAIN
975	GZMB
976	MNDA
977	ITM2C
978	ANXA1
979	COTL1

## Sheet: Monocyte
Rank	Gene
1	IFI27
2	S100A8
3	AB_TCR_Va24.Ja18
4	AB_CD64
5	IFITM3
6	EEF1A1
7	RPL34
8	CLU
9	CD63
10	AB_Iglambda
11	RPS2
12	ZDHHC1
13	TPT1
14	RNASE2
15	IFI44L
16	LSP1
17	AB_LGALS3
18	PLAC8
19	AB_CD45RA
20	IFI6
21	EIF3L
22	FCGR1A
23	TMSB10
24	RPS3A
25	TPPP3
26	AB_SIGLEC1
27	MT2A
28	PCBP2
29	RPS24
30	AB_TNFRSF17
31	EEF2
32	AB_CD38
33	AB_CD71
34	NAP1L1
35	EPSTI1
36	MT-CO1
37	RPS27
38	SIGLEC1
39	GBP1
40	AB_LAG3
41	PABPC1
42	AB_HLA-ABC
43	AB_Igkappa
44	ISG15
45	LINC00877
46	AC004687.1
47	AB_CD1d
48	RPL10
49	IFITM2
50	AB_CD40LG
51	RNASE1
52	PIM1
53	PNRC1
54	RAB37
55	LGALS1
56	DPEP2
57	AC007952.4
58	IFITM1
59	AB_PD1
60	ADGRE3
61	RPS6
62	FKBP5
63	S100A9
64	NKG7
65	RPL6
66	AB_CDH5
67	MT-ND3
68	VAMP5
69	STAT1
70	FCGR1B
71	AB_NCR2
72	LGALS3BP
73	NFKBIZ
74	LTB
75	IFI44
76	AB_TNFRSF8
77	MX1
78	CDIP1
79	AB_FCGR2A
80	WDR74
81	RPL5
82	AB_IgG_Fc
83	LY6E
84	LYPD2
85	PLD4
86	RPL36A
87	AB_XCR1
88	SERPING1
89	SPN
90	RSRP1
91	EIF4B
92	AB_TCRg_d
93	CTSD
94	IFI35
95	RPL10A
96	VMO1
97	IRF7
98	AB_IL4R
99	EIF1
100	CKB
101	RPS23
102	UPP1
103	ANKRD22
104	APOBEC3A
105	NAAA
106	XAF1
107	PLBD1
108	SLC9A3R1
109	AB_CD303
110	LAP3
111	PLSCR1
112	SH2D1B
113	RPL37
114	CD4
115	Z93241.1
116	AB_CD226
117	RPL4
118	CTSA
119	S100A6
120	RPS27A
121	ZFP36L2
122	POU2F2
123	RPL9
124	AB_CD58
125	HSPA8
126	AB_B7.H4
127	TMEM154
128	PTCH2
129	OASL
130	CD163
131	RPS28
132	EFCAB2
133	TYMP
134	PARP14
135	AC090559.1
136	S100A12
137	MTRNR2L12
138	IFIT3
139	AB_CD69
140	CD244
141	TCN2
142	LINC02345
143	AB_CLEC9A
144	SNHG8
145	RPL22
146	CSF1R
147	AB_LAMP1
148	HLA-A
149	PTGDR2
150	AB_FCRL4
151	EIF3E
152	FOS
153	NACA
154	IFI27L2
155	GM2A
156	SYTL1
157	AB_KIR2DL5A
158	TRIM22
159	PPM1N
160	TGFBI
161	RPS14
162	AB_CD96
163	HSPA5
164	AB_ITGB1
165	NR4A2
166	RPS26
167	RPL3
168	AC064805.1
169	SYT17
170	RSAD2
171	SH3BGRL3
172	AB_podoplanin
173	TMEM176B
174	GBP5
175	HP
176	AP000547.3
177	RPS4X
178	TBC1D10C
179	AB_RANKL
180	SORL1
181	EEF1B2
182	CD83
183	IFI16
184	AC245014.3
185	PAPSS2
186	AB_SDC1
187	RPLP1
188	GAPT
189	IMPDH2
190	RHOF
191	MXD3
192	RPS8
193	KIF22
194	RASSF1
195	AB_CD44
196	AHNAK
197	AB_SLAMF1
198	TNFSF10
199	CD14
200	RPL13
201	C12orf57
202	RTN1
203	RPL41
204	AB_c.Met
205	MX2
206	KLF4
207	GNG2
208	AB_TIGIT
209	PLIN2
210	CCR1
211	ATM
212	HSPA1A
213	AC103591.3
214	FOXP1
215	PTP4A3
216	AB_NLRP2
217	MS4A7
218	RPL26
219	CHST2
220	GRN
221	MT-ATP6
222	FLT3
223	ISG20
224	JUNB
225	NEURL1
226	RPLP0
227	CAMKK2
228	AB_langerin
229	FAM20A
230	PABPC4
231	MEF2C
232	TPM4
233	AB_CD36
234	AB_NECTIN2
235	CIRBP
236	SVIL
237	SAMD9L
238	NFKB2
239	AB_PECAM1
240	CD300LF
241	RPL35A
242	AREG
243	ASPH
244	AB_phosphoTau
245	PTGER4
246	PSME2
247	VCAN
248	RPL29
249	PIM3
250	AB_TCR_VB_13_1
251	HRH2
252	OAS3
253	CD44
254	QPRT
255	STAB1
256	RPL13A
257	AB_CD40
258	NOP53
259	AB_ITGAX
260	IFIT1
261	PPP1R17
262	IL1B
263	RPS12
264	AB_EPCAM
265	CDKN1C
266	OGFRL1
267	NLRP1
268	CACNA2D3
269	ZNF703
270	HERC5
271	AB_IgA
272	UNC119
273	AB_CXCR3
274	DDIT3
275	AB_CR1
276	RC3H1
277	RETN
278	AB_LAIR1
279	EIF2S3
280	GDI2
281	SERF2
282	GLUL
283	AB_CD99
284	SLC44A2
285	AL627171.2
286	IGFLR1
287	FOSB
288	PRR5
289	AB_Mouse_IgG2b_K_Iso
290	CRIP1
291	BTG2
292	S100Z
293	AB_ICOSLG
294	MT-ND5
295	NOTCH2
296	TESC
297	LILRB4
298	MCEMP1
299	AB_CD45RO
300	VASH1
301	IGFBP7
302	RPL30
303	EIF4A2
304	DDX3X
305	AB_Podocalyxin
306	PMAIP1
307	MEG3
308	RPS10
309	IDS
310	RGS2
311	TNFRSF8
312	ZBTB16
313	UBE2L6
314	AB_GITR
315	TNF
316	COL9A2
317	RPL39
318	TMEM167A
319	AB_KLRG1
320	TBC1D8
321	RPL23
322	P2RY10
323	SH2D3C
324	RPS27L
325	RPS29
326	TMEM107
327	AB_LRRC32
328	RCSD1
329	S100A10
330	RPL32
331	ZC2HC1A
332	AB_ITGB2
333	LMBRD1
334	GBP2
335	AB_CD1C
336	MARCO
337	ICAM3
338	EVL
339	ZNF217
340	NDE1
341	AB_HLA-F
342	AP1S2
343	CYP27A1
344	KLF2
345	RAB20
346	MGST1
347	AB_NCR3
348	CYFIP2
349	AB_SLC3A2
350	AMPD2
351	MS4A4A
352	SULF2
353	RPSA
354	AB_CCR3
355	PLA2G7
356	SELL
357	ATG16L2
358	MBNL1
359	KRT10
360	AB_CD14
361	RPL21
362	GPR174
363	CDH23
364	AB_CD15
365	CD37
366	ZFAS1
367	AB_BTLA
368	DSTN
369	ATP2B1.AS1
370	SLC31A2
371	AB_IL2RB
372	DDX3Y
373	RPS21
374	AB_CD81
375	CLEC12A
376	ADGRE1
377	HIPK3
378	TRAF3IP3
379	SLC25A6
380	SNED1
381	PECAM1
382	AB_LIGHT
383	INPP5D
384	PLCB2
385	ASGR2
386	AB_FASLG
387	NBPF14
388	CCNI
389	AB_ICOS
390	GFI1B
391	KMT2E.AS1
392	IER5
393	KNDC1
394	LNPEP
395	RBMX
396	CMTM3
397	MT-CO3
398	RGL4
399	RPS4Y1
400	AB_TCR_Vg9
401	RPS16
402	NPM1
403	AB_CXCR5
404	B2M
405	AL139246.5
406	AB_IgM
407	P2RX1
408	PRAM1
409	PPP1R15A
410	CHST7
411	AB_CD141
412	GCA
413	AB_CD274
414	AP2A1
415	FAM110A
416	LINC02185
417	CLEC4A
418	FLI1
419	AB_OLR1
420	CLEC4F
421	RPL7
422	AB_IL7R
423	NR4A1
424	TMEM176A
425	DUSP1
426	AB_MME
427	S100A11
428	MAFB
429	BIN2
430	SNAP23
431	ALDH1A1
432	HNRNPA0
433	AB_TSLPR
434	AB_ITGA4
435	LYST
436	TMC6
437	AB_CD101
438	CROCC2
439	NCF1
440	AB_LILRB1
441	AL133415.1
442	AB_GGT1
443	BST2
444	AB_TNFRSF9
445	LKAAEAR1
446	MIS18BP1
447	FPR1
448	FGD3
449	C11orf21
450	MT-CYB
451	AB_MSR1
452	DDX5
453	CCDC26
454	JAK1
455	AB_CD34
456	RPLP2
457	AB_SIGLEC7
458	SLC2A6
459	SCART1
460	MT-ND6
461	CMTM6
462	DELE1
463	RPS13
464	AB_OX40L
465	LINC02432
466	PEA15
467	DDIT4
468	ARHGAP4
469	C9orf78
470	TAGAP
471	ARRB1
472	AC119396.1
473	AB_DPP4
474	LTA4H
475	ARL4C
476	AB_ITGAE
477	KLF9
478	GAPDH
479	AB_THY1
480	ADM
481	PHTF2
482	TNFAIP2
483	AB_ENTPD1
484	IER3
485	SIGLEC10
486	AC020916.1
487	MALAT1
488	AB_HLA-A_2
489	ARHGEF1
490	RASSF5
491	SNX18
492	AB_CDH1
493	PFKL
494	TUBB
495	CYBA
496	NBPF26
497	TXN
498	EIF3D
499	RPL12
500	AB_NCR1
501	CYP4F22
502	LSM4
503	TPM3
504	FAM118A
505	MAPKAPK3
506	CAT
507	RPL15
508	CFL1
509	AB_CCR7
510	AB_CD5
511	MARCKSL1
512	SLC2A3
513	AB_KLRK1
514	MAP2K3
515	CALHM2
516	RPL23A
517	AB_CD304
518	AB_FAS
519	CRTAP
520	AB_CD158
521	CCL4
522	CAMK1
523	AB_CCR5
524	IER2
525	AB_CD16
526	SSH2
527	JAML
528	AB_CD161
529	RACK1
530	CDKN1B
531	MAN2B1
532	BTG1
533	AB_VCAM1
534	SLC7A7
535	HLA-B
536	AB_CD79b
537	ATP5F1A
538	PHF19
539	CUX1
540	HMGN1
541	AB_CD1a
542	RPS18
543	AB_BAFFR
544	RPS5
545	WASF2
546	CYTIP
547	AB_CXCR4
548	CD52
549	AB_CLEC12A
550	IRF5
551	AB_CD24
552	MARCKS
553	VAMP2
554	JUN
555	AB_SLAMF7
556	LILRA1
557	PTMA
558	AB_NT5E
559	FCGR3B
560	RPL7A
561	AB_IL21R
562	DDX17
563	AB_CD22
564	PSMB9
565	AB_ITGAM
566	HBB
567	AB_CEACAM8
568	GPI
569	FTH1
570	MYL6
571	SOD1
572	AB_DR3 0.00020
573	AB_CD244
574	ICAM4
575	ATP2B1
576	CX3CR1
577	EIF3F
578	AB_ITGB7
579	AB_SELP
580	MT-ND4
581	PSAP
582	AB_FCER2
583	EIF5
584	SNX9
585	DDT
586	POMP
587	AOAH
588	RAC1
589	AB_CD70
590	AB_Mouse_IgG2a_K_Iso
591	CXCL16
592	PDE4B
593	XRCC6
594	AB_KIT
595	GRK2
596	CSRNP1
597	AB_ICAM1
598	AB_Mouse_IgG1_K_Iso
599	RPS25
600	RAP1B
601	MT-ND2
602	TRA2B
603	AP1M1
604	AB_PDCD1LG2
605	BATF3
606	WSB1
607	AB_TNFSF9
608	HLA-C
609	MTSS1
610	AB_CD62L
611	TOMM6
612	DMXL2
613	TMBIM4
614	AB_FcERIa
615	RPS11
616	AB_ITGA2
617	SOCS3
618	RPL18A
619	HLA-F
620	ZFP36
621	MPEG1
622	TXNIP
623	AB_CD83
624	IFI30
625	RPL8
626	AB_CD33
627	FCN1
628	XIST
629	AB_CX3CR1
630	CITED2
631	RABGAP1L
632	G0S2
633	AB_PROM1
634	LST1
635	RAP1A
636	AB_CD19
637	CEBPB
638	AB_CD82
639	AB_CD86
640	SELPLG
641	RPL27A
642	CCL4L2
643	ITGA4
644	CXCL8
645	RPL37A
646	SIDT2
647	AB_ITGAL
648	SF1
649	PCBP1
650	SARAF
651	CDA
652	AB_MCAM
653	NLRP3
654	MTRNR2L8
655	CTSB
656	AB_PTGDR2
657	MYADM
658	AB_KLRD1
659	AB_CD158b
660	NDUFB9
661	ATP5ME
662	AB_CD3
663	RPL14
664	AB_Rat_IgG2b_K_Iso
665	TSPO
666	KLF6
667	ZFP36L1
668	AB_CD123
669	F13A1
670	RPL11
671	C1QC
672	GPBAR1
673	S100A4
674	RPL18
675	COMMD7
676	EEF1G
677	AB_BAFF
678	HLA-DQB1
679	AB_TACI
680	AB_ITGA2B
681	RPL28
682	CEBPD
683	AB_FCRL5
684	UBC
685	CD47
686	RPS7
687	AB_CEACAM1.5.6
688	RPS20
689	ADA
690	SRGN
691	PSMC4
692	AB_CD28
693	CCL3
694	RPS15A
695	AB_TCR_Vg2
696	FTL
697	EGR1
698	LGALS2
699	IFNGR2
700	AB_CD56
701	ENO1
702	SCIMP
703	AB_CD209
704	NFKBIA
705	RPL38
706	RPS19
707	MT-ND4L
708	GADD45B
709	HLA-DPB1
710	AB_CD163
711	CDKN1A
712	CSF3R
713	TMSB4X
714	AB_CCR4
715	PSMA6
716	AB_CD45
717	AB_KDR
718	MT-ND1
719	TNFAIP3
720	RPL17
721	AB_KIR3DL1
722	UBA52
723	CD79B
724	AB_CTLA4
725	STXBP2
726	AB_CD80
727	AB_PVR
728	AB_CD8
729	TCF7L2
730	AB_ITGA6
731	TNFRSF1B
732	AB_MMR
733	AB_CD20
734	HES4
735	PFDN5
736	AB_CD21
737	BLVRA
738	EMP3
739	HMOX1
740	AB_CD25
741	AB_CD47
742	PSMB3
743	CTSS
744	AB_CCR6
745	ABI3
746	RPS3
747	INSIG1
748	TIMP1
749	AB_CD7
750	MNDA
751	PYCARD
752	DUSP2
753	AB_CD235ab
754	BLOC1S1
755	CXCL2
756	AB_HAVCR2
757	LYZ
758	AB_TCR
759	CLIC1
760	C1QB
761	AB_TCR_Va7.2
762	YBX1
763	AB_CD2
764	TNFSF13B
765	AB_IgD
766	LILRB1
767	PPDPF
768	RHOC
769	COX8A
770	TUBA1A
771	GSTO1
772	VIM
773	NOP10
774	AB_CD27
775	AB_HLA-DR
776	AB_CD4
777	PKM
778	CALM2
779	AB_B3GAT1
780	COX5B
781	RNF213
782	TKT
783	CD74
784	MT-CO2
785	GABARAP
786	SLC25A5
787	FCER1G
788	VASP
789	RPS15
790	SRSF5
791	AIF1
792	CPVL
793	AB_C5AR1
794	TOMM7
795	RBM3
796	MYL12A
797	CST3
798	RPS17
799	ITGB2
800	AB_CD52
801	SEC11A
802	EIF3H
803	C1QA
804	RPL36
805	PGD
806	COTL1
807	GNG5
808	RPL19
809	ATP5F1E
810	PFN1
811	SLC25A3
812	CAPG
813	MT-ATP8
814	ATP6V0C
815	HLA-DRB1
816	RNASEK
817	DUSP6
818	EIF4A1
819	ATP6V0E1
820	HLA-DRA
821	RPL31
822	GSTP1
823	PSMA7
824	ARPC1B
825	BLVRB
826	TMA7
827	COMMD6
828	ARRB2
829	HLA-E
830	LILRA5
831	COX6A1
832	FCGR3A
833	BCL2A1
834	CD99
835	CORO1A
836	NAMPT
837	CSTA
838	CTSH
839	CD48
840	SOD2
841	MS4A6A
842	CFD
843	PTPN6
844	HLA-DRB5
845	TALDO1
846	VAMP8
847	C1orf162
848	ARPC2
849	LDHA
850	SAMHD1
851	SON
852	HNRNPA1
853	HCK
854	FGR
855	ACTB
856	FGL2
857	BRK1
858	SEC61B
859	PLAUR
860	MAP1LC3B
861	NDUFA4
862	ARPC4
863	LGALS3
864	PTPRC
865	ARL6IP5
866	ID2
867	BTF3
868	NDUFA13
869	ASAH1
870	RNF130
871	SH3BGRL
872	FKBP1A
873	ATP6V1F
874	CAP1
875	PRELID1
876	PGK1
877	RNASET2
878	ATP5F1B
879	HLA-DPA1
880	SERPINA1
